# Supplementary material for: Chromatin remodeling in bovine embryos indicates species-specific regulation of genome activation
Source: Nat Commun. 2020 Sep 17;11:4654. doi: 10.1038/s41467-020-18508-3 (PMC7498599; doi:10.1038/s41467-020-18508-3)
Supplement: Supplementary file 4 — Supplementary Data 1 [file 41467_2020_18508_MOESM4_ESM.txt]

# Transcription factor footprints in bovine GV oocytes
chr	start	end	motif	signal	strand
1	346769	346782	MA0488.1.JUN	9.57806350869	-
1	346901	346912	MA0500.1.Myog	12.8779119898	+
1	346901	346912	MA0521.1.Tcf12	12.3615593164	+
1	346901	346911	MA0816.1.Ascl2	11.5929178564	-
1	346899	346912	MA1100.1.ASCL1	14.1474418983	+
1	346911	346925	MA0696.1.ZIC1	7.11106839627	-
1	346900	346913	MA1109.1.NEUROD1	11.5012256863	+
1	346910	346925	MA0751.1.ZIC4	10.3759086485	-
1	346904	346917	MA0513.1.SMAD2::SMAD3::SMAD4	11.8767001479	-
1	346898	346911	MA0499.1.Myod1	13.5088367723	-
1	347162	347173	MA0079.3.SP1	12.0709896203	+
1	347598	347604	MA0056.1.MZF1	9.94356178472	+
1	363345	363360	MA0866.1.SOX21	1.88339172572	+
1	363345	363360	MA0866.1.SOX21	2.58154668049	-
1	363343	363353	MA1152.1.SOX15	11.5347562218	-
1	363344	363351	MA0087.1.Sox5	11.8645654656	-
1	363345	363360	MA0870.1.Sox1	6.5330916891	-
1	363331	363342	MA0842.1.NRL	10.8917939591	-
1	363341	363352	MA0040.1.Foxq1	10.4123641156	-
1	363383	363394	MA0059.1.MAX::MYC	11.0519731582	+
1	363384	363394	MA0824.1.ID4	11.6943281658	+
1	363382	363395	MA1100.1.ASCL1	11.7902359502	+
1	363384	363394	MA0830.1.TCF4	12.934897475	+
1	363384	363394	MA0820.1.FIGLA	11.782061558	+
1	363384	363394	MA0522.2.TCF3	12.9244005716	+
1	374891	374898	MA0152.1.NFATC2	12.341468343	+
1	374890	374900	MA0625.1.NFATC3	12.4786642936	+
1	374879	374891	MA0041.1.Foxd3	14.826555664	+
1	374883	374895	MA0041.1.Foxd3	15.8881390945	+
1	374886	374898	MA1125.1.ZNF384	11.8380633598	-
1	374887	374899	MA1125.1.ZNF384	11.6146699149	-
1	374890	374900	MA0624.1.NFATC1	11.6219402899	+
1	374880	374892	MA0846.1.FOXC2	13.2060646665	-
1	374890	374900	MA0606.1.NFAT5	12.6837020187	+
1	374884	374895	MA0593.1.FOXP2	11.0598491419	-
1	374877	374894	MA0851.1.Foxj3	11.1099652516	-
1	375146	375156	MA0606.1.NFAT5	10.7856934601	-
1	375176	375185	MA0597.1.THAP1	10.6048688459	+
1	381248	381263	MA0866.1.SOX21	1.88339172572	+
1	381248	381263	MA0866.1.SOX21	2.58154668049	-
1	381246	381256	MA1152.1.SOX15	11.5347562218	-
1	381247	381254	MA0087.1.Sox5	11.8645654656	-
1	381248	381263	MA0870.1.Sox1	6.5330916891	-
1	381244	381255	MA0040.1.Foxq1	10.4123641156	-
1	393808	393825	MA0731.1.BCL6B	-6.77993766752	-
1	393835	393846	MA0103.3.ZEB1	12.4297648271	+
1	393835	393845	MA0830.1.TCF4	11.6203897498	+
1	393960	393970	MA0090.2.TEAD1	11.9221116077	+
1	393960	393970	MA0809.1.TEAD4	11.0095940401	+
1	393997	394009	MA0734.1.GLI2	13.4685011922	+
1	394023	394040	MA0860.1.Rarg(var.2)	-3.29925879553	-
1	394028	394049	MA0138.2.REST	6.69455486353	-
1	394023	394042	MA0494.1.Nr1h3::Rxra	10.3728271697	+
1	394107	394114	MA0152.1.NFATC2	12.341468343	+
1	394106	394116	MA0625.1.NFATC3	11.4250142445	+
1	394099	394108	MA0739.1.Hic1	11.5834645644	-
1	394106	394116	MA0624.1.NFATC1	11.1829968283	+
1	394106	394116	MA0606.1.NFAT5	12.0788943682	+
1	394153	394166	MA1121.1.TEAD2	10.3908165788	-
1	394437	394447	MA0071.1.RORA	13.3380790566	-
1	394435	394446	MA1111.1.NR2F2	11.4462591984	-
1	394436	394447	MA1150.1.RORB	13.0970292524	-
1	441338	441350	MA0783.1.PKNOX2	4.96887334432	+
1	441337	441346	MA0676.1.Nr2e1	13.9389521662	-
1	441338	441350	MA0797.1.TGIF2	7.55084025136	+
1	441338	441350	MA0797.1.TGIF2	7.51083432878	-
1	441338	441350	MA0796.1.TGIF1	-0.29925000591	+
1	441327	441340	MA0770.1.HSF2	8.98886492769	+
1	441468	441474	MA0056.1.MZF1	9.94356178472	-
1	441572	441583	MA1118.1.SIX1	10.6479035729	+
1	441586	441597	MA1118.1.SIX1	10.4676528377	+
1	441696	441709	MA1108.1.MXI1	10.8023670755	+
1	441698	441709	MA0059.1.MAX::MYC	11.5306267568	-
1	441698	441708	MA0668.1.NEUROD2	11.2553908041	-
1	441680	441695	MA0065.2.Pparg::Rxra	10.411701647	+
1	441681	441691	MA1116.1.RBPJ	11.9467713487	+
1	441698	441709	MA0093.2.USF1	12.4343053359	+
1	441697	441709	MA0104.4.MYCN	11.5751807148	+
1	441697	441709	MA0104.4.MYCN	11.5751807148	-
1	441684	441694	MA0508.2.PRDM1	13.2693555852	-
1	452366	452377	MA0503.1.Nkx2-5(var.2)	11.5717822409	-
1	452454	452467	MA0507.1.POU2F2	12.6254705314	-
1	452453	452465	MA0785.1.POU2F1	11.2436515447	+
1	452471	452482	MA1117.1.RELB	12.395205005	+
1	452455	452464	MA0789.1.POU3F4	11.210752706	+
1	452452	452468	MA0627.1.Pou2f3	13.7831889722	+
1	452455	452464	MA0792.1.POU5F1B	12.6808340529	+
1	452454	452465	MA1115.1.POU5F1	12.358584836	+
1	452478	452491	MA0749.1.ZBED1	6.80106692428	-
1	452713	452723	MA0599.1.KLF5	11.2479996491	-
1	452714	452722	MA0807.1.TBX5	10.8762055134	+
1	452707	452725	MA0657.1.KLF13	9.94132319681	-
1	452710	452724	MA0740.1.KLF14	10.5679951875	-
1	452714	452722	MA0806.1.TBX4	10.7207706623	+
1	452712	452723	MA0741.1.KLF16	10.3133660393	-
1	452714	452722	MA0801.1.MGA	12.4367292832	+
1	452711	452724	MA1107.1.KLF9	11.5926310328	-
1	452714	452722	MA0803.1.TBX15	11.3798300755	+
1	452713	452724	MA0493.1.Klf1	10.3936283454	-
1	452714	452722	MA0805.1.TBX1	11.5584238506	+
1	465218	465233	MA0116.1.Znf423	10.6338490717	-
1	465224	465231	MA0164.1.Nr2e3	12.6914998256	+
1	465214	465221	MA0081.1.SPIB	11.2082528279	+
1	465286	465293	MA0152.1.NFATC2	12.341468343	+
1	465311	465325	MA0154.3.EBF1	10.4226245958	+
1	465391	465402	MA1118.1.SIX1	10.507628418	+
1	465440	465451	MA1117.1.RELB	12.1459539427	+
1	465443	465455	MA0155.1.INSM1	12.6662828607	-
1	465443	465453	MA0057.1.MZF1(var.2)	11.6187256272	-
1	465480	465488	MA0067.1.Pax2	9.88277703231	-
1	465535	465547	MA0524.2.TFAP2C	10.9827384711	-
1	465536	465547	MA0003.3.TFAP2A	12.3418017112	+
1	465536	465547	MA0003.3.TFAP2A	12.2186167349	-
1	465541	465556	MA0527.1.ZBTB33	10.1917721102	-
1	465530	465539	MA0676.1.Nr2e1	11.3912410608	-
1	465536	465547	MA0812.1.TFAP2B(var.2)	12.7524128071	+
1	465536	465547	MA0812.1.TFAP2B(var.2)	12.1225020355	-
1	465536	465547	MA0814.1.TFAP2C(var.2)	12.408200229	+
1	465536	465547	MA0814.1.TFAP2C(var.2)	12.1227245995	-
1	465812	465823	MA0688.1.TBX2	12.0502539051	-
1	465780	465794	MA0758.1.E2F7	6.30270215516	+
1	465810	465823	MA0800.1.EOMES	11.5395371581	-
1	465781	465793	MA0865.1.E2F8	9.98550253626	+
1	465812	465822	MA0802.1.TBR1	13.3193158511	-
1	465780	465790	MA1116.1.RBPJ	12.4581048939	-
1	465812	465823	MA0689.1.TBX20	10.1981562693	-
1	465813	465823	MA0690.1.TBX21	11.6813172761	-
1	465780	465797	MA1154.1.ZNF282	8.31823954045	+
1	541359	541370	MA0161.2.NFIC	12.557362918	-
1	541359	541374	MA0505.1.Nr5a2	13.3692270374	+
1	568129	568135	MA0130.1.ZNF354C	9.8228978206	+
1	568121	568132	MA0610.1.DMRT3	11.2839410817	+
1	568534	568542	MA0807.1.TBX5	11.4667388382	-
1	568517	568532	MA0653.1.IRF9	-0.642406064045	-
1	568534	568542	MA0806.1.TBX4	11.9180732551	-
1	568517	568531	MA0772.1.IRF7	10.7358099433	-
1	568516	568531	MA1419.1.IRF4	-0.8117974422	-
1	568517	568531	MA0652.1.IRF8	-1.33271328631	-
1	568534	568542	MA0803.1.TBX15	10.8315902672	-
1	568534	568542	MA0805.1.TBX1	11.0745717056	-
1	568555	568561	MA0130.1.ZNF354C	9.8228978206	-
1	570319	570334	MA0150.2.Nfe2l2	11.4734032936	-
1	570335	570346	MA0841.1.NFE2	4.63632857389	+
1	570315	570330	MA0501.1.MAF::NFE2	8.05052067722	-
1	570326	570343	MA0159.1.RARA::RXRA	12.7266240747	-
1	570318	570333	MA0591.1.Bach1::Mafk	8.27620578632	-
1	570329	570339	MA1116.1.RBPJ	12.2214295613	-
1	570336	570347	MA0478.1.FOSL2	10.949787418	-
1	570331	570347	MA0088.2.ZNF143	5.38473577088	+
1	570326	570343	MA0730.1.RARA(var.2)	6.44209913713	-
1	570329	570346	MA1154.1.ZNF282	5.55888888292	+
1	570469	570481	MA0734.1.GLI2	10.0845203392	+
1	570453	570460	MA0081.1.SPIB	11.2082528279	-
1	570451	570468	MA1154.1.ZNF282	7.64071207291	+
1	573861	573874	MA1123.1.TWIST1	11.421393247	+
1	573861	573874	MA0698.1.ZBTB18	9.3674901534	+
1	574426	574439	MA1108.1.MXI1	13.2964458225	+
1	574427	574440	MA1108.1.MXI1	13.4739541062	-
1	574427	574439	MA0147.3.MYC	12.5718193406	+
1	574427	574439	MA0147.3.MYC	12.9554439106	-
1	574430	574436	MA0004.1.Arnt	11.2946498286	+
1	574430	574436	MA0004.1.Arnt	11.2946498286	-
1	574427	574439	MA0104.4.MYCN	14.2791263059	+
1	574427	574439	MA0104.4.MYCN	14.2791263059	-
1	574480	574490	MA1116.1.RBPJ	13.0555994029	+
1	593588	593609	MA0528.1.ZNF263	10.6264489936	-
1	593592	593603	MA0521.1.Tcf12	11.2735466771	-
1	593592	593604	MA0783.1.PKNOX2	5.43338077628	-
1	593593	593603	MA0824.1.ID4	14.5475724538	+
1	593593	593603	MA0830.1.TCF4	12.5972518211	+
1	593593	593603	MA0820.1.FIGLA	12.0455627326	+
1	593593	593603	MA0522.2.TCF3	12.2534629804	+
1	593594	593603	MA0745.1.SNAI2	12.6216959599	-
1	593593	593606	MA0499.1.Myod1	11.9915503956	+
1	593634	593641	MA0081.1.SPIB	11.2082528279	-
1	594371	594382	MA0500.1.Myog	13.1434734606	-
1	594371	594382	MA0521.1.Tcf12	12.709640003	-
1	594372	594382	MA0816.1.Ascl2	10.5847270377	-
1	594370	594383	MA1100.1.ASCL1	11.9204308799	+
1	594372	594382	MA0048.2.NHLH1	14.386655176	+
1	594372	594382	MA0048.2.NHLH1	14.7838190365	-
1	594421	594436	MA0697.1.ZIC3	13.4778639947	-
1	594422	594436	MA0696.1.ZIC1	9.27717364139	-
1	594403	594414	MA0103.3.ZEB1	13.0794623301	-
1	594421	594436	MA0751.1.ZIC4	11.4278854872	-
1	595909	595919	MA1135.1.FOSB::JUNB	12.4110784157	+
1	595910	595920	MA1135.1.FOSB::JUNB	12.1779168299	-
1	595909	595919	MA1138.1.FOSL2::JUNB	12.3754991427	+
1	595910	595920	MA1138.1.FOSL2::JUNB	12.460569579	-
1	595947	595958	MA0746.1.SP3	11.067030705	-
1	595909	595920	MA0841.1.NFE2	5.81769304032	+
1	595909	595920	MA0841.1.NFE2	7.62481753881	-
1	595942	595962	MA0073.1.RREB1	8.55248876217	-
1	595908	595920	MA1130.1.FOSL2::JUN	13.2082028173	+
1	595909	595921	MA1130.1.FOSL2::JUN	10.9367775979	-
1	595908	595919	MA0490.1.JUNB	11.7227972621	+
1	595910	595921	MA0490.1.JUNB	13.416311655	-
1	595909	595920	MA0476.1.FOS	13.6469805648	+
1	595909	595920	MA0476.1.FOS	12.2709869688	-
1	595910	595920	MA0099.3.FOS::JUN	12.5327374448	+
1	595909	595919	MA0099.3.FOS::JUN	11.3727729816	-
1	595910	595920	MA1132.1.JUN::JUNB	11.2920418188	-
1	595880	595898	MA0106.3.TP53	6.53871832464	-
1	595946	595958	MA0747.1.SP8	10.7181945228	-
1	595910	595919	MA0655.1.JDP2	9.91931204225	+
1	595910	595919	MA0655.1.JDP2	11.3860492242	-
1	595908	595921	MA1141.1.FOS::JUND	13.5088461055	+
1	595947	595958	MA0741.1.KLF16	10.4853499543	-
1	595908	595921	MA1137.1.FOSL1::JUNB	11.9512602186	-
1	595909	595920	MA0491.1.JUND	12.0157807679	+
1	595909	595920	MA0491.1.JUND	12.8333349268	-
1	595905	595919	MA0489.1.JUN(var.2)	12.3999227581	+
1	595910	595924	MA0489.1.JUN(var.2)	13.2429048329	-
1	595904	595921	MA1114.1.PBX3	10.2567874837	-
1	595942	595954	MA0155.1.INSM1	11.1446549303	+
1	595909	595920	MA0477.1.FOSL1	11.3616998473	+
1	595909	595920	MA0477.1.FOSL1	14.0177699808	-
1	595929	595939	MA1116.1.RBPJ	12.9052679497	-
1	595910	595920	MA1142.1.FOSL1::JUND	11.1706910794	-
1	595908	595921	MA1128.1.FOSL1::JUN	12.8308913639	-
1	595909	595919	MA1144.1.FOSL2::JUND	12.3310617792	+
1	595910	595920	MA1144.1.FOSL2::JUND	12.3750679079	-
1	595908	595919	MA0478.1.FOSL2	11.3760465796	+
1	595910	595921	MA0478.1.FOSL2	13.8398886912	-
1	595918	595925	MA0498.2.MEIS1	10.3743587248	-
1	595909	595921	MA1134.1.FOS::JUNB	13.0479974236	+
1	595908	595920	MA1134.1.FOS::JUNB	11.9115415915	-
1	604471	604483	MA0524.2.TFAP2C	11.8089605123	-
1	604471	604483	MA0810.1.TFAP2A(var.2)	12.6204563057	-
1	604471	604484	MA0813.1.TFAP2B(var.3)	12.1043808277	+
1	604471	604484	MA0813.1.TFAP2B(var.3)	12.4765728127	-
1	604471	604483	MA0811.1.TFAP2B	11.9466222695	-
1	604471	604484	MA0815.1.TFAP2C(var.3)	12.814723445	+
1	604471	604484	MA0815.1.TFAP2C(var.3)	12.7556723092	-
1	604471	604484	MA0872.1.TFAP2A(var.3)	13.031494197	+
1	604471	604484	MA0872.1.TFAP2A(var.3)	12.6980908959	-
1	604580	604601	MA0528.1.ZNF263	13.2566223623	-
1	604581	604592	MA0746.1.SP3	13.3866122897	+
1	604583	604601	MA0149.1.EWSR1-FLI1	-6.25566836492	-
1	604580	604594	MA0740.1.KLF14	8.89285776559	+
1	604581	604593	MA0747.1.SP8	12.1429275451	+
1	604581	604592	MA0741.1.KLF16	12.2846508268	+
1	625593	625603	MA0820.1.FIGLA	12.9149176938	+
1	625635	625645	MA0599.1.KLF5	10.8445189311	+
1	625620	625635	MA0742.1.Klf12	8.60548984218	-
1	625648	625657	MA0676.1.Nr2e1	12.0042365058	-
1	625640	625646	MA0056.1.MZF1	9.94356178472	-
1	625646	625664	MA0729.1.RARA	-6.28659060726	-
1	625733	625739	MA0056.1.MZF1	9.94356178472	-
1	625759	625770	MA0470.1.E2F4	14.0417869119	-
1	625761	625776	MA0516.1.SP2	16.2112335974	+
1	625763	625777	MA0162.3.EGR1	4.81051148227	+
1	625759	625770	MA1122.1.TFDP1	14.426373122	-
1	625759	625770	MA0471.1.E2F6	15.2214630626	-
1	625761	625772	MA0079.3.SP1	12.8473243742	+
1	625767	625778	MA0079.3.SP1	13.3905854001	+
1	625762	625777	MA0732.1.EGR3	9.82212060116	+
1	625788	625798	MA0599.1.KLF5	12.1787598058	+
1	625788	625799	MA0746.1.SP3	13.5569857369	+
1	625787	625802	MA0742.1.Klf12	9.32660209449	+
1	625784	625798	MA0162.3.EGR1	4.20060719974	+
1	625785	625802	MA0685.1.SP4	4.87717154264	+
1	625788	625799	MA0741.1.KLF16	10.6922517372	+
1	625787	625800	MA1107.1.KLF9	10.3193267373	+
1	625829	625844	MA0516.1.SP2	12.3865500211	+
1	625829	625840	MA0079.3.SP1	10.7229874117	+
1	625829	625847	MA1149.1.RARA::RXRG	11.4756615067	-
1	625890	625901	MA0471.1.E2F6	11.8329625458	+
1	625888	625899	MA0079.3.SP1	12.0709896203	-
1	626047	626058	MA0003.3.TFAP2A	11.9065259778	+
1	626047	626058	MA0003.3.TFAP2A	14.3454029286	-
1	626047	626058	MA0812.1.TFAP2B(var.2)	12.1501861356	+
1	626047	626058	MA0812.1.TFAP2B(var.2)	14.4450045221	-
1	626047	626058	MA0814.1.TFAP2C(var.2)	12.5345389701	+
1	626047	626058	MA0814.1.TFAP2C(var.2)	13.4397223807	-
1	641562	641579	MA0860.1.Rarg(var.2)	-4.72391522454	-
1	641562	641581	MA0494.1.Nr1h3::Rxra	13.118303527	+
1	641603	641614	MA0483.1.Gfi1b	12.2665504989	-
1	641603	641619	MA1119.1.SIX2	10.7643122219	-
1	641597	641607	MA0816.1.Ascl2	11.1668448928	-
1	641601	641615	MA0509.1.Rfx1	9.85792652197	-
1	641597	641607	MA0100.3.MYB	12.2205477231	-
1	644226	644240	MA0163.1.PLAG1	13.9578849249	+
1	644228	644241	MA0813.1.TFAP2B(var.3)	10.9977993262	-
1	644229	644243	MA0696.1.ZIC1	7.30295431832	-
1	644228	644241	MA0815.1.TFAP2C(var.3)	10.9210480535	+
1	644228	644241	MA0815.1.TFAP2C(var.3)	10.9525224477	-
1	644236	644248	MA0024.3.E2F1	11.5781958444	+
1	644236	644248	MA0024.3.E2F1	11.6819687151	-
1	644228	644241	MA0872.1.TFAP2A(var.3)	11.3432092396	+
1	644228	644241	MA0872.1.TFAP2A(var.3)	10.6604674405	-
1	644229	644243	MA0736.1.GLIS2	8.67724358543	-
1	644231	644245	MA1102.1.CTCFL	18.6101022609	+
1	644228	644243	MA0751.1.ZIC4	11.5645098352	-
1	644227	644246	MA0139.1.CTCF	16.7416455693	+
1	658808	658822	MA0163.1.PLAG1	10.3824342791	-
1	658816	658836	MA0073.1.RREB1	13.0052420388	+
1	658822	658834	MA0747.1.SP8	10.5536764567	+
1	658824	658834	MA0753.1.ZNF740	11.1640797543	+
1	659109	659122	MA1107.1.KLF9	13.0696373962	+
1	819829	819843	MA0163.1.PLAG1	9.12475387904	-
1	819851	819865	MA0163.1.PLAG1	9.05251375547	-
1	819823	819844	MA0528.1.ZNF263	10.2185410907	-
1	819826	819847	MA0528.1.ZNF263	20.4887580022	-
1	819829	819850	MA0528.1.ZNF263	19.688753899	-
1	819839	819854	MA0516.1.SP2	11.8870091748	+
1	819801	819818	MA0860.1.Rarg(var.2)	-2.27516928622	-
1	819850	819863	MA0813.1.TFAP2B(var.3)	16.240977492	+
1	819850	819863	MA0813.1.TFAP2B(var.3)	15.3072886278	-
1	819815	819829	MA0146.2.Zfx	12.2640200609	+
1	819829	819843	MA0146.2.Zfx	10.8787413328	+
1	819801	819820	MA0494.1.Nr1h3::Rxra	11.5822810866	+
1	819850	819863	MA0815.1.TFAP2C(var.3)	16.0719152226	+
1	819850	819863	MA0815.1.TFAP2C(var.3)	16.4059727725	-
1	819850	819863	MA0872.1.TFAP2A(var.3)	16.0285462417	+
1	819850	819863	MA0872.1.TFAP2A(var.3)	16.3597795792	-
1	819839	819850	MA0079.3.SP1	12.003602277	+
1	819799	819813	MA1102.1.CTCFL	12.4208833338	-
1	820066	820079	MA0778.1.NFKB2	8.06196439839	+
1	820244	820250	MA0056.1.MZF1	9.94356178472	-
1	820231	820248	MA0727.1.NR3C2	7.36459321499	+
1	820231	820248	MA0727.1.NR3C2	4.2013407581	-
1	820231	820248	MA0113.3.NR3C1	7.82060723444	+
1	820231	820248	MA0113.3.NR3C1	9.30854029356	-
1	820231	820248	MA0007.3.Ar	11.5084677227	+
1	820231	820248	MA0007.3.Ar	7.59796911406	-
1	820341	820352	MA0003.3.TFAP2A	14.3454029286	+
1	820341	820352	MA0003.3.TFAP2A	11.9065259778	-
1	820341	820352	MA0812.1.TFAP2B(var.2)	14.4450045221	+
1	820341	820352	MA0812.1.TFAP2B(var.2)	12.1501861356	-
1	820341	820352	MA0814.1.TFAP2C(var.2)	13.4397223807	+
1	820341	820352	MA0814.1.TFAP2C(var.2)	12.5345389701	-
1	820418	820435	MA0159.1.RARA::RXRA	9.80137995424	-
1	820475	820486	MA0079.3.SP1	12.003602277	+
1	820531	820545	MA0146.2.Zfx	15.0017748593	+
1	820677	820691	MA0163.1.PLAG1	10.1119011413	-
1	820678	820692	MA0163.1.PLAG1	12.5316765596	-
1	820679	820693	MA0163.1.PLAG1	9.70318418284	-
1	820687	820701	MA0163.1.PLAG1	9.65719797756	-
1	820685	820697	MA0810.1.TFAP2A(var.2)	12.155383316	+
1	820673	820688	MA0516.1.SP2	15.0418938766	+
1	820673	820684	MA0079.3.SP1	11.9105588418	+
1	820683	820697	MA1102.1.CTCFL	10.5109023141	-
1	820672	820683	MA0506.1.NRF1	9.92005052552	+
1	820717	820738	MA0528.1.ZNF263	9.42543035052	-
1	820932	820947	MA0777.1.MYBL2	8.65659933127	+
1	821036	821051	MA0065.2.Pparg::Rxra	10.36774549	-
1	821036	821051	MA0504.1.NR2C2	10.760068748	-
1	821176	821182	MA0056.1.MZF1	9.94356178472	+
1	842009	842030	MA1418.1.IRF3	2.94592009477	-
1	842067	842083	MA0088.2.ZNF143	2.37337669545	-
1	842398	842419	MA1418.1.IRF3	2.94592009477	-
1	842395	842415	MA0066.1.PPARG	8.84645634002	-
1	844096	844106	MA0599.1.KLF5	11.6404053319	-
1	844095	844106	MA0746.1.SP3	12.0445135236	-
1	844092	844107	MA0742.1.Klf12	9.50766527645	-
1	844094	844107	MA1107.1.KLF9	11.9653219665	-
1	844096	844107	MA0493.1.Klf1	13.1901261014	-
1	844094	844105	MA0039.3.KLF4	11.4410042046	-
1	844122	844132	MA0100.3.MYB	12.6244277863	+
1	844675	844685	MA0595.1.SREBF1	11.5568092692	-
1	844675	844685	MA0596.1.SREBF2	12.5702371017	+
1	854916	854928	MA0747.1.SP8	12.6875623234	+
1	854936	854946	MA0633.1.Twist2	11.3995027094	-
1	854955	854969	MA0509.1.Rfx1	9.54512267259	-
1	854990	855001	MA0503.1.Nkx2-5(var.2)	10.9374231073	+
1	855007	855018	MA0103.3.ZEB1	11.9642781945	-
1	856711	856726	MA0142.1.Pou5f1::Sox2	9.72051682284	-
1	856720	856737	MA0752.1.ZNF410	3.057270969	+
1	856722	856734	MA0843.1.TEF	11.955349984	+
1	856821	856842	MA1418.1.IRF3	2.94592009477	-
1	856814	856825	MA0503.1.Nkx2-5(var.2)	10.9394205702	-
1	856818	856838	MA0066.1.PPARG	8.84645634002	-
1	856865	856873	MA0693.2.VDR	10.8266773207	-
1	881821	881829	MA0605.1.Atf3	11.991335622	-
1	881824	881837	MA1123.1.TWIST1	12.1986582115	+
1	881800	881817	MA0115.1.NR1H2::RXRA	2.78785735637	-
1	881802	881816	MA0677.1.Nr2f6	9.46258326035	-
1	881816	881830	MA0835.1.BATF3	1.0033096758	-
1	881802	881817	MA0484.1.HNF4G	12.9316565782	-
1	881802	881817	MA0504.1.NR2C2	10.506535495	-
1	881802	881817	MA0728.1.Nr2f6(var.2)	-2.0165466078	-
1	881825	881838	MA1109.1.NEUROD1	12.8995105256	+
1	882034	882041	MA0081.1.SPIB	11.2082528279	-
1	882030	882049	MA0139.1.CTCF	15.3803923409	-
1	882067	882073	MA0004.1.Arnt	11.2946498286	+
1	882067	882073	MA0004.1.Arnt	11.2946498286	-
1	893737	893754	MA0727.1.NR3C2	3.81683145568	-
1	893737	893754	MA0113.3.NR3C1	5.67836102083	+
1	893737	893754	MA0113.3.NR3C1	4.46197151396	-
1	893784	893793	MA0739.1.Hic1	11.2495674154	+
1	893784	893793	MA0738.1.HIC2	12.1031627083	+
1	921276	921285	MA0745.1.SNAI2	12.6300578482	+
1	921350	921360	MA1116.1.RBPJ	12.9052679497	+
1	942823	942833	MA0603.1.Arntl	12.1798104588	+
1	942826	942832	MA0004.1.Arnt	11.2946498286	+
1	942826	942832	MA0004.1.Arnt	11.2946498286	-
1	942825	942833	MA0617.1.Id2	13.1443557138	-
1	942824	942834	MA0464.2.BHLHE40	10.7160642632	-
1	942825	942833	MA0622.1.Mlxip	13.0629612573	+
1	942910	942924	MA0512.2.Rxra	5.85040297303	-
1	942909	942927	MA1148.1.PPARA::RXRA	11.5571287481	-
1	942910	942924	MA0677.1.Nr2f6	10.4925715163	-
1	942910	942925	MA0065.2.Pparg::Rxra	12.130691056	-
1	942910	942925	MA0504.1.NR2C2	17.7753366621	-
1	942910	942924	MA0855.1.RXRB	6.53837723003	-
1	942913	942926	MA0017.2.NR2F1	14.3704475711	-
1	942910	942924	MA0856.1.RXRG	6.61726260746	-
1	955520	955526	MA0130.1.ZNF354C	9.8228978206	+
1	955710	955721	MA0002.2.RUNX1	10.9641562948	+
1	956114	956125	MA0748.1.YY2	10.6355931175	+
1	956358	956367	MA0671.1.NFIX	10.3966748885	-
1	956356	956367	MA0161.2.NFIC	12.3736804222	+
1	956353	956367	MA0509.1.Rfx1	10.4309125398	+
1	956376	956389	MA1121.1.TEAD2	11.995280659	+
1	956374	956382	MA0614.1.Foxj2	11.6555742949	+
1	956374	956382	MA0613.1.FOXG1	12.9628199232	+
1	956377	956387	MA0090.2.TEAD1	12.2925569229	+
1	956381	956388	MA0081.1.SPIB	11.2082528279	-
1	956378	956386	MA0808.1.TEAD3	12.8133872943	+
1	956374	956381	MA0847.1.FOXD2	10.7336098197	+
1	956377	956387	MA0809.1.TEAD4	12.1701918493	+
1	956462	956476	MA0072.1.RORA(var.2)	10.1966677907	-
1	956496	956504	MA0774.1.MEIS2	11.7417644065	-
1	956499	956509	MA0692.1.TFEB	13.2060495351	-
1	956499	956509	MA0871.1.TFEC	12.0604653135	-
1	956499	956505	MA0089.1.MAFG::NFE2L1	9.50805665325	-
1	956498	956509	MA0093.2.USF1	11.1400597812	-
1	956496	956504	MA0775.1.MEIS3	11.4308926356	-
1	956495	956511	MA0526.2.USF2	9.98613518946	+
1	956531	956552	MA0528.1.ZNF263	11.1102891795	-
1	956532	956547	MA0516.1.SP2	12.8359050625	+
1	956530	956541	MA0471.1.E2F6	13.9836878705	-
1	956532	956543	MA0079.3.SP1	12.7088405873	+
1	956519	956527	MA0611.1.Dux	12.5555538742	+
1	979707	979721	MA0163.1.PLAG1	8.85187168725	-
1	980171	980182	MA0503.1.Nkx2-5(var.2)	10.9394205702	-
1	980246	980256	MA0691.1.TFAP4	12.0698384944	+
1	980246	980256	MA0691.1.TFAP4	11.0464243355	-
1	980325	980345	MA0073.1.RREB1	14.0728665556	-
1	980328	980348	MA0073.1.RREB1	9.68346113517	-
1	980329	980349	MA0073.1.RREB1	12.1825913348	-
1	980332	980352	MA0073.1.RREB1	10.6960325381	-
1	980333	980353	MA0073.1.RREB1	12.5957856327	-
1	980335	980355	MA0073.1.RREB1	11.4864098432	-
1	980336	980356	MA0073.1.RREB1	9.90795957378	-
1	980340	980360	MA0073.1.RREB1	11.0274155364	-
1	980345	980365	MA0073.1.RREB1	10.1432180923	-
1	980344	980354	MA0753.1.ZNF740	10.3985932594	-
1	990775	990782	MA0152.1.NFATC2	12.341468343	+
1	990774	990784	MA0625.1.NFATC3	12.4786642936	+
1	990774	990784	MA0624.1.NFATC1	11.6219402899	+
1	990774	990784	MA0606.1.NFAT5	12.6837020187	+
1	990785	990791	MA0056.1.MZF1	9.94356178472	-
1	990797	990807	MA0893.1.GSX2	10.5843697302	-
1	990798	990806	MA0701.1.LHX9	10.957363998	-
1	990797	990807	MA0718.1.RAX	11.9264551661	+
1	990797	990807	MA0718.1.RAX	12.9820961776	-
1	990797	990807	MA0886.1.EMX2	12.8223409104	+
1	990797	990807	MA0886.1.EMX2	12.674961178	-
1	990798	990806	MA0675.1.NKX6-2	10.9213588019	-
1	990797	990807	MA0890.1.GBX2	12.0679580961	-
1	990797	990807	MA0634.1.ALX3	10.6016539356	-
1	990798	990806	MA0027.2.EN1	11.1995316683	-
1	990798	990806	MA0075.2.Prrx2	10.5544484423	-
1	990798	990806	MA0704.1.Lhx4	11.4918563436	+
1	990798	990806	MA0704.1.Lhx4	11.6014789547	-
1	990798	990806	MA0716.1.PRRX1	11.5397574365	-
1	990797	990807	MA0707.1.MNX1	11.6902067705	-
1	990798	990806	MA0132.2.PDX1	11.3062054231	-
1	990797	990807	MA0887.1.EVX1	10.3921560246	+
1	990797	990807	MA0887.1.EVX1	11.1743934019	-
1	990797	990807	MA0900.1.HOXA2	10.5246348571	+
1	990797	990807	MA0900.1.HOXA2	11.4729283277	-
1	990814	990825	MA0490.1.JUNB	10.9775178299	+
1	990800	990812	MA0785.1.POU2F1	13.1937447485	-
1	990798	990806	MA0068.2.PAX4	11.4587057343	+
1	990798	990806	MA0068.2.PAX4	11.9722504919	-
1	990797	990807	MA0644.1.ESX1	10.767560161	+
1	990797	990807	MA0644.1.ESX1	11.8382773554	-
1	990798	990806	MA0702.1.LMX1A	11.1809571004	+
1	990798	990806	MA0702.1.LMX1A	11.5616820798	-
1	990799	990811	MA0787.1.POU3F2	15.1772023174	-
1	990797	990807	MA0888.1.EVX2	10.4887404631	+
1	990797	990807	MA0888.1.EVX2	11.2681873235	-
1	990799	990812	MA0788.1.POU3F3	12.8404911878	-
1	990808	990818	MA0606.1.NFAT5	10.9179485792	-
1	990797	990807	MA0699.1.LBX2	10.7637198404	+
1	990797	990807	MA0699.1.LBX2	11.573366038	-
1	990797	990807	MA0612.1.EMX1	11.5706415324	+
1	990797	990807	MA0612.1.EMX1	10.9634379222	-
1	990797	990807	MA0662.1.MIXL1	10.9167559977	+
1	990797	990807	MA0662.1.MIXL1	11.1760018436	-
1	990798	990806	MA0705.1.Lhx8	10.6626555247	+
1	990798	990806	MA0705.1.Lhx8	11.2280461758	-
1	990801	990810	MA0789.1.POU3F4	15.7379645956	-
1	990814	990827	MA1137.1.FOSL1::JUNB	10.4999043018	+
1	990798	990806	MA0703.1.LMX1B	10.7386427333	-
1	990799	990811	MA0786.1.POU3F1	13.9446793952	-
1	990797	990813	MA0627.1.Pou2f3	15.4049989841	-
1	990811	990825	MA0489.1.JUN(var.2)	12.9274626017	+
1	990798	990806	MA0618.1.LBX1	13.205318658	+
1	990797	990807	MA0710.1.NOTO	12.2725203379	+
1	990797	990807	MA0710.1.NOTO	13.0614356205	-
1	990798	990812	MA0784.1.POU1F1	14.2260221109	-
1	990798	990806	MA0630.1.SHOX	10.9623542684	+
1	990801	990810	MA0792.1.POU5F1B	14.1332164262	-
1	990797	990807	MA0658.1.LHX6	13.4673202061	+
1	990797	990807	MA0658.1.LHX6	13.8202629506	-
1	990797	990807	MA0628.1.POU6F1	11.8677002632	+
1	990797	990807	MA0628.1.POU6F1	11.8677002632	-
1	990798	990806	MA0720.1.Shox2	11.8059987902	-
1	990797	990807	MA0903.1.HOXB3	10.9173561223	-
1	990798	990806	MA0723.1.VAX2	10.5676076637	-
1	990815	990826	MA0477.1.FOSL1	9.94426619657	+
1	990798	990806	MA0882.1.DLX6	10.7376142509	-
1	990813	990824	MA0462.1.BATF::JUN	13.3722333909	+
1	990797	990807	MA0642.1.EN2	10.8450850412	+
1	990797	990807	MA0642.1.EN2	10.9864704832	-
1	990797	990807	MA0700.1.LHX2	11.224574231	+
1	990797	990807	MA0700.1.LHX2	14.0667687385	-
1	990797	990807	MA0889.1.GBX1	11.7648786376	+
1	990797	990807	MA0889.1.GBX1	12.6799980017	-
1	990798	990806	MA0674.1.NKX6-1	12.1773231884	-
1	990815	990825	MA1142.1.FOSL1::JUND	10.3326387114	+
1	990799	990807	MA0125.1.Nobox	11.3309893917	+
1	990797	990807	MA0902.1.HOXB2	10.1481425061	+
1	990797	990807	MA0902.1.HOXB2	10.9351398762	-
1	990797	990807	MA0892.1.GSX1	10.3734663185	-
1	990797	990807	MA0894.1.HESX1	13.2440446776	+
1	990797	990807	MA0894.1.HESX1	12.9360875742	-
1	990798	990806	MA0726.1.VSX2	11.474475508	+
1	990798	990806	MA0726.1.VSX2	12.0726785864	-
1	990798	990806	MA0654.1.ISX	12.226986794	-
1	990798	990806	MA0722.1.VAX1	10.3869423897	-
1	990797	990807	MA0879.1.Dlx1	10.6184573466	-
1	990797	990807	MA0661.1.MEOX1	13.4555030809	-
1	990798	990806	MA0721.1.UNCX	10.5222903241	+
1	990798	990806	MA0721.1.UNCX	10.9745798416	-
1	990814	990825	MA0478.1.FOSL2	9.71001705332	+
1	990798	990806	MA0717.1.RAX2	10.9348343513	-
1	990798	990806	MA0876.1.BSX	10.241585735	-
1	990798	990808	MA0793.1.POU6F2	12.9859821365	-
1	990797	990807	MA0706.1.MEOX2	11.402928153	-
1	990798	990806	MA0725.1.VSX1	11.0810841951	+
1	990798	990806	MA0725.1.VSX1	11.3265084366	-
1	990831	990839	MA0605.1.Atf3	11.991335622	-
1	990898	990911	MA1121.1.TEAD2	10.7874769513	-
1	990893	990907	MA1101.1.BACH2	12.5141659028	+
1	990894	990909	MA0501.1.MAF::NFE2	10.5550548459	+
1	990917	990928	MA0686.1.SPDEF	9.8415204139	+
1	990900	990910	MA0809.1.TEAD4	11.1162336408	-
1	991046	991052	MA0130.1.ZNF354C	9.8228978206	+
1	1009954	1009974	MA0073.1.RREB1	9.68054913281	-
1	1009956	1009968	MA0747.1.SP8	11.2945632017	-
1	1009957	1009968	MA0741.1.KLF16	10.30443564	-
1	1009967	1009980	MA0513.1.SMAD2::SMAD3::SMAD4	13.7625691191	+
1	1018760	1018771	MA0103.3.ZEB1	12.1035975317	+
1	1018758	1018764	MA0056.1.MZF1	9.94356178472	-
1	1018760	1018770	MA0830.1.TCF4	11.7735776432	+
1	1018760	1018770	MA0820.1.FIGLA	12.181693808	+
1	1018860	1018875	MA0869.1.Sox11	-7.24373891063	+
1	1018869	1018876	MA0087.1.Sox5	11.8645654656	+
1	1018869	1018878	MA0084.1.SRY	11.4551005596	-
1	1018857	1018867	MA0612.1.EMX1	10.623306695	+
1	1018875	1018885	MA0635.1.BARHL2	11.0395009379	-
1	1018857	1018867	MA0903.1.HOXB3	10.349540896	-
1	1018858	1018866	MA0674.1.NKX6-1	11.4506927219	-
1	1018857	1018867	MA0706.1.MEOX2	10.6464508602	-
1	1025624	1025630	MA0130.1.ZNF354C	9.8228978206	+
1	1025923	1025934	MA0471.1.E2F6	11.0422515398	-
1	1025919	1025928	MA0511.2.RUNX2	11.4600522713	-
1	1026325	1026335	MA0092.1.Hand1::Tcf3	11.0947935629	+
1	1026322	1026335	MA0640.1.ELF3	8.18762565838	-
1	1026415	1026427	MA1113.1.PBX2	13.1356176391	-
1	1026412	1026429	MA1114.1.PBX3	12.6289468308	-
1	1026401	1026414	MA0698.1.ZBTB18	9.63013926448	-
1	1039575	1039596	MA0528.1.ZNF263	16.2935879066	-
1	1039583	1039601	MA0149.1.EWSR1-FLI1	-6.8984047625	-
1	1039663	1039670	MA0164.1.Nr2e3	12.6914998256	-
1	1039636	1039646	MA0824.1.ID4	12.2224334675	+
1	1039619	1039640	MA0138.2.REST	6.22429618443	+
1	1039636	1039646	MA0830.1.TCF4	11.4787238705	+
1	1039636	1039646	MA0820.1.FIGLA	11.5505569058	+
1	1039636	1039646	MA0522.2.TCF3	11.7157901872	+
1	1040135	1040147	MA0047.2.Foxa2	10.8894139853	+
1	1040603	1040615	MA0821.1.HES5	4.2624122307	-
1	1040603	1040615	MA0822.1.HES7	5.76445273284	-
1	1040604	1040614	MA0632.1.Tcfl5	9.43733030241	+
1	1040604	1040614	MA0632.1.Tcfl5	9.43733030241	-
1	1040724	1040739	MA0258.2.ESR2	12.8559076707	+
1	1040712	1040723	MA0003.3.TFAP2A	14.3872300121	+
1	1040712	1040723	MA0003.3.TFAP2A	11.9483530612	-
1	1040723	1040740	MA0112.3.ESR1	8.52662492362	+
1	1040723	1040740	MA0112.3.ESR1	6.83991909318	-
1	1040704	1040715	MA0646.1.GCM1	12.1604642933	+
1	1040734	1040748	MA0737.1.GLIS3	10.8016811248	+
1	1040712	1040723	MA0812.1.TFAP2B(var.2)	14.7771452409	+
1	1040712	1040723	MA0812.1.TFAP2B(var.2)	12.4823268544	-
1	1040718	1040730	MA0155.1.INSM1	12.3302336576	+
1	1040734	1040748	MA0736.1.GLIS2	9.64578230547	+
1	1040718	1040732	MA1102.1.CTCFL	14.676323401	+
1	1040732	1040744	MA0694.1.ZBTB7B	10.9268312503	+
1	1040712	1040723	MA0814.1.TFAP2C(var.2)	14.0331557244	+
1	1040712	1040723	MA0814.1.TFAP2C(var.2)	13.1279723139	-
1	1053195	1053207	MA0481.2.FOXP1	10.4552122871	-
1	1053215	1053223	MA0862.1.GMEB2	11.5724968537	+
1	1053243	1053254	MA0137.3.STAT1	9.43429693793	+
1	1053240	1053254	MA0463.1.Bcl6	10.672529131	-
1	1053242	1053253	MA0144.2.STAT3	12.7001591591	-
1	1053291	1053301	MA0599.1.KLF5	13.5307709218	-
1	1053291	1053302	MA0493.1.Klf1	17.0491303962	-
1	1053299	1053313	MA1102.1.CTCFL	20.451303534	-
1	1053298	1053317	MA0139.1.CTCF	21.1576095497	-
1	1053361	1053376	MA0504.1.NR2C2	8.94551178375	+
1	1053396	1053407	MA0103.3.ZEB1	12.5370186279	-
1	1053397	1053407	MA0830.1.TCF4	11.7533251693	-
1	1053397	1053407	MA0820.1.FIGLA	11.4552240574	-
1	1056599	1056609	MA1143.1.FOSL1::JUND(var.2)	10.5083585954	+
1	1056590	1056596	MA0089.1.MAFG::NFE2L1	9.50805665325	+
1	1056598	1056610	MA0018.3.CREB1	10.4473174421	+
1	1056598	1056610	MA0018.3.CREB1	10.4473174421	-
1	1056594	1056610	MA1126.1.FOS::JUN(var.2)	10.5154104605	-
1	1056653	1056667	MA1102.1.CTCFL	11.456467326	+
1	1066353	1066364	MA0500.1.Myog	14.2690929144	+
1	1066353	1066364	MA0521.1.Tcf12	13.8130233293	+
1	1066346	1066356	MA0668.1.NEUROD2	11.0449666745	-
1	1066372	1066383	MA0483.1.Gfi1b	11.991792737	-
1	1066351	1066364	MA1100.1.ASCL1	13.8989905762	+
1	1066346	1066357	MA0093.2.USF1	10.5515295649	+
1	1066345	1066357	MA0104.4.MYCN	11.0631187996	+
1	1066345	1066357	MA0104.4.MYCN	11.0631187996	-
1	1066350	1066363	MA0499.1.Myod1	13.5448559731	-
1	1068740	1068755	MA0065.2.Pparg::Rxra	10.4335772634	-
1	1068747	1068758	MA0814.1.TFAP2C(var.2)	10.6937365098	-
1	1068815	1068825	MA1135.1.FOSB::JUNB	12.1566094492	+
1	1068815	1068825	MA1138.1.FOSL2::JUNB	11.8867893426	+
1	1068814	1068825	MA0490.1.JUNB	11.2319633958	+
1	1068810	1068821	MA0103.3.ZEB1	12.4468023748	-
1	1068814	1068827	MA1137.1.FOSL1::JUNB	10.9041984411	+
1	1068815	1068826	MA0491.1.JUND	11.6630236363	+
1	1068811	1068825	MA0489.1.JUN(var.2)	10.7573403229	+
1	1068815	1068826	MA0477.1.FOSL1	11.2012716502	+
1	1068815	1068825	MA1144.1.FOSL2::JUND	11.5427490453	+
1	1068814	1068826	MA1134.1.FOS::JUNB	11.1178363681	-
1	1081887	1081897	MA0603.1.Arntl	14.6513405331	+
1	1081889	1081899	MA0603.1.Arntl	10.7018663556	-
1	1081886	1081899	MA1108.1.MXI1	11.3474433327	+
1	1081887	1081899	MA0147.3.MYC	12.2327769303	+
1	1081894	1081909	MA0150.2.Nfe2l2	10.5646170676	-
1	1081888	1081899	MA0059.1.MAX::MYC	12.1883236653	-
1	1081888	1081898	MA0058.3.MAX	12.5478525773	-
1	1081888	1081898	MA0692.1.TFEB	12.3228022849	+
1	1081888	1081898	MA0692.1.TFEB	14.0098935982	-
1	1081890	1081896	MA0004.1.Arnt	11.2946498286	+
1	1081890	1081896	MA0004.1.Arnt	11.2946498286	-
1	1081876	1081887	MA0483.1.Gfi1b	12.7038252437	-
1	1081888	1081898	MA0871.1.TFEC	11.6422475828	+
1	1081888	1081898	MA0871.1.TFEC	13.4782829262	-
1	1081888	1081898	MA0823.1.HEY1	11.3272000102	-
1	1081884	1081902	MA0620.2.MITF	13.2687471569	+
1	1081884	1081902	MA0620.2.MITF	13.2725494232	-
1	1081890	1081905	MA0501.1.MAF::NFE2	9.58505408981	-
1	1081888	1081898	MA0663.1.MLX	12.3423462793	+
1	1081888	1081898	MA0663.1.MLX	13.8494477653	-
1	1081888	1081898	MA0829.1.Srebf1(var.2)	10.1446366611	+
1	1081888	1081898	MA0829.1.Srebf1(var.2)	10.7121932749	-
1	1081888	1081898	MA0664.1.MLXIPL	13.9757625168	+
1	1081888	1081898	MA0664.1.MLXIPL	13.2163486613	-
1	1081889	1081897	MA0617.1.Id2	13.9877364539	-
1	1081888	1081898	MA0649.1.HEY2	12.5541983777	+
1	1081888	1081896	MA0831.2.TFE3	13.7722748439	-
1	1081893	1081908	MA0591.1.Bach1::Mafk	8.51317126229	-
1	1081888	1081898	MA0828.1.SREBF2(var.2)	10.0145148656	-
1	1081888	1081898	MA0632.1.Tcfl5	9.62354067514	+
1	1081888	1081898	MA0632.1.Tcfl5	9.62354067514	-
1	1081870	1081878	MA0611.1.Dux	12.063447056	-
1	1081887	1081898	MA0093.2.USF1	15.4556303424	-
1	1081888	1081898	MA0636.1.BHLHE41	14.1537236132	+
1	1081888	1081898	MA0636.1.BHLHE41	15.2887196651	-
1	1081888	1081898	MA0464.2.BHLHE40	13.5677265854	+
1	1081888	1081898	MA0464.2.BHLHE40	14.9422018618	-
1	1081888	1081898	MA0825.1.MNT	12.9237911226	-
1	1081889	1081897	MA0622.1.Mlxip	12.3340918496	-
1	1081870	1081885	MA0502.1.NFYB	17.8535390668	-
1	1081884	1081900	MA0526.2.USF2	15.5775201711	+
1	1081886	1081902	MA0526.2.USF2	10.8645956218	-
1	1081938	1081947	MA0739.1.Hic1	12.2792907891	+
1	1081936	1081951	MA0148.3.FOXA1	10.3123069538	-
1	1081937	1081947	MA0670.1.NFIA	12.0391762784	+
1	1081937	1081949	MA0846.1.FOXC2	12.4337580931	+
1	1085572	1085583	MA0059.1.MAX::MYC	11.1791543863	+
1	1085573	1085583	MA0692.1.TFEB	11.310402556	-
1	1085580	1085591	MA0842.1.NRL	11.0460718465	+
1	1085585	1085596	MA0060.3.NFYA	10.7300414023	-
1	1085647	1085662	MA0065.2.Pparg::Rxra	10.354421259	+
1	1085650	1085663	MA0499.1.Myod1	12.2600136923	-
1	1085702	1085720	MA0149.1.EWSR1-FLI1	-5.08059990786	+
1	1086132	1086142	MA1132.1.JUN::JUNB	11.4949216537	+
1	1086130	1086141	MA0462.1.BATF::JUN	10.531596921	+
1	1086132	1086142	MA1142.1.FOSL1::JUND	10.6794305782	+
1	1086213	1086223	MA0684.1.RUNX3	12.3660430855	+
1	1086213	1086222	MA0511.2.RUNX2	13.2033055703	+
1	1086266	1086275	MA0739.1.Hic1	12.4243586273	-
1	1087803	1087824	MA0138.2.REST	8.17440798022	-
1	1087794	1087809	MA0484.1.HNF4G	10.2379607552	+
1	1087834	1087844	MA0599.1.KLF5	13.5977301798	-
1	1087832	1087845	MA1107.1.KLF9	14.096193382	-
1	1087834	1087845	MA0493.1.Klf1	17.0701420762	-
1	1087832	1087843	MA0039.3.KLF4	15.3738610155	-
1	1087875	1087890	MA0697.1.ZIC3	8.48015004795	+
1	1087875	1087889	MA0696.1.ZIC1	7.20692169092	+
1	1087873	1087887	MA1102.1.CTCFL	19.8870836449	-
1	1087875	1087890	MA0751.1.ZIC4	11.6315811368	+
1	1087875	1087892	MA0730.1.RARA(var.2)	2.82720834051	-
1	1087872	1087891	MA0139.1.CTCF	21.7394337532	-
1	1118255	1118269	MA0146.2.Zfx	11.7903558912	-
1	1118383	1118398	MA0116.1.Znf423	9.02609565676	-
1	1118356	1118373	MA0883.1.Dmbx1	10.629049895	-
1	1118379	1118390	MA0478.1.FOSL2	10.9107684114	-
1	1118408	1118416	MA0605.1.Atf3	11.8516835206	-
1	1118420	1118431	MA0746.1.SP3	11.9757510351	-
1	1118416	1118431	MA0516.1.SP2	15.1990166449	-
1	1118406	1118416	MA0609.1.Crem	12.9632462164	-
1	1118418	1118432	MA0740.1.KLF14	10.7747890681	-
1	1118419	1118431	MA0747.1.SP8	11.886444779	-
1	1118417	1118434	MA0685.1.SP4	8.75979754263	-
1	1118407	1118415	MA0604.1.Atf1	13.2642129177	-
1	1118420	1118431	MA0741.1.KLF16	11.1306774692	-
1	1118409	1118423	MA0737.1.GLIS3	8.31913681958	-
1	1118410	1118416	MA0089.1.MAFG::NFE2L1	9.50805665325	-
1	1118420	1118431	MA0079.3.SP1	13.2128519366	-
1	1118408	1118424	MA0735.1.GLIS1	-3.15845426697	-
1	1118415	1118430	MA0732.1.EGR3	9.91579143799	-
1	1118414	1118430	MA0733.1.EGR4	10.5778883265	-
1	1118447	1118463	MA0088.2.ZNF143	11.6709772039	+
1	1118497	1118508	MA0506.1.NRF1	12.806059077	+
1	1137457	1137468	MA0471.1.E2F6	11.8995445231	-
1	1160406	1160415	MA0789.1.POU3F4	12.6410705501	-
1	1160406	1160415	MA0792.1.POU5F1B	12.2577286405	-
1	1160967	1160976	MA0676.1.Nr2e1	12.1669660059	-
1	1160966	1160987	MA0050.2.IRF1	9.13800428452	+
1	1160991	1161006	MA1147.1.NR4A2::RXRA	10.7726114641	+
1	1160991	1161006	MA1147.1.NR4A2::RXRA	12.9696491451	-
1	1160991	1161006	MA1146.1.NR1A4::RXRA	11.527928514	+
1	1160991	1161006	MA1146.1.NR1A4::RXRA	11.9589374394	-
1	1161186	1161196	MA0595.1.SREBF1	13.4470534603	+
1	1169872	1169883	MA0103.3.ZEB1	12.5906705814	+
1	1175237	1175247	MA0599.1.KLF5	14.9259637954	+
1	1175251	1175261	MA1116.1.RBPJ	12.1137259391	-
1	1177062	1177077	MA0516.1.SP2	11.9664610504	-
1	1177078	1177092	MA0146.2.Zfx	14.6757222506	-
1	1177159	1177171	MA0019.1.Ddit3::Cebpa	11.2948242863	+
1	1177148	1177161	MA0507.1.POU2F2	9.03507831098	-
1	1177149	1177158	MA0789.1.POU3F4	10.9536956151	+
1	1177146	1177162	MA0627.1.Pou2f3	9.75316422795	+
1	1177149	1177158	MA0792.1.POU5F1B	11.4358192083	+
1	1177148	1177159	MA1115.1.POU5F1	11.4909766412	+
1	1177301	1177308	MA0152.1.NFATC2	12.341468343	+
1	1177300	1177310	MA0625.1.NFATC3	11.2591712948	+
1	1177300	1177310	MA0624.1.NFATC1	10.7755178231	+
1	1177300	1177310	MA0606.1.NFAT5	12.7322723715	+
1	1177744	1177751	MA0164.1.Nr2e3	12.6914998256	+
1	1177745	1177752	MA0164.1.Nr2e3	12.6914998256	-
1	1177846	1177861	MA0258.2.ESR2	10.4944139159	+
1	1177844	1177864	MA0066.1.PPARG	10.6894002289	+
1	1177843	1177863	MA0066.1.PPARG	9.71676020525	-
1	1177902	1177923	MA0528.1.ZNF263	11.5733247207	-
1	1177891	1177905	MA0154.3.EBF1	15.2414966303	+
1	1177891	1177905	MA0154.3.EBF1	10.9668892002	-
1	1177900	1177917	MA0159.1.RARA::RXRA	10.7404089868	-
1	1177882	1177893	MA0842.1.NRL	10.9779342314	-
1	1177902	1177915	MA0750.2.ZBTB7A	11.3747032752	-
1	1177900	1177918	MA1149.1.RARA::RXRG	11.6042823835	-
1	1177900	1177917	MA0730.1.RARA(var.2)	4.54468496124	-
1	1188742	1188754	MA0695.1.ZBTB7C	10.9845493778	-
1	1188743	1188761	MA1149.1.RARA::RXRG	10.6127994743	+
1	1198516	1198527	MA0003.3.TFAP2A	12.6503586265	-
1	1198516	1198527	MA0812.1.TFAP2B(var.2)	13.2264882712	-
1	1198516	1198527	MA0814.1.TFAP2C(var.2)	10.7151198669	+
1	1198516	1198527	MA0814.1.TFAP2C(var.2)	12.7601924616	-
1	1198649	1198660	MA0500.1.Myog	11.3245472117	+
1	1198649	1198660	MA0521.1.Tcf12	11.0803297093	+
1	1198615	1198630	MA0527.1.ZBTB33	12.9436509628	+
1	1198612	1198627	MA0527.1.ZBTB33	14.9484207753	-
1	1198621	1198631	MA0101.1.REL	10.635990035	+
1	1198628	1198638	MA0824.1.ID4	11.904994737	-
1	1198626	1198639	MA0698.1.ZBTB18	11.8282605262	+
1	1198628	1198638	MA0830.1.TCF4	12.6131580863	-
1	1198628	1198638	MA0820.1.FIGLA	13.1623864333	-
1	1198628	1198638	MA0522.2.TCF3	13.0715879608	-
1	1198649	1198659	MA0048.2.NHLH1	11.9135063462	+
1	1198649	1198659	MA0048.2.NHLH1	10.4579559842	-
1	1198649	1198659	MA0691.1.TFAP4	11.2780900153	+
1	1198649	1198659	MA0691.1.TFAP4	10.3396225788	-
1	1198805	1198818	MA1107.1.KLF9	12.2343157217	-
1	1199099	1199112	MA0771.1.HSF4	10.3963683089	-
1	1207058	1207068	MA1116.1.RBPJ	12.5240386443	+
1	1207079	1207100	MA0528.1.ZNF263	19.0697431951	+
1	1208159	1208165	MA0056.1.MZF1	9.94356178472	+
1	1208187	1208202	MA0116.1.Znf423	10.4192839853	-
1	1208188	1208198	MA0824.1.ID4	11.7218202365	+
1	1208188	1208199	MA0103.3.ZEB1	11.7158500605	+
1	1208208	1208219	MA0500.1.Myog	11.7919782342	-
1	1208208	1208219	MA0521.1.Tcf12	11.6798740696	-
1	1208204	1208213	MA0597.1.THAP1	10.6048688459	+
1	1208254	1208264	MA0595.1.SREBF1	15.0817689962	+
1	1208222	1208228	MA0056.1.MZF1	9.94356178472	-
1	1208208	1208221	MA0698.1.ZBTB18	9.19228049397	-
1	1208254	1208264	MA0596.1.SREBF2	12.0370271906	-
1	1208209	1208219	MA0048.2.NHLH1	12.1550762429	+
1	1208209	1208219	MA0048.2.NHLH1	12.1550762429	-
1	1208209	1208219	MA0691.1.TFAP4	11.11187109	+
1	1208209	1208219	MA0691.1.TFAP4	11.11187109	-
1	1208294	1208303	MA0739.1.Hic1	10.8490305025	-
1	1208294	1208303	MA0738.1.HIC2	11.9837613602	-
1	1208356	1208362	MA0006.1.Ahr::Arnt	10.4460180754	-
1	1240848	1240861	MA0771.1.HSF4	11.1293468827	+
1	1240847	1240855	MA1153.1.Smad4	12.8812087011	+
1	1241496	1241507	MA0688.1.TBX2	11.8389796565	-
1	1241494	1241507	MA0800.1.EOMES	10.8439641573	-
1	1241498	1241506	MA0807.1.TBX5	13.0165504464	-
1	1241498	1241506	MA0806.1.TBX4	13.7069296774	-
1	1241498	1241506	MA0801.1.MGA	14.2174954239	-
1	1241498	1241506	MA0803.1.TBX15	15.3626583863	-
1	1241496	1241506	MA0802.1.TBR1	11.0257319575	-
1	1241498	1241506	MA0805.1.TBX1	15.1246753376	-
1	1241496	1241507	MA0689.1.TBX20	13.8493655267	-
1	1241497	1241507	MA0690.1.TBX21	12.4574638977	-
1	1241493	1241506	MA0513.1.SMAD2::SMAD3::SMAD4	14.0465075508	+
1	1241533	1241544	MA0503.1.Nkx2-5(var.2)	11.407686146	+
1	1241572	1241583	MA1118.1.SIX1	10.8497517677	+
1	1279135	1279150	MA0516.1.SP2	12.3835017983	-
1	1279132	1279148	MA0859.1.Rarg	-3.22091802508	+
1	1279133	1279152	MA0139.1.CTCF	9.30773634048	+
1	1279218	1279239	MA0528.1.ZNF263	10.6220862807	+
1	1279172	1279190	MA0149.1.EWSR1-FLI1	-6.06999127619	+
1	1279222	1279240	MA0149.1.EWSR1-FLI1	0.898675977201	+
1	1279226	1279244	MA0149.1.EWSR1-FLI1	14.7093602397	+
1	1279226	1279236	MA0514.1.Sox3	11.2429482158	-
1	1279196	1279207	MA0079.3.SP1	10.9176367596	+
1	1279178	1279189	MA0060.3.NFYA	11.636928029	+
1	1279173	1279188	MA0502.1.NFYB	14.3170467345	+
1	1279266	1279277	MA0746.1.SP3	12.2689226655	-
1	1279262	1279277	MA0516.1.SP2	10.2851184	-
1	1279265	1279277	MA0747.1.SP8	14.9343384762	-
1	1279266	1279277	MA0741.1.KLF16	14.3428346683	-
1	1279514	1279520	MA0004.1.Arnt	11.2946498286	+
1	1279514	1279520	MA0004.1.Arnt	11.2946498286	-
1	1279504	1279519	MA0504.1.NR2C2	10.0220616106	-
1	1279512	1279521	MA0608.1.Creb3l2	14.444658052	+
1	1279543	1279560	MA0860.1.Rarg(var.2)	-4.71808243695	+
1	1285723	1285733	MA1152.1.SOX15	11.5038665081	-
1	1285725	1285733	MA0143.3.Sox2	14.1658970062	-
1	1285723	1285734	MA0442.2.SOX10	13.7777988669	+
1	1285723	1285733	MA0514.1.Sox3	15.4393213461	-
1	1285723	1285733	MA0515.1.Sox6	13.8872250921	-
1	1285859	1285869	MA0670.1.NFIA	12.133372328	+
1	1285859	1285868	MA0671.1.NFIX	10.696372344	+
1	1285872	1285889	MA0860.1.Rarg(var.2)	-1.4576590074	-
1	1285878	1285891	MA0017.2.NR2F1	11.6053167869	-
1	1285881	1285892	MA1150.1.RORB	11.1081468102	-
1	1293842	1293854	MA1113.1.PBX2	10.6623742672	+
1	1293897	1293908	MA0500.1.Myog	11.3245472117	+
1	1293897	1293908	MA0521.1.Tcf12	11.0803297093	+
1	1293913	1293928	MA0653.1.IRF9	-3.39980368358	+
1	1293897	1293907	MA0048.2.NHLH1	11.9135063462	+
1	1293897	1293907	MA0048.2.NHLH1	10.4579559842	-
1	1293910	1293928	MA0140.2.GATA1::TAL1	10.0759133026	-
1	1293894	1293907	MA0499.1.Myod1	11.6104341365	-
1	1293897	1293907	MA0691.1.TFAP4	11.2780900153	+
1	1293897	1293907	MA0691.1.TFAP4	10.3396225788	-
1	1293989	1294010	MA0528.1.ZNF263	14.0805401541	-
1	1294004	1294025	MA0528.1.ZNF263	10.2258366943	-
1	1294015	1294025	MA0606.1.NFAT5	11.1995739147	+
1	1294892	1294902	MA0669.1.NEUROG2	9.43953728139	+
1	1295008	1295026	MA1148.1.PPARA::RXRA	10.5958967552	-
1	1295009	1295024	MA0065.2.Pparg::Rxra	12.8483439055	-
1	1295009	1295024	MA0504.1.NR2C2	12.8126787428	-
1	1295493	1295510	MA0731.1.BCL6B	-7.85746617517	+
1	1295493	1295507	MA0463.1.Bcl6	10.8030266287	-
1	1295533	1295543	MA0599.1.KLF5	13.0871825362	+
1	1295568	1295579	MA0103.3.ZEB1	11.7349810859	-
1	1295621	1295633	MA0524.2.TFAP2C	11.2904028239	-
1	1295621	1295633	MA0810.1.TFAP2A(var.2)	12.0728857832	-
1	1295621	1295633	MA0811.1.TFAP2B	11.5278411341	-
1	1296076	1296085	MA0084.1.SRY	10.619480347	-
1	1296073	1296084	MA0442.2.SOX10	13.9865247817	-
1	1296074	1296084	MA0514.1.Sox3	13.8647977753	+
1	1296074	1296084	MA0515.1.Sox6	13.1668928491	+
1	1296111	1296122	MA1127.1.FOSB::JUN	12.1383897905	+
1	1296111	1296119	MA0605.1.Atf3	14.2568979374	+
1	1296112	1296122	MA1143.1.FOSL1::JUND(var.2)	11.193010028	+
1	1296110	1296125	MA1145.1.FOSL2::JUND(var.2)	11.3256704911	+
1	1296109	1296124	MA1145.1.FOSL2::JUND(var.2)	12.3983351508	-
1	1296110	1296124	MA0638.1.CREB3	12.613029607	-
1	1296115	1296123	MA0067.1.Pax2	9.43531805533	-
1	1296111	1296125	MA0844.1.XBP1	11.1547206722	-
1	1296111	1296121	MA0609.1.Crem	12.1487743678	+
1	1296114	1296132	MA0106.3.TP53	6.43927039906	+
1	1296112	1296122	MA0595.1.SREBF1	12.0510298361	-
1	1296111	1296122	MA1131.1.FOSL2::JUN(var.2)	11.2721985705	+
1	1296112	1296120	MA0604.1.Atf1	11.385732411	+
1	1296112	1296122	MA0663.1.MLX	9.97230630669	+
1	1296110	1296124	MA0835.1.BATF3	4.2272596545	+
1	1296110	1296124	MA0834.1.ATF7	8.99918398236	+
1	1296111	1296123	MA1139.1.FOSL2::JUNB(var.2)	11.5566974281	+
1	1296111	1296123	MA1139.1.FOSL2::JUNB(var.2)	11.4259260232	-
1	1296111	1296123	MA0018.3.CREB1	10.6662167087	+
1	1296111	1296123	MA0018.3.CREB1	10.6662167087	-
1	1296112	1296122	MA0828.1.SREBF2(var.2)	10.0145148656	+
1	1296111	1296123	MA0656.1.JDP2(var.2)	6.18814522889	+
1	1296112	1296122	MA1140.1.JUNB(var.2)	11.3386383422	+
1	1296112	1296122	MA1140.1.JUNB(var.2)	11.2916419215	-
1	1296112	1296122	MA1129.1.FOSL1::JUN(var.2)	11.4626819721	+
1	1296112	1296122	MA1129.1.FOSL1::JUN(var.2)	11.4233632017	-
1	1296112	1296122	MA0596.1.SREBF2	12.3842439942	+
1	1296122	1296133	MA0506.1.NRF1	12.9558036953	-
1	1296107	1296123	MA1126.1.FOS::JUN(var.2)	13.8314689357	-
1	1296112	1296122	MA1136.1.FOSB::JUNB(var.2)	10.7983792535	+
1	1296112	1296122	MA1136.1.FOSB::JUNB(var.2)	12.0423730537	-
1	1296168	1296182	MA0119.1.NFIC::TLX1	13.0960541169	-
1	1296191	1296206	MA0502.1.NFYB	11.0769885772	+
1	1296241	1296259	MA0149.1.EWSR1-FLI1	-6.31015236231	-
1	1296231	1296241	MA0092.1.Hand1::Tcf3	11.3577001325	+
1	1301903	1301919	MA0510.2.RFX5	6.42294374047	+
1	1301903	1301919	MA0798.1.RFX3	8.56624903007	+
1	1301903	1301919	MA0798.1.RFX3	10.827305518	-
1	1301904	1301918	MA0509.1.Rfx1	10.1594202016	-
1	1301903	1301919	MA0600.2.RFX2	6.21963190518	+
1	1301903	1301919	MA0600.2.RFX2	6.36244247882	-
1	1302128	1302138	MA0665.1.MSC	11.2030080903	+
1	1302339	1302351	MA0695.1.ZBTB7C	11.6321946651	+
1	1302339	1302351	MA0694.1.ZBTB7B	11.0427620751	+
1	1302395	1302403	MA0259.1.ARNT::HIF1A	10.9234599046	+
1	1302394	1302404	MA0649.1.HEY2	11.3755663658	+
1	1302400	1302416	MA0088.2.ZNF143	5.92296739691	+
1	1302399	1302408	MA0738.1.HIC2	10.9150613685	+
1	1302395	1302405	MA1106.1.HIF1A	11.8654623981	+
1	1320102	1320110	MA0807.1.TBX5	10.3452990528	-
1	1320114	1320129	MA0504.1.NR2C2	10.1775531408	-
1	1320107	1320118	MA0842.1.NRL	10.3736284227	+
1	1320655	1320662	MA0152.1.NFATC2	12.341468343	+
1	1320654	1320664	MA0625.1.NFATC3	11.9342205922	+
1	1320654	1320664	MA0624.1.NFATC1	11.3518175829	+
1	1320654	1320664	MA0606.1.NFAT5	12.5714602301	+
1	1320649	1320659	MA0809.1.TEAD4	11.4051934759	-
1	1320733	1320744	MA0715.1.PROP1	9.66149904866	-
1	1320733	1320744	MA0713.1.PHOX2A	10.5769403067	-
1	1320733	1320744	MA0468.1.DUX4	14.9432828881	-
1	1320732	1320745	MA0884.1.DUXA	14.045872861	-
1	1320722	1320740	MA0140.2.GATA1::TAL1	13.4163868374	-
1	1320761	1320773	MA0747.1.SP8	10.7433314476	-
1	1320762	1320773	MA0741.1.KLF16	10.1981941204	-
1	1320784	1320796	MA1151.1.RORC	11.9755513387	+
1	1320783	1320797	MA0072.1.RORA(var.2)	10.7899227566	+
1	1320785	1320796	MA0681.1.Phox2b	10.5599518685	-
1	1320786	1320797	MA1150.1.RORB	12.159276927	+
1	1320849	1320863	MA0852.2.FOXK1	11.4932973704	-
1	1320851	1320862	MA0593.1.FOXP2	10.5240023172	-
1	1320840	1320851	MA0506.1.NRF1	10.3312761241	-
1	1320850	1320861	MA0480.1.Foxo1	14.2671517249	+
1	1320893	1320902	MA0597.1.THAP1	9.61430654685	+
1	1320892	1320903	MA1122.1.TFDP1	12.4791333805	-
1	1332495	1332509	MA0509.1.Rfx1	16.8741507163	+
1	1332495	1332509	MA0509.1.Rfx1	11.8855329793	-
1	1332494	1332504	MA1116.1.RBPJ	11.9891120184	-
1	1332568	1332581	MA1107.1.KLF9	12.0953747088	-
1	1332570	1332583	MA1107.1.KLF9	12.0953747088	-
1	1332572	1332585	MA1107.1.KLF9	13.1690505427	-
1	1332567	1332582	MA1155.1.ZSCAN4	4.22038750442	-
1	1332569	1332584	MA1155.1.ZSCAN4	2.44881715751	-
1	1332604	1332610	MA0006.1.Ahr::Arnt	10.4460180754	-
1	1332706	1332721	MA0742.1.Klf12	10.6901125692	+
1	1332705	1332723	MA0657.1.KLF13	6.8388798693	+
1	1332699	1332719	MA0066.1.PPARG	10.1322741415	-
1	1332715	1332729	MA0737.1.GLIS3	4.60137409438	-
1	1332714	1332730	MA0735.1.GLIS1	-7.16564438385	-
1	1332715	1332729	MA0736.1.GLIS2	9.78737736326	-
1	1337581	1337592	MA0479.1.FOXH1	11.0983370425	+
1	1337607	1337622	MA0150.2.Nfe2l2	10.5516736994	+
1	1337627	1337639	MA0041.1.Foxd3	11.9791357066	-
1	1337618	1337628	MA0100.3.MYB	12.2167655936	+
1	1337610	1337616	MA0089.1.MAFG::NFE2L1	9.50805665325	+
1	1337656	1337677	MA0528.1.ZNF263	12.0700367928	-
1	1337660	1337681	MA0528.1.ZNF263	10.209935055	-
1	1337674	1337685	MA0503.1.Nkx2-5(var.2)	12.6471006076	+
1	1337674	1337680	MA0130.1.ZNF354C	9.8228978206	+
1	1337666	1337682	MA0088.2.ZNF143	3.36374837162	+
1	1337761	1337772	MA0688.1.TBX2	11.5579274682	+
1	1337761	1337774	MA0800.1.EOMES	10.7614593023	+
1	1337762	1337770	MA0807.1.TBX5	11.4667388382	+
1	1337758	1337770	MA0783.1.PKNOX2	8.24844292637	+
1	1337762	1337770	MA0806.1.TBX4	11.9180732551	+
1	1337759	1337769	MA0824.1.ID4	12.6980978265	-
1	1337758	1337769	MA0103.3.ZEB1	11.9633203928	-
1	1337758	1337770	MA0782.1.PKNOX1	6.82249503515	+
1	1337762	1337770	MA0803.1.TBX15	10.8315902672	+
1	1337742	1337748	MA0056.1.MZF1	9.94356178472	-
1	1337762	1337772	MA0802.1.TBR1	11.6961338824	+
1	1337762	1337770	MA0805.1.TBX1	11.0745717056	+
1	1337741	1337751	MA0057.1.MZF1(var.2)	12.2072459473	-
1	1337752	1337772	MA0804.1.TBX19	9.7892415459	-
1	1337759	1337769	MA0522.2.TCF3	11.9820491633	-
1	1337759	1337768	MA0745.1.SNAI2	11.4592344777	+
1	1337815	1337830	MA0065.2.Pparg::Rxra	10.4372700931	+
1	1337810	1337820	MA0753.1.ZNF740	10.7782976855	-
1	1337815	1337830	MA0504.1.NR2C2	12.844297154	+
1	1392333	1392348	MA0258.2.ESR2	11.5813920097	-
1	1392342	1392356	MA0512.2.Rxra	11.6221926791	-
1	1392341	1392359	MA1148.1.PPARA::RXRA	13.0414586326	-
1	1392340	1392357	MA0115.1.NR1H2::RXRA	10.1496104614	-
1	1392347	1392359	MA0840.1.Creb5	9.25392172273	+
1	1392342	1392356	MA0677.1.Nr2f6	16.7001201662	-
1	1392348	1392359	MA1131.1.FOSL2::JUN(var.2)	10.2411443414	-
1	1392342	1392357	MA0065.2.Pparg::Rxra	12.5014109502	-
1	1392347	1392362	MA0492.1.JUND(var.2)	13.3125407884	-
1	1392342	1392354	MA0796.1.TGIF1	0.905537620515	+
1	1392342	1392357	MA0484.1.HNF4G	12.030663837	-
1	1392347	1392359	MA0018.3.CREB1	12.1024554707	+
1	1392347	1392359	MA0018.3.CREB1	12.1024554707	-
1	1392342	1392357	MA0504.1.NR2C2	17.09665415	-
1	1392342	1392356	MA0855.1.RXRB	10.7297571578	-
1	1392348	1392361	MA0488.1.JUN	12.1970559691	-
1	1392342	1392354	MA0155.1.INSM1	10.3849024054	-
1	1392347	1392359	MA0656.1.JDP2(var.2)	7.48233619266	+
1	1392340	1392351	MA1111.1.NR2F2	10.503636518	-
1	1392338	1392351	MA0017.2.NR2F1	11.8106662731	-
1	1392342	1392356	MA0856.1.RXRG	11.6779863809	-
1	1393123	1393133	MA0633.1.Twist2	11.3995027094	+
1	1427202	1427217	MA0866.1.SOX21	0.417214126083	-
1	1427202	1427218	MA0867.1.SOX4	-4.81887650611	-
1	1427260	1427270	MA0514.1.Sox3	10.927092744	-
1	1427271	1427277	MA0056.1.MZF1	9.94356178472	+
1	1427362	1427370	MA0143.3.Sox2	12.8110999049	-
1	1427387	1427401	MA0509.1.Rfx1	9.66644032445	+
1	1427765	1427778	MA1124.1.ZNF24	9.22855156641	+
1	1427811	1427818	MA0164.1.Nr2e3	12.6914998256	+
1	1455080	1455094	MA0163.1.PLAG1	11.1586387681	+
1	1455079	1455089	MA0599.1.KLF5	11.1591561331	-
1	1455074	1455089	MA0516.1.SP2	12.3074647959	-
1	1455080	1455091	MA1122.1.TFDP1	10.7196538114	+
1	1455080	1455091	MA0471.1.E2F6	12.4815927636	+
1	1455078	1455089	MA0079.3.SP1	11.7187667733	-
1	1455081	1455091	MA1116.1.RBPJ	12.4285766075	+
1	1455135	1455146	MA1122.1.TFDP1	10.2916260693	+
1	1455136	1455149	MA0750.2.ZBTB7A	10.9768307073	+
1	1455221	1455231	MA0599.1.KLF5	14.0828072531	+
1	1455221	1455232	MA0746.1.SP3	15.9319781334	+
1	1455221	1455233	MA0747.1.SP8	17.774471772	+
1	1455221	1455232	MA0741.1.KLF16	17.9266749098	+
1	1455220	1455233	MA1107.1.KLF9	13.8406310711	+
1	1455220	1455231	MA0493.1.Klf1	11.4041442598	+
1	1455239	1455249	MA0599.1.KLF5	14.0458690845	+
1	1455239	1455250	MA0746.1.SP3	14.8435941116	+
1	1455238	1455253	MA0742.1.Klf12	13.9820999834	+
1	1455237	1455255	MA0657.1.KLF13	5.61469937495	+
1	1455238	1455252	MA0740.1.KLF14	13.873018993	+
1	1455239	1455251	MA0747.1.SP8	14.3922362125	+
1	1455236	1455253	MA0685.1.SP4	6.46908163281	+
1	1455239	1455250	MA0741.1.KLF16	16.2296427165	+
1	1455238	1455251	MA1107.1.KLF9	17.7918583867	+
1	1455243	1455253	MA0753.1.ZNF740	13.475983292	+
1	1455245	1455255	MA0753.1.ZNF740	11.5941440685	+
1	1455238	1455249	MA0493.1.Klf1	14.4868858975	+
1	1455240	1455251	MA0039.3.KLF4	12.586694223	+
1	1455330	1455344	MA0163.1.PLAG1	13.4640703122	+
1	1455331	1455346	MA0116.1.Znf423	10.2935572797	-
1	1455364	1455376	MA0524.2.TFAP2C	10.910670873	+
1	1455347	1455358	MA0470.1.E2F4	11.7305352932	-
1	1455349	1455359	MA0599.1.KLF5	13.9939637371	+
1	1455354	1455364	MA0599.1.KLF5	15.5432663149	+
1	1455354	1455365	MA0746.1.SP3	12.2120552982	+
1	1455364	1455376	MA0810.1.TFAP2A(var.2)	12.2385785487	+
1	1455349	1455364	MA0516.1.SP2	15.11399625	+
1	1455354	1455369	MA0516.1.SP2	16.6285022154	+
1	1455364	1455376	MA0811.1.TFAP2B	11.0938536338	+
1	1455351	1455368	MA0685.1.SP4	5.57023633035	+
1	1455347	1455358	MA1122.1.TFDP1	10.7285843475	-
1	1455354	1455365	MA0741.1.KLF16	10.9647157709	+
1	1455360	1455371	MA0741.1.KLF16	10.4125463911	+
1	1455364	1455376	MA0155.1.INSM1	12.2741221083	-
1	1455371	1455383	MA0155.1.INSM1	10.3996529904	-
1	1455349	1455360	MA0079.3.SP1	13.5162033669	+
1	1455354	1455365	MA0079.3.SP1	14.5758787789	+
1	1455453	1455467	MA0163.1.PLAG1	8.91152977298	-
1	1494317	1494338	MA0528.1.ZNF263	21.3899767523	-
1	1494318	1494328	MA0599.1.KLF5	13.021916348	+
1	1494318	1494329	MA0746.1.SP3	10.8324171707	+
1	1494318	1494333	MA0516.1.SP2	13.959675624	+
1	1494318	1494329	MA0741.1.KLF16	10.8957247359	+
1	1494318	1494329	MA0079.3.SP1	14.4360322185	+
1	1494316	1494326	MA0057.1.MZF1(var.2)	13.3067816209	-
1	1494323	1494336	MA0750.2.ZBTB7A	11.7054847212	-
1	1494453	1494464	MA1117.1.RELB	11.7812651671	+
1	1494481	1494492	MA0713.1.PHOX2A	12.3839837612	-
1	1494479	1494489	MA0890.1.GBX2	11.4347214463	-
1	1494479	1494489	MA0877.1.Barhl1	10.3215880186	+
1	1494480	1494488	MA0885.1.Dlx2	11.196827208	-
1	1494481	1494492	MA0681.1.Phox2b	12.4333039575	-
1	1494481	1494489	MA0125.1.Nobox	11.6814747725	+
1	1494477	1494493	MA0904.1.Hoxb5	10.6522780515	+
1	1494640	1494657	MA0629.1.Rhox11	12.4134172029	-
1	1494661	1494672	MA0646.1.GCM1	11.4890711226	+
1	1494670	1494688	MA0140.2.GATA1::TAL1	9.89881929212	+
1	1494931	1494941	MA0599.1.KLF5	12.6013735406	+
1	1494953	1494963	MA0599.1.KLF5	11.2479996491	-
1	1494953	1494966	MA0800.1.EOMES	10.434276731	+
1	1494954	1494962	MA0807.1.TBX5	10.8762055134	+
1	1494924	1494935	MA0503.1.Nkx2-5(var.2)	12.4560571005	-
1	1494954	1494962	MA0806.1.TBX4	10.7207706623	+
1	1494954	1494962	MA0801.1.MGA	12.4367292832	+
1	1494951	1494964	MA1107.1.KLF9	10.7748675519	-
1	1494954	1494962	MA0803.1.TBX15	11.3798300755	+
1	1494953	1494964	MA0493.1.Klf1	10.3936283454	-
1	1494931	1494942	MA0079.3.SP1	13.9444224172	+
1	1494954	1494962	MA0805.1.TBX1	11.5584238506	+
1	1529081	1529091	MA0691.1.TFAP4	9.80577407662	+
1	1529081	1529091	MA0691.1.TFAP4	10.1460556134	-
1	1552387	1552408	MA0528.1.ZNF263	17.686174534	-
1	1552386	1552407	MA0050.2.IRF1	10.2935923871	+
1	1552465	1552480	MA0116.1.Znf423	10.9939484993	+
1	1552494	1552508	MA1101.1.BACH2	10.610623955	+
1	1552490	1552509	MA0496.2.MAFK	8.86776717563	-
1	1552505	1552516	MA0039.3.KLF4	10.9086360518	+
1	1552829	1552843	MA0696.1.ZIC1	8.45095573315	+
1	1552829	1552844	MA0751.1.ZIC4	10.7188402639	+
1	1561559	1561567	MA0807.1.TBX5	12.0373889652	+
1	1561559	1561567	MA0806.1.TBX4	12.5537978029	+
1	1561559	1561567	MA0801.1.MGA	11.9799728245	+
1	1561559	1561567	MA0803.1.TBX15	11.8765376733	+
1	1561559	1561567	MA0805.1.TBX1	11.603544793	+
1	1561558	1561569	MA0689.1.TBX20	11.0508075529	+
1	1561580	1561594	MA0119.1.NFIC::TLX1	9.128935711	+
1	1561668	1561679	MA0079.3.SP1	10.9410810233	-
1	1561689	1561696	MA0164.1.Nr2e3	11.4691074042	-
1	1567464	1567473	MA0597.1.THAP1	10.5255935548	-
1	1567493	1567501	MA0067.1.Pax2	9.88277703231	+
1	1567561	1567573	MA0769.1.Tcf7	10.2616575681	-
1	1567563	1567575	MA0070.1.PBX1	10.5710344377	-
1	1567559	1567573	MA0523.1.TCF7L2	10.4692157641	-
1	1573671	1573692	MA0528.1.ZNF263	13.9706145304	-
1	1573672	1573693	MA0528.1.ZNF263	11.9311565737	-
1	1573675	1573696	MA0528.1.ZNF263	20.0548974836	-
1	1573675	1573685	MA0599.1.KLF5	13.9570255684	+
1	1573681	1573691	MA0599.1.KLF5	12.5737774434	+
1	1573675	1573686	MA0746.1.SP3	11.6834658796	+
1	1573670	1573690	MA0073.1.RREB1	8.77319532546	+
1	1573671	1573691	MA0073.1.RREB1	14.8921604046	+
1	1573675	1573690	MA0516.1.SP2	15.6898179033	+
1	1573681	1573696	MA0516.1.SP2	11.8933094574	+
1	1573657	1573671	MA0509.1.Rfx1	9.92449043095	+
1	1573675	1573686	MA0741.1.KLF16	12.1648489429	+
1	1573675	1573681	MA0056.1.MZF1	9.94356178472	-
1	1573672	1573682	MA0753.1.ZNF740	10.9574665312	+
1	1573665	1573676	MA0493.1.Klf1	11.5198827181	+
1	1573675	1573686	MA0079.3.SP1	14.5084796581	+
1	1573681	1573692	MA0079.3.SP1	12.1717150487	+
1	1573667	1573678	MA0039.3.KLF4	13.1718203558	+
1	1573743	1573750	MA0081.1.SPIB	11.2082528279	-
1	1573887	1573893	MA0056.1.MZF1	9.94356178472	-
1	1573870	1573876	MA0089.1.MAFG::NFE2L1	9.50805665325	-
1	1574089	1574100	MA0003.3.TFAP2A	10.8408454618	-
1	1574097	1574108	MA0483.1.Gfi1b	11.9846783737	-
1	1574099	1574109	MA0038.1.Gfi1	10.9720806985	-
1	1574088	1574102	MA0146.2.Zfx	11.3589621795	+
1	1574087	1574101	MA0146.2.Zfx	12.2941550696	-
1	1574111	1574121	MA1116.1.RBPJ	11.9260021256	+
1	1574141	1574147	MA0089.1.MAFG::NFE2L1	9.50805665325	+
1	1574213	1574221	MA0259.1.ARNT::HIF1A	11.7773273993	+
1	1574302	1574313	MA1127.1.FOSB::JUN	11.7608876911	-
1	1574305	1574313	MA0605.1.Atf3	12.4551240476	-
1	1574302	1574312	MA1143.1.FOSL1::JUND(var.2)	10.3274367049	-
1	1574302	1574313	MA1131.1.FOSL2::JUN(var.2)	10.3331507685	-
1	1574302	1574315	MA0488.1.JUN	9.12306051399	-
1	1574254	1574265	MA0039.3.KLF4	10.8001091195	-
1	1580110	1580124	MA0163.1.PLAG1	9.07150655371	-
1	1580109	1580130	MA0528.1.ZNF263	20.3140288089	-
1	1580112	1580130	MA0149.1.EWSR1-FLI1	-6.01119392638	-
1	1580099	1580110	MA0002.2.RUNX1	12.2093845036	-
1	1580119	1580130	MA0741.1.KLF16	10.5577858294	+
1	1580119	1580130	MA0079.3.SP1	15.0559055828	+
1	1580156	1580177	MA0528.1.ZNF263	14.9086392055	-
1	1580167	1580174	MA0081.1.SPIB	11.2082528279	-
1	1580195	1580216	MA0528.1.ZNF263	11.8385062419	+
1	1580196	1580217	MA0528.1.ZNF263	13.8208762486	+
1	1580189	1580207	MA0149.1.EWSR1-FLI1	0.38289257867	+
1	1580193	1580211	MA0149.1.EWSR1-FLI1	-6.81285329091	+
1	1580236	1580257	MA0528.1.ZNF263	16.7041113417	-
1	1580239	1580260	MA0528.1.ZNF263	20.8487452649	-
1	1580242	1580263	MA0528.1.ZNF263	11.9076025433	-
1	1580244	1580265	MA0528.1.ZNF263	15.4930366542	-
1	1580250	1580271	MA0528.1.ZNF263	18.0162978787	-
1	1580251	1580272	MA0528.1.ZNF263	14.5586214623	-
1	1580240	1580258	MA0149.1.EWSR1-FLI1	-6.01314004365	-
1	1580244	1580262	MA0149.1.EWSR1-FLI1	3.26443615356	-
1	1580248	1580266	MA0149.1.EWSR1-FLI1	-4.0036849335	-
1	1580251	1580269	MA0149.1.EWSR1-FLI1	-3.1000630348	-
1	1580280	1580289	MA0738.1.HIC2	11.2726322935	+
1	1584874	1584885	MA0503.1.Nkx2-5(var.2)	12.6513426134	-
1	1587149	1587159	MA0599.1.KLF5	12.6527254891	-
1	1587145	1587160	MA0742.1.Klf12	9.93324464331	-
1	1587149	1587160	MA0493.1.Klf1	13.3871390116	-
1	1587148	1587159	MA0079.3.SP1	11.1578137834	-
1	1587326	1587336	MA0820.1.FIGLA	12.9149176938	-
1	1587411	1587431	MA0073.1.RREB1	11.813897636	-
1	1587413	1587433	MA0073.1.RREB1	9.49196954113	-
1	1587415	1587435	MA0073.1.RREB1	9.49196954113	-
1	1587411	1587424	MA1107.1.KLF9	12.0953747088	-
1	1587413	1587426	MA1107.1.KLF9	12.0953747088	-
1	1587415	1587428	MA1107.1.KLF9	12.0953747088	-
1	1587417	1587430	MA1107.1.KLF9	12.0953747088	-
1	1587419	1587432	MA1107.1.KLF9	12.1947878552	-
1	1587421	1587434	MA1107.1.KLF9	10.3858338958	-
1	1587412	1587427	MA1155.1.ZSCAN4	4.22038750442	-
1	1587414	1587429	MA1155.1.ZSCAN4	4.22038750442	-
1	1587416	1587431	MA1155.1.ZSCAN4	4.22038750442	-
1	1587418	1587433	MA1155.1.ZSCAN4	6.8018249131	-
1	1587772	1587783	MA0472.2.EGR2	9.7773696028	-
1	1587789	1587800	MA1110.1.NR1H4	11.9138818722	-
1	1587772	1587778	MA0006.1.Ahr::Arnt	10.4460180754	+
1	1587827	1587837	MA0648.1.GSC	11.6345464962	+
1	1587834	1587849	MA0516.1.SP2	10.9103684105	+
1	1587828	1587839	MA0467.1.Crx	12.9916487892	-
1	1587828	1587836	MA0712.1.OTX2	12.4028622465	+
1	1587824	1587841	MA0883.1.Dmbx1	10.8338632281	-
1	1587828	1587836	MA0711.1.OTX1	11.2437219616	+
1	1587832	1587843	MA0471.1.E2F6	11.5895910884	-
1	1587834	1587845	MA0079.3.SP1	11.6915641754	+
1	1587827	1587836	MA0714.1.PITX3	11.5509793696	+
1	1587828	1587836	MA0682.1.Pitx1	11.5125244483	+
1	1587827	1587837	MA0891.1.GSC2	11.7413970946	+
1	1587831	1587847	MA0733.1.EGR4	10.7588777712	+
1	1587866	1587881	MA0516.1.SP2	11.6156045238	+
1	1587866	1587877	MA0079.3.SP1	11.6902131793	+
1	1587863	1587875	MA0131.2.HINFP	10.4649575243	+
1	1587919	1587932	MA1121.1.TEAD2	13.6990365776	+
1	1587925	1587935	MA0599.1.KLF5	12.4965665067	+
1	1587925	1587936	MA0746.1.SP3	13.2717777294	+
1	1587923	1587941	MA0657.1.KLF13	4.47927222898	+
1	1587925	1587937	MA0747.1.SP8	10.7181945228	+
1	1587927	1587939	MA0747.1.SP8	12.5939347194	+
1	1587925	1587936	MA0741.1.KLF16	13.483175583	+
1	1587927	1587938	MA0741.1.KLF16	10.8522224226	+
1	1587924	1587937	MA1107.1.KLF9	13.4075837632	+
1	1587926	1587939	MA1107.1.KLF9	10.5502613167	+
1	1587928	1587938	MA0753.1.ZNF740	12.2955481499	+
1	1587920	1587930	MA0090.2.TEAD1	12.5737019315	+
1	1587921	1587929	MA0808.1.TEAD3	13.4636774636	+
1	1587926	1587937	MA0039.3.KLF4	12.2279583197	+
1	1587920	1587930	MA0809.1.TEAD4	12.5517951209	+
1	1587966	1587972	MA0006.1.Ahr::Arnt	10.4460180754	+
1	1587960	1587978	MA0140.2.GATA1::TAL1	10.0868779618	+
1	1596060	1596071	MA0689.1.TBX20	10.189749983	+
1	1596199	1596217	MA0149.1.EWSR1-FLI1	-6.35384910732	-
1	1596424	1596432	MA1153.1.Smad4	12.0238216991	+
1	1605688	1605697	MA0676.1.Nr2e1	10.8480987357	-
1	1605715	1605723	MA0693.2.VDR	10.8266773207	+
1	1605782	1605788	MA0004.1.Arnt	11.2946498286	+
1	1605782	1605788	MA0004.1.Arnt	11.2946498286	-
1	1606181	1606195	MA0163.1.PLAG1	10.9554463375	+
1	1606172	1606187	MA0697.1.ZIC3	8.38516361345	-
1	1606173	1606187	MA0737.1.GLIS3	6.62943095244	-
1	1606173	1606187	MA0736.1.GLIS2	13.3308837945	-
1	1606175	1606189	MA1102.1.CTCFL	11.4411973481	+
1	1606289	1606303	MA0509.1.Rfx1	10.3014570112	+
1	1622398	1622414	MA0088.2.ZNF143	10.6138911194	+
1	1622480	1622490	MA0665.1.MSC	10.3996111819	+
1	1622515	1622529	MA0080.4.SPI1	2.40282054578	-
1	1622502	1622512	MA1135.1.FOSB::JUNB	13.8971040216	+
1	1622503	1622513	MA1135.1.FOSB::JUNB	14.8442477875	-
1	1622502	1622512	MA1138.1.FOSL2::JUNB	13.8647051471	+
1	1622503	1622513	MA1138.1.FOSL2::JUNB	14.8240279013	-
1	1622501	1622516	MA0150.2.Nfe2l2	9.89239793341	-
1	1622502	1622513	MA0841.1.NFE2	16.3447514852	+
1	1622502	1622513	MA0841.1.NFE2	18.0277596081	-
1	1622515	1622529	MA0687.1.SPIC	10.8352973923	-
1	1622501	1622513	MA1130.1.FOSL2::JUN	14.4372988546	+
1	1622502	1622514	MA1130.1.FOSL2::JUN	12.2701649423	-
1	1622501	1622512	MA0490.1.JUNB	12.1107008788	+
1	1622503	1622514	MA0490.1.JUNB	13.3283262086	-
1	1622526	1622538	MA1125.1.ZNF384	11.7177564316	-
1	1622527	1622539	MA1125.1.ZNF384	11.4867575681	-
1	1622502	1622513	MA0476.1.FOS	10.8198032358	+
1	1622502	1622513	MA0476.1.FOS	11.1490701366	-
1	1622503	1622513	MA0099.3.FOS::JUN	14.612658823	+
1	1622502	1622512	MA0099.3.FOS::JUN	12.6797253776	-
1	1622520	1622535	MA0517.1.STAT1::STAT2	11.560928092	+
1	1622503	1622513	MA1132.1.JUN::JUNB	13.3673481021	-
1	1622503	1622512	MA0655.1.JDP2	15.4771770818	+
1	1622503	1622512	MA0655.1.JDP2	16.9439142638	-
1	1622501	1622514	MA1141.1.FOS::JUND	15.0980614964	+
1	1622501	1622514	MA1141.1.FOS::JUND	10.9564022707	-
1	1622501	1622514	MA1137.1.FOSL1::JUNB	12.0293993422	+
1	1622501	1622514	MA1137.1.FOSL1::JUNB	12.7877817521	-
1	1622502	1622513	MA0491.1.JUND	11.5107096872	+
1	1622502	1622513	MA0491.1.JUND	12.2098935172	-
1	1622518	1622539	MA0050.2.IRF1	12.888624915	+
1	1622503	1622517	MA0489.1.JUN(var.2)	14.9185907506	-
1	1622500	1622506	MA0089.1.MAFG::NFE2L1	9.50805665325	-
1	1622507	1622513	MA0089.1.MAFG::NFE2L1	9.50805665325	-
1	1622502	1622513	MA0477.1.FOSL1	10.8926582901	+
1	1622502	1622513	MA0477.1.FOSL1	11.5140844267	-
1	1622500	1622511	MA0462.1.BATF::JUN	11.0217002763	+
1	1622504	1622515	MA0462.1.BATF::JUN	10.648813987	-
1	1622502	1622512	MA1142.1.FOSL1::JUND	11.4187132798	+
1	1622503	1622513	MA1142.1.FOSL1::JUND	13.0224123431	-
1	1622501	1622514	MA1128.1.FOSL1::JUN	10.7989022858	+
1	1622501	1622514	MA1128.1.FOSL1::JUN	14.5371584045	-
1	1622502	1622512	MA1144.1.FOSL2::JUND	13.6429807958	+
1	1622503	1622513	MA1144.1.FOSL2::JUND	14.690923339	-
1	1622501	1622512	MA0478.1.FOSL2	12.938951211	+
1	1622503	1622514	MA0478.1.FOSL2	14.3471456976	-
1	1622502	1622514	MA1134.1.FOS::JUNB	14.8431964655	+
1	1622501	1622513	MA1134.1.FOS::JUNB	13.7405984192	-
1	1622821	1622839	MA0149.1.EWSR1-FLI1	-6.94305699881	-
1	1631574	1631584	MA1112.1.NR4A1	11.6620044959	+
1	1631592	1631613	MA0528.1.ZNF263	15.9591225492	-
1	1631598	1631609	MA0103.3.ZEB1	12.9588688176	+
1	1637913	1637924	MA0841.1.NFE2	5.85224154158	-
1	1637913	1637924	MA0476.1.FOS	11.5677482513	-
1	1637914	1637923	MA0655.1.JDP2	9.27849753097	+
1	1637914	1637923	MA0655.1.JDP2	9.31389540131	-
1	1637913	1637924	MA0477.1.FOSL1	12.1141118019	-
1	1637915	1637926	MA0462.1.BATF::JUN	11.9863945748	-
1	1637914	1637925	MA0478.1.FOSL2	10.4438025081	-
1	1637972	1637981	MA0619.1.LIN54	11.3823747558	+
1	1638002	1638011	MA0671.1.NFIX	10.3583231415	+
1	1638002	1638013	MA0161.2.NFIC	12.3935517284	-
1	1638002	1638017	MA0505.1.Nr5a2	14.4262798768	+
1	1638026	1638035	MA0078.1.Sox17	12.1918562641	-
1	1638121	1638139	MA0140.2.GATA1::TAL1	11.8232381199	-
1	1638187	1638197	MA0599.1.KLF5	12.5737774434	-
1	1643515	1643536	MA0528.1.ZNF263	10.0366041858	-
1	1643518	1643530	MA0747.1.SP8	12.2451184069	+
1	1643518	1643529	MA0741.1.KLF16	10.5356221731	+
1	1643517	1643530	MA1107.1.KLF9	10.6794617329	+
1	1643519	1643529	MA0753.1.ZNF740	13.0517272627	+
1	1643516	1643527	MA0079.3.SP1	12.6866980858	+
1	1643641	1643651	MA1132.1.JUN::JUNB	11.1246686138	+
1	1643690	1643701	MA0500.1.Myog	12.7965238836	-
1	1643690	1643701	MA0521.1.Tcf12	12.6331512053	-
1	1643690	1643702	MA0783.1.PKNOX2	2.82012915269	-
1	1643691	1643701	MA0816.1.Ascl2	11.2687848961	+
1	1643691	1643701	MA0816.1.Ascl2	10.9613802042	-
1	1643690	1643703	MA1100.1.ASCL1	11.562965474	-
1	1643691	1643704	MA0499.1.Myod1	11.5630833506	+
1	1643770	1643781	MA0470.1.E2F4	11.8749714135	+
1	1643770	1643781	MA1122.1.TFDP1	12.18179575	+
1	1643803	1643815	MA0694.1.ZBTB7B	10.4963885491	+
1	1643965	1643980	MA0505.1.Nr5a2	11.0842552908	-
1	1643965	1643976	MA1111.1.NR2F2	10.3566257996	-
1	1659518	1659532	MA1102.1.CTCFL	11.6671974443	-
1	1675473	1675491	MA1148.1.PPARA::RXRA	10.8447040093	-
1	1675472	1675489	MA0115.1.NR1H2::RXRA	4.76186262402	-
1	1675473	1675482	MA0676.1.Nr2e1	12.1669660059	-
1	1675487	1675496	MA0878.1.CDX1	12.0069056074	-
1	1675486	1675497	MA0899.1.HOXA10	11.6523004201	-
1	1675474	1675489	MA0065.2.Pparg::Rxra	10.3165380088	-
1	1675474	1675490	MA0857.1.Rarb	-4.39964291186	-
1	1675487	1675498	MA0465.1.CDX2	12.2346910756	-
1	1675723	1675732	MA0739.1.Hic1	10.7224208348	+
1	1675747	1675761	MA0146.2.Zfx	12.9201594287	-
1	1676232	1676246	MA0163.1.PLAG1	14.2928280848	-
1	1676231	1676239	MA0806.1.TBX4	11.1100999504	-
1	1676221	1676234	MA1100.1.ASCL1	11.3499107756	-
1	1676222	1676233	MA0103.3.ZEB1	12.1281876299	+
1	1676231	1676239	MA0801.1.MGA	11.3950382167	-
1	1676231	1676239	MA0803.1.TBX15	10.8442386335	-
1	1676222	1676232	MA0820.1.FIGLA	11.5773824135	+
1	1676231	1676239	MA0805.1.TBX1	12.1897792568	-
1	1676222	1676232	MA0522.2.TCF3	11.8086056123	+
1	1676223	1676232	MA0745.1.SNAI2	12.0618436152	-
1	1685224	1685241	MA0159.1.RARA::RXRA	11.7661776435	-
1	1685233	1685239	MA0089.1.MAFG::NFE2L1	9.50805665325	+
1	1685219	1685229	MA1116.1.RBPJ	12.4261649943	+
1	1685231	1685244	MA0017.2.NR2F1	13.4045781487	-
1	1685224	1685242	MA1149.1.RARA::RXRG	13.2526679497	-
1	1685494	1685504	MA0515.1.Sox6	13.1209767131	+
1	1685562	1685574	MA0155.1.INSM1	13.3749525497	+
1	1685562	1685576	MA1102.1.CTCFL	10.7157272872	+
1	1685601	1685613	MA0695.1.ZBTB7C	11.0010733454	-
1	1685605	1685616	MA0746.1.SP3	11.4673122608	-
1	1685607	1685615	MA0807.1.TBX5	10.8762055134	+
1	1685607	1685615	MA0806.1.TBX4	10.7207706623	+
1	1685605	1685616	MA0741.1.KLF16	11.009432477	-
1	1685607	1685615	MA0801.1.MGA	12.4367292832	+
1	1685607	1685615	MA0803.1.TBX15	11.3798300755	+
1	1685607	1685615	MA0805.1.TBX1	11.5584238506	+
1	1685604	1685615	MA0039.3.KLF4	12.1667844153	-
1	1685624	1685636	MA0776.1.MYBL1	8.99491382284	+
1	1686221	1686231	MA0599.1.KLF5	14.4778248908	+
1	1686220	1686231	MA0493.1.Klf1	11.5223416132	+
1	1686221	1686232	MA0079.3.SP1	11.7332757746	+
1	1686254	1686271	MA0860.1.Rarg(var.2)	-4.09968818683	+
1	1686256	1686271	MA1155.1.ZSCAN4	9.1482019247	-
1	1686257	1686267	MA0672.1.NKX2-3	12.5350288491	-
1	1686257	1686266	MA0673.1.NKX2-8	12.4563125435	-
1	1686263	1686269	MA0006.1.Ahr::Arnt	10.4460180754	+
1	1687199	1687207	MA0807.1.TBX5	10.8762055134	-
1	1687199	1687207	MA0806.1.TBX4	10.7207706623	-
1	1687199	1687207	MA0801.1.MGA	12.4367292832	-
1	1687197	1687210	MA1107.1.KLF9	13.4829683775	+
1	1687199	1687207	MA0803.1.TBX15	11.3798300755	-
1	1687197	1687208	MA0493.1.Klf1	13.3846475558	+
1	1687199	1687207	MA0805.1.TBX1	11.5584238506	-
1	1687199	1687210	MA0039.3.KLF4	12.1873030906	+
1	1687220	1687230	MA0753.1.ZNF740	12.7561793837	+
1	1687221	1687231	MA0753.1.ZNF740	10.6902095428	+
1	1687221	1687231	MA0057.1.MZF1(var.2)	11.0797611794	-
1	1687249	1687263	MA0163.1.PLAG1	9.98023075072	-
1	1687282	1687293	MA0500.1.Myog	14.196558842	-
1	1687282	1687293	MA0521.1.Tcf12	13.7098547159	-
1	1687283	1687293	MA0665.1.MSC	9.9558315764	+
1	1687283	1687293	MA0816.1.Ascl2	13.5001885588	+
1	1687283	1687293	MA0816.1.Ascl2	10.8741006595	-
1	1687283	1687293	MA0048.2.NHLH1	10.4048365496	+
1	1697678	1697698	MA0073.1.RREB1	8.86465311685	-
1	1697724	1697732	MA0712.1.OTX2	11.3358117191	+
1	1697951	1697972	MA0528.1.ZNF263	9.37518708506	-
1	1697958	1697979	MA0528.1.ZNF263	12.6404530739	-
1	1697965	1697980	MA0516.1.SP2	11.9926438631	+
1	1697979	1697993	MA1102.1.CTCFL	16.8338380433	+
1	1697975	1697994	MA0139.1.CTCF	18.3516046642	+
1	1698014	1698026	MA0155.1.INSM1	10.7246863039	-
1	1699707	1699717	MA0057.1.MZF1(var.2)	10.6224009108	+
1	1699745	1699758	MA0813.1.TFAP2B(var.3)	11.1659335147	+
1	1699745	1699758	MA0813.1.TFAP2B(var.3)	10.0707865075	-
1	1699745	1699758	MA0815.1.TFAP2C(var.3)	10.0843519686	+
1	1699745	1699758	MA0815.1.TFAP2C(var.3)	10.3336291051	-
1	1699777	1699792	MA0504.1.NR2C2	9.55493924169	+
1	1699782	1699793	MA0592.2.Esrra	8.48183088247	+
1	1699815	1699832	MA0860.1.Rarg(var.2)	-3.34445062056	+
1	1699832	1699846	MA1101.1.BACH2	11.9638515988	-
1	1699830	1699845	MA0501.1.MAF::NFE2	13.6316745021	-
1	1699828	1699838	MA0100.3.MYB	12.2167655936	-
1	1699813	1699832	MA0494.1.Nr1h3::Rxra	10.2827703402	-
1	1701172	1701182	MA0767.1.GCM2	10.7754469102	-
1	1701250	1701261	MA0500.1.Myog	11.7961693099	-
1	1701250	1701263	MA1100.1.ASCL1	11.6915190995	-
1	1701251	1701262	MA0103.3.ZEB1	14.1994154468	+
1	1701251	1701261	MA0830.1.TCF4	11.8267644297	+
1	1701252	1701261	MA0745.1.SNAI2	11.9539880156	-
1	1710873	1710884	MA0111.1.Spz1	11.959739271	-
1	1710912	1710924	MA0695.1.ZBTB7C	13.7710948018	+
1	1710912	1710924	MA0694.1.ZBTB7B	10.7917566602	+
1	1710896	1710902	MA0006.1.Ahr::Arnt	10.4460180754	-
1	1710947	1710958	MA0079.3.SP1	13.2613266084	+
1	1710979	1710989	MA0824.1.ID4	12.4436102695	-
1	1710978	1710989	MA0103.3.ZEB1	12.1079375606	-
1	1710979	1710989	MA0830.1.TCF4	11.621766542	-
1	1710979	1710989	MA0522.2.TCF3	11.7137159645	-
1	1710979	1710988	MA0745.1.SNAI2	11.4445234021	+
1	1710976	1710989	MA0499.1.Myod1	11.5506021861	-
1	1711668	1711678	MA0650.1.HOXA13	11.2444281927	-
1	1711669	1711678	MA0878.1.CDX1	10.9107852902	-
1	1711706	1711719	MA1123.1.TWIST1	11.1969896436	+
1	1711693	1711702	MA0671.1.NFIX	10.3954202416	+
1	1711704	1711715	MA0002.2.RUNX1	11.9991702922	-
1	1711706	1711719	MA0698.1.ZBTB18	9.58975257605	+
1	1711734	1711744	MA0090.2.TEAD1	12.2170360235	+
1	1711735	1711743	MA0808.1.TEAD3	12.9722857409	+
1	1711734	1711744	MA0809.1.TEAD4	11.6951014265	+
1	1713141	1713156	MA0065.2.Pparg::Rxra	11.0452291265	+
1	1853655	1853669	MA0602.1.Arid5a	11.0889495881	+
1	1853828	1853836	MA0914.1.ISL2	11.3100135765	-
1	1853823	1853833	MA0895.1.HMBOX1	11.1911494396	-
1	1855158	1855168	MA0109.1.HLTF	8.88363564353	+
1	1855154	1855166	MA0041.1.Foxd3	10.9172808128	-
1	1855161	1855171	MA1152.1.SOX15	11.0269708048	+
1	1855185	1855192	MA0087.1.Sox5	11.8645654656	+
1	1855135	1855146	MA0141.3.ESRRB	8.6637084313	+
1	1855180	1855186	MA0056.1.MZF1	9.94356178472	+
1	1855175	1855191	MA0868.1.SOX8	0.376185198974	-
1	1855135	1855145	MA0643.1.Esrrg	11.188921349	+
1	1855125	1855139	MA0119.1.NFIC::TLX1	8.5706393844	+
1	1855155	1855166	MA0040.1.Foxq1	12.9861343013	-
1	1855134	1855145	MA0592.2.Esrra	8.55106930869	+
1	1907833	1907845	MA0019.1.Ddit3::Cebpa	10.964674427	+
1	1907827	1907844	MA0731.1.BCL6B	-2.29911102684	+
1	1907831	1907842	MA0519.1.Stat5a::Stat5b	11.1499384842	-
1	1907827	1907842	MA0520.1.Stat6	11.0488043764	+
1	1907860	1907871	MA0646.1.GCM1	11.8281461059	-
1	1907869	1907886	MA0685.1.SP4	4.6838349444	-
1	1907924	1907938	MA0687.1.SPIC	11.9659112337	-
1	1907918	1907930	MA1125.1.ZNF384	12.6332144817	-
1	1907929	1907941	MA1125.1.ZNF384	13.4866535854	-
1	1907930	1907942	MA1125.1.ZNF384	13.6568166713	-
1	1907931	1907943	MA1125.1.ZNF384	16.3631888345	-
1	1907932	1907944	MA1125.1.ZNF384	16.3631888345	-
1	1907933	1907945	MA1125.1.ZNF384	16.3631888345	-
1	1907934	1907946	MA1125.1.ZNF384	16.3631888345	-
1	1907935	1907947	MA1125.1.ZNF384	16.3631888345	-
1	1907936	1907948	MA1125.1.ZNF384	16.3631888345	-
1	1907937	1907949	MA1125.1.ZNF384	16.3631888345	-
1	1907938	1907950	MA1125.1.ZNF384	16.3631888345	-
1	1907939	1907951	MA1125.1.ZNF384	16.3631888345	-
1	1907940	1907952	MA1125.1.ZNF384	16.3631888345	-
1	1907941	1907953	MA1125.1.ZNF384	15.4273539814	-
1	1907923	1907938	MA0517.1.STAT1::STAT2	12.088733508	+
1	1907915	1907936	MA0050.2.IRF1	10.1306720724	+
1	1907919	1907940	MA0050.2.IRF1	7.74832253472	+
1	1907921	1907942	MA0050.2.IRF1	19.0187623371	+
1	1907925	1907946	MA0050.2.IRF1	14.535748578	+
1	1907926	1907947	MA0050.2.IRF1	10.0264404934	+
1	1907927	1907948	MA0050.2.IRF1	10.669470825	+
1	1907928	1907949	MA0050.2.IRF1	10.2458593631	+
1	1907929	1907950	MA0050.2.IRF1	10.2368535118	+
1	1907930	1907951	MA0050.2.IRF1	10.7331688572	+
1	1907931	1907952	MA0050.2.IRF1	11.2563880082	+
1	1907932	1907953	MA0050.2.IRF1	9.01689401941	+
1	1908601	1908621	MA0073.1.RREB1	10.2137469927	+
1	1908652	1908663	MA0471.1.E2F6	11.5136431285	-
1	1908647	1908660	MA0778.1.NFKB2	8.5743969688	+
1	1908647	1908660	MA0778.1.NFKB2	8.13033835669	-
1	1908695	1908716	MA0528.1.ZNF263	9.3776360129	-
1	1908725	1908746	MA0528.1.ZNF263	15.8214210865	-
1	1908733	1908754	MA0528.1.ZNF263	10.4615090703	-
1	1908735	1908745	MA0599.1.KLF5	12.928522313	+
1	1908724	1908742	MA0149.1.EWSR1-FLI1	-5.46925856288	-
1	1908735	1908746	MA0079.3.SP1	13.2614389003	+
1	1908739	1908755	MA0088.2.ZNF143	2.07396207946	+
1	1908790	1908811	MA0528.1.ZNF263	16.2048904126	-
1	1908798	1908813	MA0504.1.NR2C2	9.15524811946	-
1	1908803	1908814	MA0079.3.SP1	12.668655842	+
1	1908918	1908939	MA1418.1.IRF3	8.57882848388	+
1	1908929	1908941	MA1125.1.ZNF384	14.9363967451	+
1	1908919	1908934	MA0517.1.STAT1::STAT2	13.5922204375	-
1	1908923	1908938	MA0653.1.IRF9	2.20776227331	+
1	1908924	1908938	MA0772.1.IRF7	9.23128109693	+
1	1908919	1908937	MA0051.1.IRF2	8.79729688374	+
1	1908925	1908935	MA0100.3.MYB	12.2065517807	+
1	1908924	1908939	MA1419.1.IRF4	3.50357526884	+
1	1908924	1908938	MA0652.1.IRF8	-2.30211224424	+
1	1908947	1908962	MA0516.1.SP2	11.8973869659	-
1	1908953	1908964	MA0471.1.E2F6	10.7369537273	+
1	1908951	1908962	MA0079.3.SP1	11.0084683666	-
1	1909348	1909360	MA0070.1.PBX1	12.6996179895	-
1	1909347	1909357	MA0038.1.Gfi1	10.9093495689	-
1	1909349	1909357	MA0611.1.Dux	13.0656786033	-
1	1909348	1909359	MA0060.3.NFYA	10.4837407691	-
1	1909361	1909371	MA0824.1.ID4	11.0628014467	-
1	1909360	1909371	MA0103.3.ZEB1	13.069687654	-
1	1909361	1909371	MA0830.1.TCF4	13.5877263529	-
1	1909361	1909371	MA0522.2.TCF3	12.4109019319	-
1	1909594	1909609	MA0504.1.NR2C2	10.5001853133	+
1	1909635	1909646	MA0103.3.ZEB1	12.2285585424	-
1	1943807	1943817	MA1099.1.Hes1	10.6436374994	+
1	1943807	1943817	MA0823.1.HEY1	11.7144814513	+
1	1943807	1943817	MA0649.1.HEY2	10.7433867167	-
1	1943807	1943817	MA0632.1.Tcfl5	9.40173873333	+
1	1943807	1943817	MA0632.1.Tcfl5	9.40173873333	-
1	1943833	1943844	MA0506.1.NRF1	10.2858389316	-
1	1943857	1943867	MA1099.1.Hes1	10.6436374994	+
1	1943857	1943867	MA0823.1.HEY1	11.7144814513	+
1	1943857	1943867	MA0649.1.HEY2	10.7433867167	-
1	1943857	1943867	MA0632.1.Tcfl5	9.40173873333	+
1	1943857	1943867	MA0632.1.Tcfl5	9.40173873333	-
1	1943856	1943867	MA0506.1.NRF1	13.2352839396	+
1	1943855	1943866	MA0506.1.NRF1	16.7051138527	-
1	1943879	1943889	MA0599.1.KLF5	13.1378025624	-
1	1943878	1943889	MA0746.1.SP3	13.6761966812	-
1	1943875	1943890	MA0742.1.Klf12	9.63937784378	-
1	1943874	1943889	MA0516.1.SP2	14.3970847784	-
1	1943889	1943903	MA0162.3.EGR1	8.68211370913	-
1	1943876	1943890	MA0740.1.KLF14	11.9773126934	-
1	1943875	1943892	MA0685.1.SP4	12.575767865	-
1	1943891	1943902	MA0472.2.EGR2	10.3071617881	-
1	1943878	1943889	MA0741.1.KLF16	15.3334083331	-
1	1943885	1943902	MA0159.1.RARA::RXRA	10.3984874924	+
1	1943878	1943889	MA0079.3.SP1	15.1885395212	-
1	1943882	1943895	MA0017.2.NR2F1	11.1713019845	+
1	1943884	1943896	MA0014.3.PAX5	12.6468297575	-
1	1943884	1943902	MA1149.1.RARA::RXRG	13.0434362117	+
1	1943885	1943902	MA0730.1.RARA(var.2)	3.2580330055	+
1	1943890	1943902	MA0131.2.HINFP	10.7670332684	-
1	1943918	1943932	MA0696.1.ZIC1	6.70969194251	+
1	1943935	1943949	MA0163.1.PLAG1	9.65526859574	-
1	1943935	1943949	MA0146.2.Zfx	14.1466431651	+
1	1944213	1944227	MA0163.1.PLAG1	9.05251375547	-
1	1944308	1944314	MA0130.1.ZNF354C	9.8228978206	-
1	1944485	1944496	MA0472.2.EGR2	10.3369390048	+
1	1977531	1977541	MA1143.1.FOSL1::JUND(var.2)	10.4531621755	+
1	1977530	1977536	MA0089.1.MAFG::NFE2L1	9.50805665325	+
1	1977528	1977534	MA0089.1.MAFG::NFE2L1	9.50805665325	-
1	1977530	1977542	MA1133.1.JUN::JUNB(var.2)	11.1284763841	-
1	1977525	1977541	MA0904.1.Hoxb5	10.4525955597	+
1	1977603	1977611	MA0693.2.VDR	11.4977720105	-
1	1977718	1977731	MA1123.1.TWIST1	11.8913429419	+
1	1977718	1977731	MA0698.1.ZBTB18	9.44487395642	+
1	1977718	1977728	MA0092.1.Hand1::Tcf3	11.0947935629	-
1	1978059	1978072	MA1123.1.TWIST1	14.122331928	-
1	1978058	1978070	MA0091.1.TAL1::TCF3	11.2941381034	+
1	1978059	1978072	MA0698.1.ZBTB18	14.2048132289	-
1	1978150	1978160	MA0623.1.Neurog1	10.4772615177	+
1	1978150	1978160	MA0623.1.Neurog1	11.027092254	-
1	1978150	1978160	MA0678.1.OLIG2	11.1359831924	+
1	1978150	1978160	MA0678.1.OLIG2	12.023640032	-
1	1978150	1978160	MA0668.1.NEUROD2	11.5472279609	-
1	1978150	1978160	MA0461.2.Atoh1	12.8122006315	+
1	1978150	1978160	MA0461.2.Atoh1	11.6768317125	-
1	1978150	1978160	MA0818.1.BHLHE22	10.3250569244	+
1	1978150	1978160	MA0818.1.BHLHE22	11.6139410761	-
1	1978149	1978161	MA0817.1.BHLHE23	11.0043629013	+
1	1978149	1978161	MA0817.1.BHLHE23	10.7481947721	-
1	1978151	1978159	MA0607.1.Bhlha15	13.8338753195	-
1	1978150	1978160	MA0826.1.OLIG1	11.5270298278	+
1	1978150	1978160	MA0826.1.OLIG1	10.9607484564	-
1	1978150	1978160	MA0633.1.Twist2	11.1790926358	+
1	1978150	1978160	MA0633.1.Twist2	14.3119370014	-
1	1978150	1978160	MA0827.1.OLIG3	11.5299130799	+
1	1978150	1978160	MA0827.1.OLIG3	12.3813891255	-
1	1978180	1978190	MA0623.1.Neurog1	10.4772615177	+
1	1978180	1978190	MA0623.1.Neurog1	11.027092254	-
1	1978180	1978190	MA0678.1.OLIG2	11.1359831924	+
1	1978180	1978190	MA0678.1.OLIG2	12.023640032	-
1	1978180	1978190	MA0668.1.NEUROD2	11.5472279609	-
1	1978209	1978215	MA0130.1.ZNF354C	9.8228978206	+
1	1978180	1978190	MA0461.2.Atoh1	12.8122006315	+
1	1978180	1978190	MA0461.2.Atoh1	11.6768317125	-
1	1978180	1978190	MA0818.1.BHLHE22	10.3250569244	+
1	1978180	1978190	MA0818.1.BHLHE22	11.6139410761	-
1	1978179	1978191	MA0817.1.BHLHE23	10.9278191873	+
1	1978179	1978191	MA0817.1.BHLHE23	9.2650572422	-
1	1978181	1978189	MA0607.1.Bhlha15	13.8338753195	-
1	1978180	1978190	MA0826.1.OLIG1	11.5270298278	+
1	1978180	1978190	MA0826.1.OLIG1	10.9607484564	-
1	1978180	1978190	MA0633.1.Twist2	11.1790926358	+
1	1978180	1978190	MA0633.1.Twist2	14.3119370014	-
1	1978180	1978190	MA0827.1.OLIG3	11.5299130799	+
1	1978180	1978190	MA0827.1.OLIG3	12.3813891255	-
1	1978318	1978333	MA0866.1.SOX21	0.704338045202	-
1	1978318	1978334	MA0867.1.SOX4	-8.97122527908	-
1	1978417	1978433	MA0510.2.RFX5	18.3538724029	+
1	1978417	1978433	MA0510.2.RFX5	17.134176373	-
1	1978417	1978433	MA0798.1.RFX3	16.0420230837	+
1	1978417	1978433	MA0798.1.RFX3	16.3728070157	-
1	1978418	1978432	MA0509.1.Rfx1	20.1951374177	+
1	1978418	1978432	MA0509.1.Rfx1	17.619373401	-
1	1978417	1978433	MA0799.1.RFX4	17.527316458	+
1	1978417	1978433	MA0799.1.RFX4	16.7407495086	-
1	1978417	1978433	MA0600.2.RFX2	15.7551387901	+
1	1978417	1978433	MA0600.2.RFX2	14.6973563861	-
1	1978670	1978684	MA0509.1.Rfx1	10.7373927411	+
1	1978769	1978775	MA0056.1.MZF1	9.94356178472	-
1	1985079	1985100	MA0528.1.ZNF263	12.4356315302	-
1	1985166	1985174	MA0611.1.Dux	12.063447056	-
1	1985165	1985176	MA0060.3.NFYA	15.3094360624	-
1	1985201	1985216	MA0516.1.SP2	12.8143784319	+
1	1985201	1985212	MA0079.3.SP1	14.0104587644	+
1	1986026	1986036	MA0599.1.KLF5	12.0054018802	-
1	1986021	1986036	MA0516.1.SP2	11.0181037898	-
1	1986024	1986036	MA0747.1.SP8	10.5764268238	-
1	1986022	1986039	MA0685.1.SP4	5.17242755688	-
1	1986025	1986036	MA0079.3.SP1	10.7847003093	-
1	1986121	1986127	MA0056.1.MZF1	9.94356178472	-
1	2027376	2027391	MA1147.1.NR4A2::RXRA	9.77094539391	+
1	2027489	2027510	MA0528.1.ZNF263	15.0477003611	-
1	2027488	2027506	MA1148.1.PPARA::RXRA	10.742543423	-
1	2027493	2027511	MA0149.1.EWSR1-FLI1	-5.6340086569	-
1	2027496	2027511	MA0516.1.SP2	16.3987563181	+
1	2027489	2027504	MA0504.1.NR2C2	9.44357165505	-
1	2027496	2027507	MA0079.3.SP1	14.5745160053	+
1	2027526	2027536	MA0632.1.Tcfl5	9.40966359209	+
1	2027526	2027536	MA0632.1.Tcfl5	9.40966359209	-
1	2027853	2027859	MA0006.1.Ahr::Arnt	10.4460180754	-
1	2027920	2027930	MA0599.1.KLF5	15.5432663149	-
1	2027925	2027935	MA0599.1.KLF5	15.5432663149	-
1	2027914	2027925	MA0746.1.SP3	12.0416818509	-
1	2027919	2027930	MA0746.1.SP3	11.7171275514	-
1	2027924	2027935	MA0746.1.SP3	11.7171275514	-
1	2027910	2027925	MA0516.1.SP2	16.7951435737	-
1	2027915	2027930	MA0516.1.SP2	15.5498210999	-
1	2027920	2027935	MA0516.1.SP2	17.1818622802	-
1	2027902	2027912	MA0595.1.SREBF1	11.5907889377	-
1	2027912	2027926	MA0740.1.KLF14	9.65084275746	-
1	2027913	2027925	MA0747.1.SP8	12.3166374217	-
1	2027918	2027930	MA0747.1.SP8	12.1407063786	-
1	2027923	2027935	MA0747.1.SP8	12.1407063786	-
1	2027911	2027928	MA0685.1.SP4	7.44424182373	-
1	2027916	2027933	MA0685.1.SP4	5.44846031481	-
1	2027921	2027938	MA0685.1.SP4	5.0937209966	-
1	2027914	2027925	MA0741.1.KLF16	12.5571148605	-
1	2027919	2027930	MA0741.1.KLF16	10.4926473266	-
1	2027924	2027935	MA0741.1.KLF16	10.4926473266	-
1	2027914	2027925	MA0079.3.SP1	15.8050377388	-
1	2027919	2027930	MA0079.3.SP1	14.7467251004	-
1	2027924	2027935	MA0079.3.SP1	14.7467251004	-
1	2027945	2027959	MA0863.1.MTF1	8.41848763792	-
1	2027971	2027982	MA0470.1.E2F4	11.1883471044	-
1	2027973	2027988	MA0527.1.ZBTB33	11.148106563	+
1	2027970	2027985	MA0527.1.ZBTB33	13.0954011178	-
1	2027976	2027987	MA1122.1.TFDP1	11.0531185934	+
1	2027971	2027982	MA1122.1.TFDP1	10.6386379703	-
1	2028018	2028029	MA1118.1.SIX1	12.2332380129	+
1	2028038	2028048	MA0100.3.MYB	12.9475512254	+
1	2040462	2040473	MA0646.1.GCM1	11.3290321448	-
1	2040463	2040473	MA0767.1.GCM2	10.705043583	-
1	2046341	2046356	MA0258.2.ESR2	11.9285705883	-
1	2046345	2046355	MA0603.1.Arntl	11.0791796407	-
1	2046343	2046355	MA0821.1.HES5	4.36331860079	+
1	2046342	2046355	MA1108.1.MXI1	16.2048490571	+
1	2046343	2046356	MA1108.1.MXI1	11.4140229394	-
1	2046343	2046355	MA0147.3.MYC	15.2580042095	+
1	2046343	2046355	MA0147.3.MYC	11.7299102299	-
1	2046343	2046354	MA0059.1.MAX::MYC	12.1883236653	+
1	2046344	2046355	MA0059.1.MAX::MYC	15.5485486648	-
1	2046344	2046354	MA0058.3.MAX	14.3087849685	+
1	2046344	2046354	MA0058.3.MAX	11.676734274	-
1	2046344	2046354	MA0692.1.TFEB	12.9681007072	+
1	2046346	2046352	MA0004.1.Arnt	11.2946498286	+
1	2046346	2046352	MA0004.1.Arnt	11.2946498286	-
1	2046344	2046354	MA0823.1.HEY1	12.8601268184	+
1	2046340	2046358	MA0620.2.MITF	10.0505856883	+
1	2046340	2046358	MA0620.2.MITF	10.0486838587	-
1	2046344	2046354	MA0663.1.MLX	11.8770456567	-
1	2046338	2046358	MA0066.1.PPARG	8.03363511017	-
1	2046344	2046354	MA0664.1.MLXIPL	11.825067436	-
1	2046345	2046353	MA0617.1.Id2	13.1153086876	-
1	2046344	2046354	MA0649.1.HEY2	10.647801664	+
1	2046344	2046354	MA0649.1.HEY2	10.9923650694	-
1	2046344	2046354	MA0819.1.CLOCK	11.8012177981	+
1	2046344	2046354	MA0626.1.Npas2	12.0671887312	+
1	2046344	2046354	MA0626.1.Npas2	11.8877595997	-
1	2046343	2046354	MA0093.2.USF1	10.7544898573	-
1	2046345	2046358	MA0616.1.Hes2	11.696387099	-
1	2046344	2046354	MA0464.2.BHLHE40	11.4023959694	+
1	2046344	2046354	MA0825.1.MNT	13.9956387359	+
1	2046344	2046354	MA0825.1.MNT	11.7213795462	-
1	2046345	2046353	MA0622.1.Mlxip	12.7448120538	-
1	2046343	2046355	MA0104.4.MYCN	13.4371192958	+
1	2046343	2046355	MA0104.4.MYCN	13.4371192958	-
1	2046345	2046355	MA1106.1.HIF1A	12.1202199184	+
1	2046340	2046356	MA0526.2.USF2	9.68252338519	+
1	2046342	2046358	MA0526.2.USF2	13.46152523	-
1	2046586	2046597	MA0746.1.SP3	11.2464694595	+
1	2046586	2046597	MA0741.1.KLF16	14.0722398662	+
1	2046600	2046611	MA0741.1.KLF16	12.0033370649	+
1	2046585	2046598	MA1107.1.KLF9	10.3382966706	+
1	2046632	2046646	MA0696.1.ZIC1	6.22808696885	+
1	2046680	2046690	MA0599.1.KLF5	15.0951274103	+
1	2046679	2046690	MA0493.1.Klf1	11.8482727786	+
1	2046680	2046691	MA0079.3.SP1	12.4824079306	+
1	2048000	2048017	MA0727.1.NR3C2	4.08175565176	+
1	2048000	2048017	MA0113.3.NR3C1	4.07605376695	+
1	2047996	2048007	MA0079.3.SP1	12.2239479396	-
1	2048012	2048019	MA0081.1.SPIB	11.2082528279	-
1	2048000	2048017	MA0007.3.Ar	7.13020195079	+
1	2048000	2048017	MA0007.3.Ar	6.21660133579	-
1	2089323	2089331	MA0607.1.Bhlha15	12.8370287526	+
1	2109449	2109459	MA0795.1.SMAD3	10.0413007118	+
1	2109451	2109459	MA1153.1.Smad4	12.8812087011	-
1	2109686	2109696	MA0599.1.KLF5	11.1133183817	-
1	2109711	2109726	MA0742.1.Klf12	7.87356862459	+
1	2109789	2109807	MA0149.1.EWSR1-FLI1	1.09741237599	-
1	2123359	2123380	MA0528.1.ZNF263	10.7033868831	-
1	2123363	2123384	MA0528.1.ZNF263	11.1120655342	-
1	2123363	2123384	MA1418.1.IRF3	1.96175193341	-
1	2123363	2123381	MA0149.1.EWSR1-FLI1	-4.52029404817	-
1	2123375	2123385	MA0514.1.Sox3	11.1638897822	+
1	2123387	2123401	MA0758.1.E2F7	-3.33176837017	+
1	2123387	2123397	MA1116.1.RBPJ	12.4581048939	-
1	2123425	2123432	MA0033.2.FOXL1	12.3638742292	-
1	2123421	2123435	MA0852.2.FOXK1	13.3016654335	-
1	2123424	2123432	MA0157.2.FOXO3	10.1623181944	-
1	2123425	2123432	MA0849.1.FOXO6	13.3416660843	-
1	2123425	2123432	MA0850.1.FOXP3	11.6971509097	-
1	2123424	2123432	MA0613.1.FOXG1	12.7040299201	-
1	2123422	2123434	MA0481.2.FOXP1	13.3817908642	-
1	2123425	2123432	MA0042.2.FOXI1	13.3197787328	-
1	2123425	2123432	MA0848.1.FOXO4	12.8057105698	-
1	2123424	2123432	MA0031.1.FOXD1	11.8058957431	-
1	2123423	2123434	MA1103.1.FOXK2	13.1954732067	-
1	2123423	2123434	MA0593.1.FOXP2	14.51929471	-
1	2123425	2123432	MA0847.1.FOXD2	11.7928610097	-
1	2123522	2123533	MA0161.2.NFIC	13.6614759365	+
1	2128926	2128936	MA0145.3.TFCP2	11.4720699774	+
1	2128926	2128936	MA0145.3.TFCP2	12.4764374488	-
1	2128925	2128937	MA0647.1.GRHL1	9.92908225025	-
1	2128936	2128943	MA0081.1.SPIB	11.2082528279	-
1	2129053	2129064	MA0470.1.E2F4	13.8380139234	-
1	2129053	2129064	MA1122.1.TFDP1	10.4349778525	-
1	2129053	2129064	MA0471.1.E2F6	11.3546089044	-
1	2129101	2129107	MA0056.1.MZF1	9.94356178472	-
1	2129098	2129108	MA0753.1.ZNF740	10.9574665312	+
1	2129321	2129332	MA0003.3.TFAP2A	13.8530067191	+
1	2129321	2129332	MA0003.3.TFAP2A	11.8051419834	-
1	2129321	2129332	MA0812.1.TFAP2B(var.2)	13.7670594779	+
1	2129321	2129332	MA0812.1.TFAP2B(var.2)	12.6311419946	-
1	2129321	2129332	MA0814.1.TFAP2C(var.2)	12.7883854991	+
1	2129321	2129332	MA0814.1.TFAP2C(var.2)	12.686522195	-
1	2129358	2129373	MA0697.1.ZIC3	10.4113360915	-
1	2129359	2129373	MA0696.1.ZIC1	8.34188041623	-
1	2129359	2129373	MA0736.1.GLIS2	9.53775838124	-
1	2129358	2129373	MA0751.1.ZIC4	12.9305806759	-
1	2129439	2129451	MA0524.2.TFAP2C	11.3398717844	+
1	2129439	2129451	MA0524.2.TFAP2C	11.701001215	-
1	2129439	2129451	MA0810.1.TFAP2A(var.2)	11.4123642749	-
1	2129439	2129451	MA0811.1.TFAP2B	10.9952174285	+
1	2129439	2129451	MA0811.1.TFAP2B	11.8462953261	-
1	2129475	2129489	MA0740.1.KLF14	9.58764506871	-
1	2129491	2129502	MA0506.1.NRF1	10.4076946497	+
1	2129546	2129560	MA1102.1.CTCFL	12.1456119902	+
1	2129711	2129723	MA0155.1.INSM1	12.122628624	-
1	2129709	2129723	MA1102.1.CTCFL	13.7412176967	-
1	2129722	2129733	MA0506.1.NRF1	14.8931384929	-
1	2129745	2129760	MA0116.1.Znf423	10.5955238102	+
1	2129748	2129762	MA1102.1.CTCFL	11.4272859697	+
1	2140781	2140798	MA0731.1.BCL6B	-1.73318304448	+
1	2140773	2140784	MA0103.3.ZEB1	13.6959151981	+
1	2140784	2140795	MA0144.2.STAT3	11.3335422946	+
1	2140800	2140811	MA0039.3.KLF4	11.0008682876	+
1	2141371	2141381	MA0603.1.Arntl	12.1798104588	-
1	2141379	2141392	MA0771.1.HSF4	11.5928674431	-
1	2141372	2141378	MA0004.1.Arnt	11.2946498286	+
1	2141372	2141378	MA0004.1.Arnt	11.2946498286	-
1	2141370	2141380	MA0871.1.TFEC	11.665546069	+
1	2141370	2141380	MA0823.1.HEY1	11.0137040306	+
1	2141370	2141380	MA0829.1.Srebf1(var.2)	9.52197185575	+
1	2141370	2141380	MA0829.1.Srebf1(var.2)	10.0954026262	-
1	2141371	2141379	MA0617.1.Id2	13.1443557138	+
1	2141383	2141393	MA0092.1.Hand1::Tcf3	11.3577001325	-
1	2141370	2141380	MA0828.1.SREBF2(var.2)	9.57588791609	-
1	2141379	2141392	MA0770.1.HSF2	9.02123509652	-
1	2141370	2141380	MA0636.1.BHLHE41	9.51386432799	+
1	2141370	2141380	MA0636.1.BHLHE41	7.52130351014	-
1	2141370	2141379	MA0608.1.Creb3l2	13.1282171433	+
1	2141370	2141380	MA0464.2.BHLHE40	10.6680629241	+
1	2141370	2141380	MA0464.2.BHLHE40	11.3528737833	-
1	2141379	2141392	MA0486.2.HSF1	6.48348829354	-
1	2141371	2141379	MA0622.1.Mlxip	13.0629612573	-
1	2142714	2142724	MA1116.1.RBPJ	12.2214295613	+
1	2142891	2142908	MA1114.1.PBX3	9.97110432081	+
1	2142951	2142965	MA0512.2.Rxra	8.16052868832	-
1	2142949	2142966	MA0115.1.NR1H2::RXRA	5.68625961119	-
1	2142951	2142965	MA0677.1.Nr2f6	8.23594098874	-
1	2142975	2142985	MA0100.3.MYB	12.2632217077	+
1	2142949	2142965	MA0114.3.Hnf4a	4.33486641819	-
1	2142958	2142966	MA0693.2.VDR	11.3502798755	-
1	2142951	2142965	MA0855.1.RXRB	5.15497626949	-
1	2142951	2142965	MA0856.1.RXRG	1.28403963559	-
1	2149142	2149155	MA0813.1.TFAP2B(var.3)	10.1609047709	+
1	2149142	2149155	MA0813.1.TFAP2B(var.3)	10.96486054	-
1	2149142	2149155	MA0815.1.TFAP2C(var.3)	10.4879669359	+
1	2149142	2149155	MA0815.1.TFAP2C(var.3)	10.4876491218	-
1	2149142	2149155	MA0872.1.TFAP2A(var.3)	10.0917112442	-
1	2149167	2149176	MA0671.1.NFIX	10.2498433705	+
1	2149624	2149634	MA0599.1.KLF5	12.1933605482	+
1	2149623	2149634	MA0493.1.Klf1	11.6112399657	+
1	2149688	2149699	MA0478.1.FOSL2	10.9107684114	-
1	2150449	2150470	MA0528.1.ZNF263	9.67105925151	-
1	2150452	2150473	MA0528.1.ZNF263	19.5181247105	-
1	2150455	2150476	MA0528.1.ZNF263	10.8078628212	-
1	2150456	2150477	MA0528.1.ZNF263	13.7875491359	-
1	2150459	2150480	MA0528.1.ZNF263	12.335007555	-
1	2150471	2150485	MA0687.1.SPIC	10.9326337336	-
1	2150456	2150474	MA0149.1.EWSR1-FLI1	4.11155217046	-
1	2150460	2150478	MA0149.1.EWSR1-FLI1	6.72272637627	-
1	2150464	2150482	MA0149.1.EWSR1-FLI1	-2.75766357062	-
1	2150468	2150486	MA0149.1.EWSR1-FLI1	-6.91798818274	-
1	2150456	2150467	MA1122.1.TFDP1	10.2611329397	-
1	2150456	2150466	MA1116.1.RBPJ	12.9076795628	-
1	2150496	2150517	MA0528.1.ZNF263	11.0136380625	-
1	2150500	2150521	MA0528.1.ZNF263	11.7900422697	-
1	2150508	2150521	MA1124.1.ZNF24	9.02040562919	+
1	2150492	2150510	MA0149.1.EWSR1-FLI1	9.01629386136	-
1	2150496	2150514	MA0149.1.EWSR1-FLI1	-0.974551220297	-
1	2150500	2150518	MA0149.1.EWSR1-FLI1	-1.46538823734	-
1	2150589	2150600	MA1115.1.POU5F1	10.4973631155	-
1	2150627	2150639	MA0695.1.ZBTB7C	12.3277442206	+
1	2150621	2150641	MA0073.1.RREB1	9.6361648013	+
1	2150627	2150639	MA0694.1.ZBTB7B	14.4551701954	+
1	2150714	2150722	MA0160.1.NR4A2	11.5548368985	-
1	2150708	2150719	MA0103.3.ZEB1	11.5811900871	-
1	2150697	2150713	MA0114.3.Hnf4a	6.71346326831	-
1	2150709	2150720	MA0093.2.USF1	12.9482662711	+
1	2150711	2150724	MA0017.2.NR2F1	13.5475728995	-
1	2150679	2150695	MA0088.2.ZNF143	4.22423660179	-
1	2150926	2150937	MA0103.3.ZEB1	11.8164085795	-
1	2150930	2150941	MA0478.1.FOSL2	10.156762914	+
1	2151207	2151220	MA1121.1.TEAD2	13.6480529792	+
1	2151198	2151209	MA0059.1.MAX::MYC	10.9824322249	-
1	2151210	2151220	MA1116.1.RBPJ	11.9093851335	-
1	2151210	2151227	MA1154.1.ZNF282	5.25596684417	+
1	2158268	2158278	MA0109.1.HLTF	9.31873335123	+
1	2158406	2158420	MA1101.1.BACH2	10.9484737453	+
1	2158407	2158422	MA0501.1.MAF::NFE2	10.7861436789	+
1	2158622	2158629	MA0081.1.SPIB	11.2082528279	-
1	2158924	2158935	MA0746.1.SP3	10.5658878275	-
1	2158923	2158935	MA0747.1.SP8	12.5920057249	-
1	2158924	2158935	MA0741.1.KLF16	13.3216637051	-
1	2159217	2159228	MA1117.1.RELB	10.2169942499	-
1	2159218	2159224	MA0056.1.MZF1	9.94356178472	+
1	2159429	2159439	MA1135.1.FOSB::JUNB	16.0801471071	+
1	2159430	2159440	MA1135.1.FOSB::JUNB	13.2851744732	-
1	2159429	2159439	MA1138.1.FOSL2::JUNB	16.1340492296	+
1	2159430	2159440	MA1138.1.FOSL2::JUNB	13.7457469189	-
1	2159434	2159442	MA0675.1.NKX6-2	10.3386340347	+
1	2159429	2159440	MA0841.1.NFE2	17.0166201085	+
1	2159429	2159440	MA0841.1.NFE2	16.9381783609	-
1	2159428	2159440	MA1130.1.FOSL2::JUN	12.7598663614	+
1	2159429	2159441	MA1130.1.FOSL2::JUN	15.6154507266	-
1	2159428	2159439	MA0490.1.JUNB	15.5922415319	+
1	2159430	2159441	MA0490.1.JUNB	14.3681667587	-
1	2159429	2159440	MA0476.1.FOS	15.1437860758	+
1	2159429	2159440	MA0476.1.FOS	14.3480431847	-
1	2159430	2159440	MA0099.3.FOS::JUN	12.6620504853	+
1	2159429	2159439	MA0099.3.FOS::JUN	15.886812672	-
1	2159429	2159439	MA1132.1.JUN::JUNB	15.037842162	+
1	2159430	2159440	MA1132.1.JUN::JUNB	11.1898330126	-
1	2159429	2159443	MA1101.1.BACH2	10.69620581	+
1	2159426	2159440	MA1101.1.BACH2	10.9139068011	-
1	2159430	2159439	MA0655.1.JDP2	16.9439142638	+
1	2159430	2159439	MA0655.1.JDP2	15.4771770818	-
1	2159424	2159439	MA0501.1.MAF::NFE2	8.33459650225	-
1	2159433	2159443	MA0612.1.EMX1	10.479446565	-
1	2159428	2159441	MA1141.1.FOS::JUND	11.3165609211	+
1	2159428	2159441	MA1141.1.FOS::JUND	15.5932470751	-
1	2159428	2159441	MA1137.1.FOSL1::JUNB	14.3891070357	+
1	2159428	2159441	MA1137.1.FOSL1::JUNB	12.7568858202	-
1	2159429	2159440	MA0491.1.JUND	15.2110681029	+
1	2159429	2159440	MA0491.1.JUND	15.8060889754	-
1	2159425	2159439	MA0489.1.JUN(var.2)	17.5246640148	+
1	2159430	2159444	MA0489.1.JUN(var.2)	11.8399299833	-
1	2159433	2159443	MA0710.1.NOTO	11.1002475975	+
1	2159433	2159443	MA0903.1.HOXB3	10.3991077135	+
1	2159429	2159440	MA0477.1.FOSL1	14.0104970998	+
1	2159429	2159440	MA0477.1.FOSL1	14.6465871804	-
1	2159427	2159438	MA0462.1.BATF::JUN	15.8168855323	+
1	2159431	2159442	MA0462.1.BATF::JUN	14.2578539092	-
1	2159434	2159442	MA0674.1.NKX6-1	11.3719532009	+
1	2159429	2159439	MA1142.1.FOSL1::JUND	13.3582921686	+
1	2159430	2159440	MA1142.1.FOSL1::JUND	11.6803885758	-
1	2159428	2159441	MA1128.1.FOSL1::JUN	15.8763723295	+
1	2159428	2159441	MA1128.1.FOSL1::JUN	11.1837341332	-
1	2159429	2159439	MA1144.1.FOSL2::JUND	16.3302403692	+
1	2159430	2159440	MA1144.1.FOSL2::JUND	13.5812518061	-
1	2159428	2159439	MA0478.1.FOSL2	15.2156048857	+
1	2159430	2159441	MA0478.1.FOSL2	14.3037187431	-
1	2159429	2159441	MA1134.1.FOS::JUNB	14.9340263058	+
1	2159428	2159440	MA1134.1.FOS::JUNB	14.9594082648	-
1	2159432	2159442	MA0793.1.POU6F2	12.3313552464	+
1	2159473	2159491	MA0657.1.KLF13	6.55575633918	-
1	2159479	2159489	MA0101.1.REL	11.0365279645	+
1	2159478	2159493	MA1147.1.NR4A2::RXRA	10.1634958343	+
1	2159478	2159491	MA0778.1.NFKB2	7.79569127008	+
1	2159479	2159492	MA0778.1.NFKB2	7.98006523168	-
1	2159479	2159492	MA0105.4.NFKB1	3.82936720109	+
1	2159479	2159492	MA0105.4.NFKB1	5.94126047253	-
1	2159525	2159536	MA0137.3.STAT1	9.84997194079	-
1	2159524	2159534	MA1116.1.RBPJ	12.622641726	-
1	2159524	2159535	MA0519.1.Stat5a::Stat5b	13.0741300514	+
1	2159542	2159553	MA0102.3.CEBPA	11.2691532677	-
1	2159696	2159707	MA0746.1.SP3	12.5254690824	+
1	2159696	2159708	MA0747.1.SP8	12.6875623234	+
1	2159696	2159707	MA0741.1.KLF16	12.3733384413	+
1	2159691	2159704	MA1107.1.KLF9	10.1912881477	+
1	2159693	2159706	MA1107.1.KLF9	11.7868995986	+
1	2159695	2159708	MA1107.1.KLF9	15.2655930963	+
1	2159695	2159706	MA0493.1.Klf1	10.5888392786	+
1	2159697	2159708	MA0039.3.KLF4	13.2686845574	+
1	2159718	2159731	MA0872.1.TFAP2A(var.3)	11.4145090973	+
1	2159718	2159731	MA0872.1.TFAP2A(var.3)	11.0839551026	-
1	2164131	2164142	MA0003.3.TFAP2A	13.3180608984	+
1	2164131	2164142	MA0003.3.TFAP2A	12.1598418653	-
1	2164144	2164154	MA0599.1.KLF5	11.5059110271	-
1	2164131	2164142	MA0812.1.TFAP2B(var.2)	14.7372918885	+
1	2164131	2164142	MA0812.1.TFAP2B(var.2)	12.7465141715	-
1	2164131	2164142	MA0814.1.TFAP2C(var.2)	14.4595689288	+
1	2164131	2164142	MA0814.1.TFAP2C(var.2)	13.3861822912	-
1	2164523	2164534	MA1115.1.POU5F1	12.57869733	-
1	2164819	2164829	MA0048.2.NHLH1	13.4202432443	+
1	2164819	2164829	MA0048.2.NHLH1	12.6103709685	-
1	2164819	2164832	MA0499.1.Myod1	11.7580345102	+
1	2174252	2174262	MA0599.1.KLF5	11.6799554554	+
1	2174246	2174263	MA1114.1.PBX3	10.5490840905	-
1	2174377	2174384	MA0152.1.NFATC2	12.341468343	+
1	2174369	2174380	MA0141.3.ESRRB	9.54579998025	+
1	2174365	2174380	MA0505.1.Nr5a2	9.96498822376	+
1	2174397	2174412	MA0697.1.ZIC3	12.2205895832	-
1	2174422	2174440	MA0149.1.EWSR1-FLI1	-5.53442180813	-
1	2174417	2174424	MA0164.1.Nr2e3	11.4691074042	+
1	2174398	2174412	MA0696.1.ZIC1	7.13770690791	-
1	2174401	2174411	MA0829.1.Srebf1(var.2)	9.62838034981	-
1	2174401	2174411	MA0828.1.SREBF2(var.2)	9.28379513358	-
1	2174401	2174411	MA0820.1.FIGLA	12.0113210154	-
1	2174433	2174448	MA0520.1.Stat6	12.5953372205	+
1	2203345	2203354	MA0619.1.LIN54	12.5864711017	+
1	2203441	2203449	MA1153.1.Smad4	12.2260895465	-
1	2203442	2203454	MA0794.1.PROX1	12.442695711	+
1	2203480	2203496	MA1119.1.SIX2	12.1620271094	+
1	2203941	2203952	MA0471.1.E2F6	12.7282012152	+
1	2203985	2203991	MA0130.1.ZNF354C	9.8228978206	+
1	2203978	2203988	MA1116.1.RBPJ	12.2402373206	+
1	2204003	2204018	MA0258.2.ESR2	19.4465056113	+
1	2204003	2204018	MA0258.2.ESR2	20.3848542528	-
1	2203999	2204009	MA0071.1.RORA	11.8037407744	+
1	2204002	2204019	MA0112.3.ESR1	26.15733947	+
[truncated: 998,000+ more rows]
