# Supplementary material for: Chromatin remodeling in bovine embryos indicates species-specific regulation of genome activation
Source: Nat Commun. 2020 Sep 17;11:4654. doi: 10.1038/s41467-020-18508-3 (PMC7498599; doi:10.1038/s41467-020-18508-3)
Supplement: Supplementary file 5 — Supplementary Data 2 [file 41467_2020_18508_MOESM5_ESM.txt]

# Transcription factor footprints in bovine 2-cell embryos
chr	start	end	motif	signal	strand
1	329913	329925	MA0024.3.E2F1	11.6819687151	+
1	329913	329925	MA0024.3.E2F1	11.5781958444	-
1	330007	330028	MA1418.1.IRF3	5.43550064967	+
1	330013	330034	MA1418.1.IRF3	6.7986201886	+
1	330014	330029	MA0517.1.STAT1::STAT2	9.7588183336	-
1	330019	330033	MA0772.1.IRF7	8.30428444137	+
1	330014	330032	MA0051.1.IRF2	10.7115670097	+
1	330016	330037	MA0050.2.IRF1	9.41825793219	-
1	330014	330024	MA0107.1.RELA	10.5626595399	-
1	346769	346782	MA0488.1.JUN	9.57806350869	-
1	347162	347173	MA0079.3.SP1	12.0709896203	+
1	347598	347604	MA0056.1.MZF1	9.94356178472	+
1	392404	392425	MA0528.1.ZNF263	9.63005059697	+
1	392405	392426	MA0528.1.ZNF263	12.7437315208	+
1	392407	392425	MA0149.1.EWSR1-FLI1	-5.52543562101	+
1	392412	392427	MA0516.1.SP2	10.2314745801	-
1	392416	392427	MA0079.3.SP1	11.5070446713	-
1	392499	392507	MA0914.1.ISL2	10.2706266497	-
1	392500	392511	MA0688.1.TBX2	13.1863713508	+
1	392480	392491	MA0032.2.FOXC1	10.6732581138	+
1	392500	392513	MA0800.1.EOMES	13.2859433524	+
1	392488	392500	MA0070.1.PBX1	11.2607692603	-
1	392499	392508	MA0124.2.Nkx3-1	11.064612938	-
1	392501	392509	MA0806.1.TBX4	11.1100999504	+
1	392478	392490	MA0047.2.Foxa2	11.1374979032	-
1	392501	392509	MA0801.1.MGA	11.3950382167	+
1	392501	392509	MA0803.1.TBX15	10.8442386335	+
1	392501	392511	MA0802.1.TBR1	14.8470316409	+
1	392501	392509	MA0805.1.TBX1	12.1897792568	+
1	392499	392508	MA0122.2.NKX3-2	11.2189666089	-
1	392500	392511	MA0689.1.TBX20	13.8501991629	+
1	392500	392510	MA0690.1.TBX21	13.3022723743	+
1	392551	392561	MA1116.1.RBPJ	12.8552217596	+
1	392616	392634	MA0149.1.EWSR1-FLI1	1.67761568796	+
1	392617	392627	MA0645.1.ETV6	12.8804935513	+
1	441468	441474	MA0056.1.MZF1	9.94356178472	-
1	441495	441506	MA0500.1.Myog	11.473510099	-
1	441495	441506	MA0521.1.Tcf12	12.0126827289	-
1	441496	441506	MA0665.1.MSC	11.2030080903	+
1	441496	441506	MA0665.1.MSC	10.9458502508	-
1	441496	441506	MA0816.1.Ascl2	11.718193113	+
1	441496	441506	MA0824.1.ID4	12.6706057557	+
1	441496	441506	MA0830.1.TCF4	12.9296411251	+
1	441496	441506	MA0667.1.MYF6	10.490352201	+
1	441496	441506	MA0667.1.MYF6	10.1237233489	-
1	441496	441506	MA0820.1.FIGLA	12.330016137	+
1	441496	441506	MA0522.2.TCF3	13.2930755516	+
1	441497	441506	MA0745.1.SNAI2	12.7148404839	-
1	441496	441509	MA0499.1.Myod1	12.677702586	+
1	441696	441709	MA1108.1.MXI1	10.8023670755	+
1	441698	441709	MA0059.1.MAX::MYC	11.5306267568	-
1	441698	441708	MA0668.1.NEUROD2	11.2553908041	-
1	441698	441709	MA0093.2.USF1	12.4343053359	+
1	441697	441709	MA0104.4.MYCN	11.5751807148	+
1	441697	441709	MA0104.4.MYCN	11.5751807148	-
1	441696	441712	MA0526.2.USF2	10.2607324529	-
1	441817	441826	MA0078.1.Sox17	11.4408838119	+
1	441806	441824	MA1148.1.PPARA::RXRA	11.821152626	-
1	441816	441827	MA1120.1.SOX13	12.6295266261	-
1	441818	441826	MA0143.3.Sox2	12.540629603	+
1	441807	441822	MA0504.1.NR2C2	9.48665308478	-
1	583788	583797	MA0597.1.THAP1	9.68088629131	-
1	583881	583891	MA0595.1.SREBF1	12.578077886	+
1	583881	583891	MA0596.1.SREBF2	13.1502333496	-
1	583910	583920	MA0599.1.KLF5	12.0054018802	+
1	583932	583940	MA0719.1.RHOXF1	10.0968937832	-
1	583910	583922	MA0747.1.SP8	11.2310114654	+
1	583935	583941	MA0151.1.Arid3a	10.6769822264	+
1	583907	583924	MA0685.1.SP4	3.97498783334	+
1	583909	583920	MA0493.1.Klf1	10.6333448488	+
1	583910	583921	MA0079.3.SP1	10.7847003093	+
1	583932	583940	MA0682.1.Pitx1	11.5350111174	-
1	611908	611918	MA0599.1.KLF5	15.5063281462	+
1	611929	611939	MA0599.1.KLF5	12.5737774434	+
1	611908	611919	MA0746.1.SP3	11.1236712763	+
1	611911	611926	MA0116.1.Znf423	10.2821129501	+
1	611908	611923	MA0516.1.SP2	11.6766735563	+
1	611901	611912	MA0503.1.Nkx2-5(var.2)	10.8964781265	-
1	611907	611918	MA0493.1.Klf1	12.2847035956	+
1	611908	611919	MA0079.3.SP1	12.8094702109	+
1	611885	611897	MA0104.4.MYCN	10.7159919369	+
1	611885	611897	MA0104.4.MYCN	10.7159919369	-
1	611951	611966	MA0116.1.Znf423	13.7032981623	+
1	611951	611966	MA0116.1.Znf423	12.6574652608	-
1	611984	611996	MA0155.1.INSM1	10.3996529904	-
1	611990	612000	MA0596.1.SREBF2	10.8849453091	+
1	612002	612016	MA0163.1.PLAG1	9.07175288943	-
1	612003	612015	MA0524.2.TFAP2C	11.1200843898	+
1	612003	612015	MA0524.2.TFAP2C	12.4877823808	-
1	612001	612015	MA0154.3.EBF1	12.0792269112	+
1	612001	612015	MA0154.3.EBF1	14.0981900081	-
1	612003	612015	MA0810.1.TFAP2A(var.2)	11.1619815936	+
1	612003	612015	MA0810.1.TFAP2A(var.2)	11.1677335183	-
1	612003	612015	MA0811.1.TFAP2B	11.1668255077	+
1	612003	612015	MA0811.1.TFAP2B	12.3322368638	-
1	612156	612166	MA0599.1.KLF5	15.0581892416	+
1	612182	612194	MA0481.2.FOXP1	10.476169424	-
1	612155	612168	MA1107.1.KLF9	10.1088026697	+
1	612155	612166	MA0493.1.Klf1	14.8679597744	+
1	612156	612167	MA0079.3.SP1	10.7159993626	+
1	612241	612252	MA0003.3.TFAP2A	14.3396274804	+
1	612241	612252	MA0003.3.TFAP2A	15.0731011653	-
1	612241	612252	MA0812.1.TFAP2B(var.2)	15.5218070748	+
1	612241	612252	MA0812.1.TFAP2B(var.2)	16.0268399368	-
1	612241	612252	MA0814.1.TFAP2C(var.2)	15.4683997636	+
1	612241	612252	MA0814.1.TFAP2C(var.2)	15.4809069511	-
1	612835	612845	MA0599.1.KLF5	11.6267234744	+
1	612835	612846	MA0746.1.SP3	14.5342818847	+
1	612829	612849	MA0073.1.RREB1	12.5617825786	+
1	612835	612847	MA0747.1.SP8	13.0947936893	+
1	612835	612846	MA0741.1.KLF16	13.2124146514	+
1	612834	612847	MA1107.1.KLF9	17.4830303931	+
1	612834	612845	MA0493.1.Klf1	13.147644041	+
1	612836	612847	MA0039.3.KLF4	14.4299687193	+
1	613050	613058	MA0143.3.Sox2	12.8110999049	+
1	613055	613061	MA0130.1.ZNF354C	9.8228978206	-
1	613057	613073	MA1119.1.SIX2	10.7373718954	-
1	613058	613068	MA0092.1.Hand1::Tcf3	11.9022838285	+
1	613154	613161	MA0033.2.FOXL1	12.3638742292	-
1	613150	613164	MA0852.2.FOXK1	12.6948975323	-
1	613153	613161	MA0157.2.FOXO3	11.7275174403	-
1	613154	613161	MA0849.1.FOXO6	13.3416660843	-
1	613154	613161	MA0850.1.FOXP3	11.6971509097	-
1	613153	613161	MA0613.1.FOXG1	6.48809252094	-
1	613151	613163	MA0481.2.FOXP1	14.2624401894	-
1	613154	613161	MA0042.2.FOXI1	13.3197787328	-
1	613154	613161	MA0848.1.FOXO4	12.8057105698	-
1	613153	613161	MA0031.1.FOXD1	12.3364104598	-
1	613152	613163	MA1103.1.FOXK2	12.9829280377	-
1	613152	613163	MA0593.1.FOXP2	13.8600352811	-
1	613154	613161	MA0847.1.FOXD2	11.7928610097	-
1	613151	613162	MA0480.1.Foxo1	14.0442533647	+
1	984968	984981	MA0813.1.TFAP2B(var.3)	11.3404356592	+
1	984968	984981	MA0813.1.TFAP2B(var.3)	10.6561256409	-
1	984968	984981	MA0815.1.TFAP2C(var.3)	11.1595163592	+
1	984968	984981	MA0815.1.TFAP2C(var.3)	10.8077804965	-
1	984968	984981	MA0872.1.TFAP2A(var.3)	11.1016248201	+
1	985114	985120	MA0089.1.MAFG::NFE2L1	9.50805665325	-
1	1066353	1066364	MA0500.1.Myog	14.2690929144	+
1	1066353	1066364	MA0521.1.Tcf12	13.8130233293	+
1	1066381	1066392	MA0136.2.ELF5	12.042030173	-
1	1066381	1066393	MA0598.2.EHF	11.5298779167	-
1	1066372	1066383	MA0483.1.Gfi1b	11.991792737	-
1	1066351	1066364	MA1100.1.ASCL1	13.8989905762	+
1	1066381	1066393	MA0641.1.ELF4	9.54183103945	-
1	1066380	1066393	MA0640.1.ELF3	10.5231624476	-
1	1066381	1066392	MA0686.1.SPDEF	11.7281330542	-
1	1066381	1066392	MA0762.1.ETV2	10.1777195929	-
1	1066381	1066393	MA0473.2.ELF1	11.935796676	-
1	1066350	1066363	MA0499.1.Myod1	13.5448559731	-
1	1153888	1153898	MA0092.1.Hand1::Tcf3	12.6459525895	-
1	1153902	1153917	MA0516.1.SP2	10.8090800205	-
1	1153913	1153927	MA0509.1.Rfx1	10.2010743468	+
1	1153906	1153917	MA0079.3.SP1	11.1614266858	-
1	1154169	1154184	MA0517.1.STAT1::STAT2	11.2441909207	+
1	1154163	1154174	MA0519.1.Stat5a::Stat5b	10.5207679251	-
1	1154219	1154234	MA0148.3.FOXA1	12.5452160389	-
1	1154218	1154230	MA0047.2.Foxa2	11.1590881389	-
1	1154308	1154322	MA0512.2.Rxra	9.19248487097	-
1	1154291	1154312	MA0528.1.ZNF263	10.6927802351	+
1	1154307	1154325	MA1148.1.PPARA::RXRA	11.9367692831	-
1	1154293	1154307	MA0687.1.SPIC	12.5342614642	+
1	1154314	1154330	MA0859.1.Rarg	5.33208519092	-
1	1154308	1154322	MA0677.1.Nr2f6	13.621246858	-
1	1154308	1154323	MA0065.2.Pparg::Rxra	13.4748428161	-
1	1154306	1154322	MA0114.3.Hnf4a	5.66260307423	-
1	1154308	1154323	MA0484.1.HNF4G	13.5933390716	-
1	1154308	1154323	MA0504.1.NR2C2	14.6969195963	-
1	1154308	1154322	MA0855.1.RXRB	6.08751930229	-
1	1154315	1154331	MA0857.1.Rarb	3.1786811175	-
1	1154315	1154330	MA0728.1.Nr2f6(var.2)	3.41910753975	-
1	1154312	1154330	MA0729.1.RARA	6.17013586978	-
1	1154308	1154322	MA0856.1.RXRG	7.16155243937	-
1	1318267	1318280	MA0788.1.POU3F3	10.5535543936	+
1	1318251	1318262	MA0103.3.ZEB1	12.2125328263	-
1	1318266	1318282	MA0627.1.Pou2f3	11.1094237136	+
1	1318267	1318281	MA0784.1.POU1F1	11.6468527812	+
1	1318252	1318261	MA0745.1.SNAI2	11.2564221764	+
1	1318305	1318317	MA1421.1.TCF7L1	13.1220587183	+
1	1318322	1318333	MA0500.1.Myog	12.2103730635	-
1	1318322	1318333	MA0521.1.Tcf12	11.8365648905	-
1	1318323	1318333	MA0048.2.NHLH1	10.4579559842	+
1	1318323	1318333	MA0048.2.NHLH1	11.9135063462	-
1	1318323	1318333	MA0691.1.TFAP4	10.3396225788	+
1	1318323	1318333	MA0691.1.TFAP4	11.2780900153	-
1	1318595	1318609	MA0146.2.Zfx	11.2832149947	+
1	1332706	1332721	MA0742.1.Klf12	10.6901125692	+
1	1332699	1332719	MA0066.1.PPARG	10.1322741415	-
1	1375875	1375884	MA0739.1.Hic1	12.4243586273	+
1	1375903	1375921	MA0149.1.EWSR1-FLI1	-0.171206550051	-
1	1375899	1375909	MA0101.1.REL	11.1846266035	+
1	1376000	1376013	MA0749.1.ZBED1	4.7515758025	-
1	1376019	1376030	MA0111.1.Spz1	12.5161326195	-
1	1376031	1376041	MA0599.1.KLF5	11.5728702852	-
1	1376082	1376096	MA0512.2.Rxra	4.11081222139	-
1	1376081	1376099	MA1148.1.PPARA::RXRA	10.5724386201	-
1	1376082	1376096	MA0677.1.Nr2f6	8.23629031422	-
1	1376082	1376097	MA0065.2.Pparg::Rxra	10.357324935	-
1	1376082	1376097	MA0504.1.NR2C2	14.7302235058	-
1	1376082	1376096	MA0855.1.RXRB	4.56655471426	-
1	1376082	1376096	MA0856.1.RXRG	5.81255008872	-
1	1455135	1455146	MA1122.1.TFDP1	10.2916260693	+
1	1455221	1455231	MA0599.1.KLF5	14.0828072531	+
1	1455221	1455232	MA0746.1.SP3	15.9319781334	+
1	1455221	1455233	MA0747.1.SP8	17.774471772	+
1	1455221	1455232	MA0741.1.KLF16	17.9266749098	+
1	1455220	1455233	MA1107.1.KLF9	13.8406310711	+
1	1455220	1455231	MA0493.1.Klf1	11.4041442598	+
1	1455239	1455249	MA0599.1.KLF5	14.0458690845	+
1	1455239	1455250	MA0746.1.SP3	14.8435941116	+
1	1455238	1455253	MA0742.1.Klf12	13.9820999834	+
1	1455237	1455255	MA0657.1.KLF13	5.61469937495	+
1	1455238	1455252	MA0740.1.KLF14	13.873018993	+
1	1455239	1455251	MA0747.1.SP8	14.3922362125	+
1	1455236	1455253	MA0685.1.SP4	6.46908163281	+
1	1455239	1455250	MA0741.1.KLF16	16.2296427165	+
1	1455238	1455251	MA1107.1.KLF9	17.7918583867	+
1	1455243	1455253	MA0753.1.ZNF740	13.475983292	+
1	1455245	1455255	MA0753.1.ZNF740	11.5941440685	+
1	1455238	1455249	MA0493.1.Klf1	14.4868858975	+
1	1455240	1455251	MA0039.3.KLF4	12.586694223	+
1	1455290	1455301	MA0746.1.SP3	11.1894016264	+
1	1455289	1455303	MA0740.1.KLF14	12.5188710668	+
1	1455304	1455314	MA0101.1.REL	10.6592628416	-
1	1455287	1455304	MA0685.1.SP4	4.36459724489	+
1	1455290	1455301	MA0741.1.KLF16	12.7701704242	+
1	1455282	1455293	MA0506.1.NRF1	10.4332291143	+
1	1455566	1455576	MA1099.1.Hes1	9.82094841653	-
1	1455554	1455569	MA0697.1.ZIC3	10.0152932565	+
1	1455555	1455569	MA0736.1.GLIS2	9.99551729228	+
1	1455552	1455566	MA1102.1.CTCFL	10.1089824764	-
1	1455566	1455577	MA0506.1.NRF1	14.7164440961	-
1	1455602	1455613	MA0506.1.NRF1	13.5099693677	+
1	1455604	1455615	MA0506.1.NRF1	13.5099693677	+
1	1455606	1455617	MA0506.1.NRF1	13.5099693677	+
1	1455608	1455619	MA0506.1.NRF1	13.5099693677	+
1	1455610	1455621	MA0506.1.NRF1	13.5099693677	+
1	1455601	1455612	MA0506.1.NRF1	14.0212646506	-
1	1455603	1455614	MA0506.1.NRF1	13.5099693677	-
1	1455605	1455616	MA0506.1.NRF1	13.5099693677	-
1	1455607	1455618	MA0506.1.NRF1	13.5099693677	-
1	1455609	1455620	MA0506.1.NRF1	13.5099693677	-
1	1455611	1455622	MA0506.1.NRF1	10.911594669	-
1	1455893	1455905	MA0865.1.E2F8	9.96055911352	-
1	1456022	1456034	MA0155.1.INSM1	10.5410767514	+
1	1456078	1456091	MA0513.1.SMAD2::SMAD3::SMAD4	10.6484014227	+
1	1546739	1546749	MA0092.1.Hand1::Tcf3	12.2859913626	-
1	1546809	1546820	MA0141.3.ESRRB	8.40036884174	-
1	1658913	1658919	MA0006.1.Ahr::Arnt	10.4460180754	-
1	1658980	1658993	MA1123.1.TWIST1	10.9360251223	-
1	1658980	1658992	MA0783.1.PKNOX2	4.74661183885	+
1	1658980	1658992	MA0797.1.TGIF2	8.27173539954	+
1	1658980	1658992	MA0782.1.PKNOX1	1.97908088342	+
1	1658980	1658992	MA0796.1.TGIF1	3.08732915017	+
1	1659624	1659635	MA0003.3.TFAP2A	13.1627735567	+
1	1659624	1659636	MA0810.1.TFAP2A(var.2)	11.4544756369	+
1	1659624	1659635	MA0812.1.TFAP2B(var.2)	12.4818872715	+
1	1659624	1659635	MA0814.1.TFAP2C(var.2)	11.4706772379	+
1	1659624	1659635	MA0814.1.TFAP2C(var.2)	11.2029789588	-
1	1677202	1677213	MA0137.3.STAT1	9.78606821656	+
1	1677202	1677216	MA0518.1.Stat4	10.6045310574	+
1	1677237	1677247	MA0101.1.REL	13.3584560594	+
1	1677237	1677247	MA0107.1.RELA	13.2882264684	+
1	1677238	1677248	MA0107.1.RELA	13.9220985696	+
1	1677238	1677248	MA0107.1.RELA	13.9220985696	-
1	1677236	1677249	MA0778.1.NFKB2	17.3668263005	+
1	1677236	1677249	MA0778.1.NFKB2	17.4112345122	-
1	1677236	1677249	MA0105.4.NFKB1	15.1248258275	+
1	1677236	1677249	MA0105.4.NFKB1	15.4437357173	-
1	1677464	1677472	MA0160.1.NR4A2	11.1073779216	+
1	1677542	1677556	MA0512.2.Rxra	2.52197702654	-
1	1677540	1677557	MA0115.1.NR1H2::RXRA	3.04565559002	-
1	1677542	1677556	MA0677.1.Nr2f6	7.9045939687	-
1	1677541	1677549	MA0160.1.NR4A2	12.8987912998	-
1	1677540	1677551	MA0141.3.ESRRB	8.56567998926	-
1	1677540	1677555	MA0505.1.Nr5a2	10.2911818574	-
1	1677542	1677556	MA0855.1.RXRB	3.11916109586	-
1	1677540	1677551	MA1111.1.NR2F2	11.4038335497	-
1	1677541	1677551	MA0643.1.Esrrg	12.253293027	-
1	1677541	1677551	MA1112.1.NR4A1	12.6162009071	-
1	1677538	1677551	MA0017.2.NR2F1	12.2478802636	-
1	1677541	1677552	MA0592.2.Esrra	7.24998844278	-
1	1677542	1677556	MA0856.1.RXRG	1.49767947225	-
1	1908790	1908811	MA0528.1.ZNF263	16.2048904126	-
1	1908803	1908818	MA0516.1.SP2	10.3037681929	+
1	1908798	1908813	MA0504.1.NR2C2	9.15524811946	-
1	1908803	1908814	MA0079.3.SP1	12.668655842	+
1	1908929	1908941	MA1125.1.ZNF384	14.9363967451	+
1	1908923	1908938	MA0653.1.IRF9	2.20776227331	+
1	1908924	1908938	MA0772.1.IRF7	9.23128109693	+
1	1908925	1908935	MA0100.3.MYB	12.2065517807	+
1	1908924	1908939	MA1419.1.IRF4	3.50357526884	+
1	1908924	1908938	MA0652.1.IRF8	-2.30211224424	+
1	1908953	1908964	MA0471.1.E2F6	10.7369537273	+
1	1908951	1908962	MA0079.3.SP1	11.0084683666	-
1	1908997	1909008	MA1122.1.TFDP1	11.3787855435	+
1	1909532	1909547	MA0502.1.NFYB	12.39086973	+
1	1944124	1944133	MA0597.1.THAP1	9.55103462653	-
1	1944106	1944121	MA0516.1.SP2	13.098577967	+
1	1944106	1944117	MA0079.3.SP1	11.1262682303	+
1	1985166	1985174	MA0611.1.Dux	12.063447056	-
1	1985165	1985176	MA0060.3.NFYA	15.3094360624	-
1	1985166	1985181	MA0502.1.NFYB	17.4322950723	-
1	1985230	1985245	MA0742.1.Klf12	9.43187532205	+
1	1985321	1985332	MA0506.1.NRF1	11.0264555696	+
1	1985445	1985456	MA0468.1.DUX4	10.1588033414	-
1	1985447	1985453	MA0151.1.Arid3a	10.6769822264	+
1	1985612	1985624	MA0117.2.Mafb	10.9145059814	-
1	1986060	1986070	MA0028.2.ELK1	14.5825123143	-
1	1986060	1986070	MA0759.1.ELK3	13.8393123352	-
1	1986069	1986079	MA1099.1.Hes1	9.830605969	-
1	1986060	1986070	MA0764.1.ETV4	12.59334487	-
1	1986060	1986070	MA0763.1.ETV3	12.0158525794	-
1	1986060	1986070	MA0765.1.ETV5	12.2867508253	-
1	1986058	1986069	MA0062.2.Gabpa	13.9065619702	-
1	1986060	1986070	MA0761.1.ETV1	12.6342790088	-
1	1986059	1986070	MA0076.2.ELK4	14.5721958371	+
1	1986060	1986070	MA0156.2.FEV	12.8973889863	-
1	1986060	1986070	MA0474.2.ERG	12.1876414197	-
1	1986121	1986127	MA0056.1.MZF1	9.94356178472	-
1	1986060	1986070	MA0475.2.FLI1	12.0545219697	-
1	1986060	1986072	MA0641.1.ELF4	9.73921120408	-
1	1986059	1986072	MA0640.1.ELF3	7.62388832897	-
1	1986060	1986070	MA0098.3.ETS1	12.4251265589	-
1	1986060	1986070	MA0760.1.ERF	12.1939694872	-
1	1986060	1986072	MA0473.2.ELF1	9.88698422828	-
1	1986058	1986071	MA0750.2.ZBTB7A	13.8836324918	-
1	1986060	1986070	MA0645.1.ETV6	12.5953277708	-
1	2027486	2027507	MA0528.1.ZNF263	14.2628400317	-
1	2027489	2027510	MA0528.1.ZNF263	15.0477003611	-
1	2027488	2027506	MA1148.1.PPARA::RXRA	10.742543423	-
1	2027493	2027511	MA0149.1.EWSR1-FLI1	-5.6340086569	-
1	2027496	2027511	MA0516.1.SP2	16.3987563181	+
1	2027489	2027504	MA0504.1.NR2C2	9.44357165505	-
1	2027496	2027507	MA0079.3.SP1	14.5745160053	+
1	2027605	2027616	MA0079.3.SP1	12.2440501964	-
1	2027629	2027639	MA0599.1.KLF5	15.5063281462	-
1	2027628	2027639	MA0746.1.SP3	10.6287435295	-
1	2027624	2027639	MA0516.1.SP2	13.6473532002	-
1	2027628	2027642	MA0146.2.Zfx	13.8998972553	+
1	2027625	2027642	MA0685.1.SP4	4.31581544298	-
1	2027627	2027640	MA1107.1.KLF9	11.0228306904	-
1	2027629	2027640	MA0493.1.Klf1	12.7134783073	-
1	2027628	2027639	MA0079.3.SP1	12.9803165324	-
1	2169826	2169838	MA0769.1.Tcf7	8.01126405494	+
1	2169838	2169848	MA0650.1.HOXA13	11.5025466857	+
1	2169853	2169871	MA0149.1.EWSR1-FLI1	-4.62167572562	+
1	2169857	2169875	MA0149.1.EWSR1-FLI1	-2.1850153945	+
1	2169826	2169843	MA0115.1.NR1H2::RXRA	5.15574489449	+
1	2169826	2169841	MA0484.1.HNF4G	12.2665318951	+
1	2169826	2169838	MA1421.1.TCF7L1	12.8759951427	+
1	2169836	2169847	MA0465.1.CDX2	11.1401305406	+
1	2169838	2169848	MA0901.1.HOXB13	10.7657005887	+
1	2169924	2169934	MA0599.1.KLF5	11.5614572863	+
1	2169924	2169935	MA0746.1.SP3	13.7467283983	+
1	2169924	2169936	MA0747.1.SP8	12.7652361091	+
1	2169924	2169935	MA0741.1.KLF16	14.336555205	+
1	2169929	2169939	MA0057.1.MZF1(var.2)	10.937156784	-
1	2169939	2169958	MA0139.1.CTCF	9.78816878769	+
1	2169985	2169993	MA0259.1.ARNT::HIF1A	10.8432067439	+
1	2169969	2169984	MA0516.1.SP2	10.9139457641	-
1	2169972	2169987	MA0504.1.NR2C2	12.3139297433	+
1	2169975	2169987	MA0155.1.INSM1	11.9081414007	+
1	2169975	2169989	MA1102.1.CTCFL	10.6452047743	+
1	2169985	2169995	MA1106.1.HIF1A	11.7512006612	+
1	2217642	2217648	MA0056.1.MZF1	9.94356178472	+
1	2217669	2217684	MA0768.1.LEF1	8.28648841779	-
1	2217661	2217676	MA0517.1.STAT1::STAT2	9.10339732787	+
1	2217661	2217671	MA0508.2.PRDM1	12.7220909031	+
1	2217730	2217737	MA0152.1.NFATC2	12.341468343	-
1	2217728	2217738	MA0606.1.NFAT5	11.1468246896	-
1	2217725	2217736	MA0144.2.STAT3	10.5008867137	+
1	2217716	2217727	MA0093.2.USF1	11.4010282722	+
1	2217714	2217730	MA0526.2.USF2	10.9400846618	-
1	2217751	2217772	MA0528.1.ZNF263	9.7261970022	+
1	2217759	2217780	MA0528.1.ZNF263	13.7434122487	+
1	2217760	2217781	MA0528.1.ZNF263	11.1215561103	+
1	2217769	2217790	MA0528.1.ZNF263	9.93294508896	+
1	2217781	2217793	MA0091.1.TAL1::TCF3	13.3584156586	-
1	2217781	2217791	MA0461.2.Atoh1	11.1604965089	+
1	2217780	2217793	MA1109.1.NEUROD1	14.6163183226	+
1	2217781	2217791	MA0669.1.NEUROG2	9.36906121604	+
1	2217781	2217791	MA0669.1.NEUROG2	9.91825089886	-
1	2217988	2218005	MA1114.1.PBX3	10.3759710134	-
1	2217997	2218008	MA0079.3.SP1	12.6866980858	+
1	2218023	2218034	MA0470.1.E2F4	14.4156296713	-
1	2218049	2218063	MA0844.1.XBP1	11.1130164804	-
1	2218023	2218034	MA1122.1.TFDP1	14.4076711322	-
1	2218047	2218062	MA0591.1.Bach1::Mafk	7.75955896325	+
1	2218023	2218034	MA0471.1.E2F6	13.580692028	-
1	2218048	2218062	MA0839.1.CREB3L1	10.8711440817	-
1	2452130	2452142	MA1113.1.PBX2	15.4115422646	-
1	2452134	2452144	MA0038.1.Gfi1	12.2760217466	+
1	2452127	2452144	MA1114.1.PBX3	11.3956380801	-
1	2452179	2452188	MA0078.1.Sox17	12.1918562641	+
1	2452178	2452189	MA1120.1.SOX13	13.0599850364	-
1	2452180	2452190	MA1152.1.SOX15	11.2357712405	+
1	2452180	2452188	MA0143.3.Sox2	13.0367635768	+
1	2452191	2452201	MA0829.1.Srebf1(var.2)	9.69360746157	+
1	2452191	2452201	MA0828.1.SREBF2(var.2)	9.48168935524	+
1	2452180	2452190	MA0515.1.Sox6	12.1716831209	+
1	2452191	2452202	MA0093.2.USF1	12.1551492212	+
1	2452189	2452205	MA0526.2.USF2	10.430482374	-
1	2484104	2484110	MA0130.1.ZNF354C	9.8228978206	-
1	2484115	2484126	MA0093.2.USF1	11.237954419	+
1	2484113	2484126	MA1109.1.NEUROD1	10.9991964058	-
1	2484920	2484931	MA0111.1.Spz1	13.5426048309	-
1	2484922	2484938	MA0510.2.RFX5	7.11661091396	+
1	2484929	2484942	MA1100.1.ASCL1	11.8499925794	+
1	2484940	2484950	MA0508.2.PRDM1	11.1997862973	+
1	2499939	2499949	MA0599.1.KLF5	15.5432663149	+
1	2499939	2499950	MA0746.1.SP3	11.7171275514	+
1	2499939	2499951	MA0747.1.SP8	12.1407063786	+
1	2499939	2499950	MA0741.1.KLF16	10.4926473266	+
1	2499939	2499950	MA0079.3.SP1	14.7467251004	+
1	2499984	2499995	MA0506.1.NRF1	11.8210242752	+
1	2786259	2786274	MA0116.1.Znf423	11.4082937629	+
1	2786259	2786273	MA0154.3.EBF1	9.41550225567	+
1	2786259	2786273	MA0154.3.EBF1	10.4608115807	-
1	2786253	2786266	MA0800.1.EOMES	10.9081120101	-
1	2786245	2786257	MA1125.1.ZNF384	11.7566022967	+
1	2786289	2786310	MA0528.1.ZNF263	14.8548576848	-
1	2786289	2786307	MA0149.1.EWSR1-FLI1	-3.70235637347	-
1	2786328	2786334	MA0056.1.MZF1	9.94356178472	-
1	2786325	2786335	MA0753.1.ZNF740	10.9574665312	+
1	2786321	2786332	MA0471.1.E2F6	14.8382731909	-
1	2786323	2786334	MA0079.3.SP1	10.8690332583	+
1	2786403	2786413	MA0828.1.SREBF2(var.2)	8.8758169379	+
1	2786403	2786413	MA0636.1.BHLHE41	7.39153563517	+
1	2786414	2786422	MA0605.1.Atf3	11.8516835206	-
1	2786416	2786422	MA0089.1.MAFG::NFE2L1	9.50805665325	-
1	2786533	2786547	MA0163.1.PLAG1	10.3471463004	+
1	2786669	2786690	MA1418.1.IRF3	5.10499586984	+
1	2786676	2786691	MA0517.1.STAT1::STAT2	10.4976911146	-
1	2786676	2786694	MA0051.1.IRF2	12.5574794668	+
1	2786672	2786693	MA0050.2.IRF1	10.0796268184	-
1	2786672	2786682	MA1116.1.RBPJ	12.9021953423	+
1	2786717	2786727	MA1099.1.Hes1	9.68891310542	-
1	2786717	2786728	MA0506.1.NRF1	14.2051488132	-
1	2827723	2827733	MA0599.1.KLF5	11.1133183817	-
1	2827781	2827796	MA0516.1.SP2	12.7254762685	+
1	2827767	2827782	MA0516.1.SP2	15.291872542	-
1	2827769	2827783	MA0740.1.KLF14	12.8165480364	-
1	2827768	2827785	MA0685.1.SP4	8.06744394316	-
1	2827771	2827782	MA0741.1.KLF16	12.2249515434	-
1	2827781	2827792	MA0079.3.SP1	11.6633937689	+
1	2827771	2827782	MA0079.3.SP1	14.2308044269	-
1	2827865	2827880	MA0516.1.SP2	13.5098817528	-
1	2827866	2827877	MA0079.3.SP1	12.003602277	-
1	2827869	2827880	MA0079.3.SP1	13.2613266084	-
1	3063515	3063523	MA0605.1.Atf3	11.991335622	-
1	3063538	3063550	MA0095.2.YY1	15.0215832782	-
1	3204274	3204283	MA0745.1.SNAI2	11.9539880156	-
1	3459685	3459700	MA0516.1.SP2	11.5330491411	+
1	3459726	3459744	MA0149.1.EWSR1-FLI1	3.77064710854	+
1	3459723	3459738	MA0065.2.Pparg::Rxra	11.0950297179	+
1	3459810	3459820	MA0595.1.SREBF1	11.5907889377	-
1	3459802	3459819	MA0730.1.RARA(var.2)	3.57966309872	+
1	3460008	3460015	MA0152.1.NFATC2	12.341468343	+
1	3460007	3460017	MA0606.1.NFAT5	12.6837020187	+
1	3460014	3460024	MA0691.1.TFAP4	10.3051263206	+
1	3460014	3460024	MA0691.1.TFAP4	11.1452536053	-
1	3460068	3460083	MA0148.3.FOXA1	11.6939515123	+
1	3460072	3460084	MA0047.2.Foxa2	10.6672981552	+
1	3460259	3460269	MA0101.1.REL	12.4233428915	-
1	3460259	3460269	MA0107.1.RELA	13.0791667384	-
1	3460296	3460307	MA0079.3.SP1	12.668655842	+
1	3460309	3460319	MA0820.1.FIGLA	12.3481452884	-
1	3460332	3460344	MA0810.1.TFAP2A(var.2)	11.1605424769	+
1	3460329	3460340	MA0471.1.E2F6	12.5692484822	-
1	3460383	3460393	MA0599.1.KLF5	11.6404053319	+
1	3460383	3460394	MA0746.1.SP3	12.0445135236	+
1	3760239	3760257	MA0469.2.E2F3	4.39136401127	+
1	3760277	3760288	MA1122.1.TFDP1	10.7381279499	-
1	3760272	3760284	MA0155.1.INSM1	12.8088872561	-
1	3760274	3760287	MA0750.2.ZBTB7A	10.7061140695	-
1	3760371	3760382	MA0470.1.E2F4	14.6737418489	+
1	3760368	3760382	MA0758.1.E2F7	-1.9400839269	-
1	3760371	3760382	MA1122.1.TFDP1	14.0492337043	+
1	3760371	3760382	MA0471.1.E2F6	15.3858990392	+
1	3760397	3760407	MA0603.1.Arntl	10.6175027137	+
1	3760397	3760414	MA0781.1.PAX9	6.2773774879	+
1	3760406	3760419	MA1100.1.ASCL1	10.3777466145	+
1	3760404	3760417	MA1100.1.ASCL1	10.5645044772	-
1	3760397	3760409	MA0822.1.HES7	5.41906555335	-
1	3760398	3760408	MA0649.1.HEY2	10.3679776002	+
1	3760398	3760408	MA0632.1.Tcfl5	9.70447045738	+
1	3760398	3760408	MA0632.1.Tcfl5	9.70447045738	-
1	3760398	3760408	MA0636.1.BHLHE41	8.19913677193	-
1	3760395	3760407	MA0014.3.PAX5	11.1437619554	-
1	3760397	3760414	MA0779.1.PAX1	11.1774203877	+
1	3760729	3760750	MA0528.1.ZNF263	18.9411306724	-
1	3760738	3760753	MA0637.1.CENPB	10.1678382319	+
1	3760771	3760792	MA0528.1.ZNF263	12.4379784134	-
1	3760777	3760798	MA0528.1.ZNF263	13.323459749	-
1	3833401	3833415	MA0163.1.PLAG1	13.3294543956	+
1	3833402	3833416	MA0163.1.PLAG1	10.2303833105	+
1	3833403	3833415	MA0810.1.TFAP2A(var.2)	10.8008523542	-
1	3833404	3833416	MA0810.1.TFAP2A(var.2)	11.5208291184	-
1	3833392	3833407	MA0697.1.ZIC3	11.2953240682	-
1	3833404	3833417	MA0813.1.TFAP2B(var.3)	9.88640658037	-
1	3833393	3833407	MA0696.1.ZIC1	13.339566614	-
1	3833386	3833400	MA0736.1.GLIS2	10.1142618361	+
1	3833392	3833407	MA0751.1.ZIC4	12.1079763956	-
1	3833427	3833437	MA0599.1.KLF5	12.6383117093	-
1	3833422	3833437	MA0516.1.SP2	14.8343092806	-
1	3833424	3833438	MA0740.1.KLF14	11.7483634016	-
1	3833426	3833437	MA0079.3.SP1	14.6483097314	-
1	3833456	3833468	MA1113.1.PBX2	10.8897189166	-
1	3833449	3833455	MA0056.1.MZF1	9.94356178472	+
1	3833453	3833470	MA1114.1.PBX3	16.0413540928	-
1	3848111	3848122	MA0161.2.NFIC	9.36701677173	+
1	3848112	3848127	MA0065.2.Pparg::Rxra	10.8120733424	+
1	3848115	3848127	MA0782.1.PKNOX1	2.47280100191	+
1	3848115	3848127	MA0796.1.TGIF1	-0.438420775252	+
1	3848115	3848127	MA0796.1.TGIF1	0.00560457561884	-
1	3848112	3848127	MA0504.1.NR2C2	9.20439475087	+
1	3848118	3848129	MA1111.1.NR2F2	11.132251362	+
1	3848118	3848131	MA0017.2.NR2F1	12.6277216578	+
1	3848213	3848230	MA0781.1.PAX9	1.51691419621	+
1	3848213	3848230	MA0779.1.PAX1	6.6143174054	+
1	3848238	3848244	MA0089.1.MAFG::NFE2L1	9.50805665325	+
1	3848275	3848284	MA0671.1.NFIX	10.2474189653	+
1	3848516	3848525	MA0597.1.THAP1	9.55103462653	+
1	3966708	3966719	MA0506.1.NRF1	13.5099693677	+
1	3966710	3966721	MA0506.1.NRF1	13.5099693677	+
1	3966712	3966723	MA0506.1.NRF1	13.5099693677	+
1	3966709	3966720	MA0506.1.NRF1	13.5099693677	-
1	3966711	3966722	MA0506.1.NRF1	13.5099693677	-
1	3966713	3966724	MA0506.1.NRF1	10.2290842524	-
1	3966746	3966762	MA0088.2.ZNF143	2.00759847663	+
1	3966888	3966898	MA0599.1.KLF5	15.5432663149	+
1	3966891	3966903	MA0695.1.ZBTB7C	10.7747472297	+
1	3966871	3966881	MA1099.1.Hes1	9.41588872845	+
1	3966888	3966899	MA0746.1.SP3	14.3436662837	+
1	3966887	3966902	MA0742.1.Klf12	11.0050915458	+
1	3966888	3966903	MA0516.1.SP2	15.961143853	+
1	3966887	3966901	MA0740.1.KLF14	14.5854568293	+
1	3966888	3966900	MA0747.1.SP8	15.1171778431	+
1	3966885	3966902	MA0685.1.SP4	16.9764012893	+
1	3966888	3966899	MA0741.1.KLF16	16.6083482697	+
1	3966887	3966900	MA1107.1.KLF9	10.9817259445	+
1	3966887	3966898	MA0493.1.Klf1	10.6723470598	+
1	3966888	3966899	MA0079.3.SP1	17.5054099596	+
1	3966867	3966877	MA1116.1.RBPJ	12.9372078493	-
1	3966891	3966903	MA0694.1.ZBTB7B	12.6137784131	+
1	3966990	3967002	MA0810.1.TFAP2A(var.2)	11.0432910514	-
1	3967039	3967053	MA1102.1.CTCFL	15.8320622047	-
1	3967064	3967073	MA0078.1.Sox17	11.234924986	+
1	3967065	3967075	MA0515.1.Sox6	12.8735566251	+
1	4448406	4448415	MA0673.1.NKX2-8	10.8360413538	-
1	4448384	4448398	MA1102.1.CTCFL	15.6042175599	-
1	4448383	4448402	MA0139.1.CTCF	15.2786397809	-
1	5178045	5178056	MA0003.3.TFAP2A	13.2816718993	+
1	5178045	5178056	MA0003.3.TFAP2A	12.9176739447	-
1	5178045	5178056	MA0812.1.TFAP2B(var.2)	13.150335755	+
1	5178045	5178056	MA0812.1.TFAP2B(var.2)	13.6792691029	-
1	5178045	5178056	MA0814.1.TFAP2C(var.2)	12.8947481483	+
1	5178045	5178056	MA0814.1.TFAP2C(var.2)	13.5447404674	-
1	5420999	5421011	MA1113.1.PBX2	13.1356176391	+
1	5420997	5421014	MA1114.1.PBX3	12.2821563857	+
1	5421015	5421024	MA0738.1.HIC2	11.1532309454	-
1	5421033	5421043	MA0071.1.RORA	11.5213410437	+
1	5421039	5421050	MA0442.2.SOX10	11.5635720061	+
1	5421033	5421044	MA1150.1.RORB	11.7734092771	+
1	5421062	5421072	MA0038.1.Gfi1	11.1837632388	-
1	5421114	5421127	MA1123.1.TWIST1	11.0130662077	+
1	5770584	5770595	MA0161.2.NFIC	9.63887785438	+
1	5770647	5770661	MA0512.2.Rxra	17.743750227	+
1	5770644	5770662	MA1148.1.PPARA::RXRA	15.3611204905	+
1	5770662	5770674	MA0117.2.Mafb	11.8941317306	+
1	5770646	5770663	MA0115.1.NR1H2::RXRA	12.3788737981	+
1	5770647	5770661	MA0677.1.Nr2f6	18.96640218	+
1	5770654	5770662	MA0160.1.NR4A2	12.8987912998	+
1	5770646	5770661	MA0065.2.Pparg::Rxra	15.7848461636	+
1	5770646	5770661	MA0484.1.HNF4G	12.2309269507	+
1	5770646	5770661	MA0504.1.NR2C2	18.4410168489	+
1	5770647	5770661	MA0855.1.RXRB	17.8153333112	+
1	5770652	5770663	MA1111.1.NR2F2	14.2260928764	+
1	5770652	5770662	MA1112.1.NR4A1	14.8059738854	+
1	5770662	5770673	MA0842.1.NRL	13.087530942	+
1	5770652	5770665	MA0017.2.NR2F1	10.9361532588	+
1	5770644	5770655	MA0592.2.Esrra	6.90055165441	+
1	5770647	5770661	MA0856.1.RXRG	17.3495890618	+
1	5879008	5879022	MA0154.3.EBF1	10.7989467058	+
1	5878995	5879015	MA0066.1.PPARG	8.02726415487	+
1	5879002	5879015	MA0778.1.NFKB2	14.0236286859	+
1	5879002	5879015	MA0778.1.NFKB2	13.6620981598	-
1	5879002	5879015	MA0105.4.NFKB1	9.74882088101	+
1	5879002	5879015	MA0105.4.NFKB1	10.7536931532	-
1	5879049	5879064	MA0258.2.ESR2	10.3833998954	-
1	5879044	5879053	MA0739.1.Hic1	12.5804613307	+
1	5879043	5879053	MA0670.1.NFIA	12.9705906217	+
1	5879043	5879052	MA0671.1.NFIX	10.8279627261	+
1	5879051	5879062	MA0442.2.SOX10	11.5635720061	-
1	5879047	5879064	MA0159.1.RARA::RXRA	13.1642303292	-
1	5879047	5879065	MA1149.1.RARA::RXRG	12.9312303918	-
1	5879044	5879053	MA0738.1.HIC2	10.5700597002	+
1	5879047	5879064	MA0730.1.RARA(var.2)	3.19587531784	-
1	5879152	5879159	MA0152.1.NFATC2	12.341468343	-
1	5879132	5879153	MA0528.1.ZNF263	11.6447572238	-
1	5879126	5879147	MA1418.1.IRF3	11.4006892557	-
1	5879132	5879153	MA1418.1.IRF3	3.60575549981	-
1	5879119	5879130	MA0503.1.Nkx2-5(var.2)	10.9394205702	-
1	5879125	5879140	MA0517.1.STAT1::STAT2	9.4954876119	+
1	6042907	6042922	MA0516.1.SP2	10.8438580917	-
1	6042888	6042900	MA0131.2.HINFP	15.7349608732	-
1	6042982	6042994	MA0695.1.ZBTB7C	11.3603545604	-
1	6043000	6043009	MA0619.1.LIN54	11.9935211883	-
1	6042969	6042979	MA0824.1.ID4	12.6475277201	-
1	6042968	6042979	MA0103.3.ZEB1	12.8392381425	-
1	6042998	6043012	MA0784.1.POU1F1	11.7558431648	+
1	6042969	6042979	MA0830.1.TCF4	13.1259172137	-
1	6042982	6042994	MA0694.1.ZBTB7B	10.6985142485	-
1	6042969	6042979	MA0522.2.TCF3	12.8113195942	-
1	6042969	6042978	MA0745.1.SNAI2	11.3597407664	+
1	6043051	6043061	MA0100.3.MYB	12.1056408493	-
1	6111826	6111839	MA0485.1.Hoxc9	11.6846175781	+
1	6111838	6111848	MA0599.1.KLF5	15.0581892416	-
1	6111804	6111824	MA0073.1.RREB1	14.3849369265	-
1	6111822	6111831	MA0597.1.THAP1	9.55103462653	-
1	6111838	6111849	MA0493.1.Klf1	13.8894040261	-
1	6111837	6111848	MA0079.3.SP1	12.412162968	-
1	6111825	6111842	MA0851.1.Foxj3	11.9130905915	+
1	6111966	6111987	MA0528.1.ZNF263	12.6882628923	-
1	6111971	6111992	MA0528.1.ZNF263	15.1929453804	-
1	6111972	6111993	MA0528.1.ZNF263	14.1368414094	-
1	6111974	6111995	MA0528.1.ZNF263	11.161505714	-
1	6111975	6111996	MA0528.1.ZNF263	19.7414493332	-
1	6111973	6111991	MA1148.1.PPARA::RXRA	10.8500588177	-
1	6111959	6111979	MA0073.1.RREB1	19.2367523253	+
1	6111972	6111990	MA0149.1.EWSR1-FLI1	-6.97073545045	-
1	6111974	6111989	MA0065.2.Pparg::Rxra	12.6704265405	-
1	6111974	6111989	MA0504.1.NR2C2	11.3611747291	-
1	6111967	6111979	MA0155.1.INSM1	10.4925782337	-
1	6112198	6112219	MA0528.1.ZNF263	19.5779298551	+
1	6112204	6112225	MA0528.1.ZNF263	10.8695360945	+
1	6112198	6112209	MA0079.3.SP1	12.003602277	-
1	6112237	6112247	MA0092.1.Hand1::Tcf3	11.0947935629	-
1	6112580	6112591	MA0470.1.E2F4	10.7273661166	+
1	6112579	6112589	MA0599.1.KLF5	13.6392188676	-
1	6112578	6112589	MA0746.1.SP3	11.4737461403	-
1	6112572	6112587	MA0697.1.ZIC3	8.68398864261	-
1	6112574	6112589	MA0516.1.SP2	12.5425633654	-
1	6112572	6112585	MA0813.1.TFAP2B(var.3)	11.3311060517	+
1	6112572	6112585	MA0813.1.TFAP2B(var.3)	11.0372872452	-
1	6112577	6112589	MA0747.1.SP8	10.6188718565	-
1	6112572	6112585	MA0815.1.TFAP2C(var.3)	12.368802512	+
1	6112572	6112585	MA0815.1.TFAP2C(var.3)	11.8078277172	-
1	6112572	6112585	MA0872.1.TFAP2A(var.3)	11.9195868638	+
1	6112572	6112585	MA0872.1.TFAP2A(var.3)	12.0397112668	-
1	6112578	6112589	MA0079.3.SP1	13.4890007691	-
1	6112572	6112587	MA0751.1.ZIC4	10.0011706441	-
1	6112644	6112655	MA0003.3.TFAP2A	11.2629328446	-
1	6112644	6112655	MA0812.1.TFAP2B(var.2)	11.5841130147	-
1	6112637	6112648	MA0506.1.NRF1	12.9296508229	+
1	6112688	6112701	MA1100.1.ASCL1	11.0863193222	+
1	6209840	6209850	MA1135.1.FOSB::JUNB	11.1775130824	+
1	6209841	6209851	MA1135.1.FOSB::JUNB	12.6488378145	-
1	6209840	6209850	MA1138.1.FOSL2::JUNB	11.0756787207	+
1	6209841	6209851	MA1138.1.FOSL2::JUNB	12.4003808579	-
1	6209839	6209851	MA1130.1.FOSL2::JUN	12.7515142266	+
1	6209840	6209851	MA0476.1.FOS	15.2294892382	+
1	6209841	6209851	MA0099.3.FOS::JUN	12.2002578656	+
1	6209840	6209850	MA0099.3.FOS::JUN	10.8582846861	-
1	6209841	6209850	MA0655.1.JDP2	9.0695506407	+
1	6209840	6209851	MA0491.1.JUND	13.8314449762	+
1	6209840	6209851	MA0477.1.FOSL1	12.0862469556	+
1	6209840	6209851	MA0477.1.FOSL1	10.217546795	-
1	6209838	6209849	MA0462.1.BATF::JUN	10.8931917689	+
1	6209841	6209851	MA1142.1.FOSL1::JUND	11.3175557183	-
1	6209840	6209850	MA1144.1.FOSL2::JUND	11.1891697528	+
1	6209841	6209851	MA1144.1.FOSL2::JUND	12.3263199871	-
1	6209839	6209851	MA1134.1.FOS::JUNB	10.5399032484	-
1	6209880	6209890	MA0816.1.Ascl2	10.396326739	+
1	6209880	6209890	MA0816.1.Ascl2	12.2396012353	-
1	6209887	6209897	MA1116.1.RBPJ	12.1324059992	-
1	6209907	6209921	MA0863.1.MTF1	8.61878446782	+
1	6209950	6209971	MA0528.1.ZNF263	11.6827686175	-
1	6209958	6209979	MA0528.1.ZNF263	16.2024833748	-
1	6209971	6209981	MA0599.1.KLF5	12.153234636	+
1	6209970	6209981	MA0493.1.Klf1	10.7473580573	+
1	6209949	6209956	MA0081.1.SPIB	11.2082528279	-
1	6209985	6209994	MA0745.1.SNAI2	12.0387706513	-
1	6746905	6746917	MA0095.2.YY1	10.1148392718	-
1	6746927	6746938	MA0715.1.PROP1	12.4662990072	+
1	6746946	6746956	MA0599.1.KLF5	14.9912299836	-
1	6746918	6746931	MA0153.2.HNF1B	9.41783437078	+
1	6746945	6746956	MA0746.1.SP3	13.1893514459	-
1	6746927	6746938	MA0713.1.PHOX2A	13.87214163	+
1	6746933	6746953	MA0073.1.RREB1	9.04595754749	-
1	6746936	6746956	MA0073.1.RREB1	12.9386011516	-
1	6746927	6746938	MA0468.1.DUX4	9.03393526595	+
1	6746941	6746956	MA0516.1.SP2	11.5957814727	-
1	6746926	6746934	MA0719.1.RHOXF1	10.0968937832	+
1	6746944	6746956	MA0747.1.SP8	12.6139189242	-
1	6746925	6746931	MA0151.1.Arid3a	10.6769822264	-
1	6746922	6746939	MA0883.1.Dmbx1	11.2588627349	-
1	6746945	6746956	MA0741.1.KLF16	13.484878685	-
1	6746927	6746938	MA0681.1.Phox2b	14.1667876067	+
1	6746945	6746956	MA0079.3.SP1	13.1468155894	-
1	6746926	6746934	MA0682.1.Pitx1	11.5350111174	+
1	6869741	6869747	MA0006.1.Ahr::Arnt	10.4460180754	+
1	7114016	7114027	MA0076.2.ELK4	10.9483662104	-
1	7114052	7114061	MA0077.1.SOX9	11.6119354047	+
1	7155012	7155023	MA0060.3.NFYA	11.260274949	-
1	7155013	7155028	MA0502.1.NFYB	15.3630771304	-
1	7155048	7155059	MA0060.3.NFYA	12.5870358805	+
1	7155043	7155058	MA0502.1.NFYB	11.2421520157	+
1	7155230	7155247	MA0752.1.ZNF410	7.38698081167	+
1	7155309	7155324	MA0258.2.ESR2	15.1449029318	-
1	7155308	7155325	MA0112.3.ESR1	2.47581316637	-
1	7155313	7155325	MA0014.3.PAX5	14.7232308052	+
1	7155329	7155342	MA0744.1.SCRT2	8.00292108211	+
1	7155397	7155405	MA0618.1.LBX1	11.7121519794	-
1	7155427	7155437	MA0028.2.ELK1	15.5907837704	+
1	7155427	7155437	MA0759.1.ELK3	14.2386952379	+
1	7155431	7155442	MA0688.1.TBX2	11.2942134583	+
1	7155427	7155437	MA0764.1.ETV4	13.0868548821	+
1	7155431	7155444	MA0800.1.EOMES	12.2481818215	+
1	7155427	7155437	MA0763.1.ETV3	13.9760265989	+
1	7155427	7155437	MA0765.1.ETV5	12.7738277042	+
1	7155428	7155439	MA0062.2.Gabpa	13.4786749963	+
1	7155427	7155437	MA0761.1.ETV1	13.3118848519	+
1	7155425	7155437	MA0598.2.EHF	9.96833535928	+
1	7155432	7155440	MA0806.1.TBX4	11.1100999504	+
1	7155427	7155438	MA0076.2.ELK4	14.5663694642	-
1	7155427	7155437	MA0156.2.FEV	13.4877142254	+
1	7155427	7155437	MA0474.2.ERG	13.2619492638	+
1	7155432	7155440	MA0801.1.MGA	11.3950382167	+
1	7155432	7155440	MA0803.1.TBX15	10.8442386335	+
1	7155427	7155437	MA0475.2.FLI1	13.5313580142	+
1	7155425	7155437	MA0641.1.ELF4	11.7714911301	+
1	7155432	7155442	MA0802.1.TBR1	13.1273905927	+
1	7155425	7155438	MA0640.1.ELF3	8.04163712292	+
1	7155427	7155437	MA0098.3.ETS1	13.8760099551	+
1	7155432	7155440	MA0805.1.TBX1	12.1897792568	+
1	7155427	7155437	MA0760.1.ERF	14.2457130623	+
1	7155431	7155442	MA0689.1.TBX20	11.4485764982	+
1	7155425	7155437	MA0473.2.ELF1	11.667295659	+
1	7155426	7155439	MA0750.2.ZBTB7A	14.9317211037	+
1	7155431	7155441	MA0690.1.TBX21	13.4059646024	+
1	7155427	7155437	MA0645.1.ETV6	14.1497830041	+
1	7175627	7175635	MA1153.1.Smad4	12.0238216991	+
1	7175627	7175637	MA0092.1.Hand1::Tcf3	11.4815657716	+
1	7175688	7175700	MA0524.2.TFAP2C	12.032352291	-
1	7175688	7175700	MA0810.1.TFAP2A(var.2)	11.3175690778	-
1	7175674	7175692	MA0149.1.EWSR1-FLI1	-6.87228137491	-
1	7175689	7175700	MA0002.2.RUNX1	11.0133235609	+
1	7175688	7175700	MA0811.1.TFAP2B	11.8581243705	-
1	7182830	7182846	MA0868.1.SOX8	-9.19301726836	+
1	7182940	7182946	MA0151.1.Arid3a	10.6769822264	+
1	7182947	7182961	MA0863.1.MTF1	13.9183190675	-
1	7183231	7183246	MA0697.1.ZIC3	11.5414756448	-
1	7183232	7183246	MA0696.1.ZIC1	7.04108966684	-
1	7183644	7183655	MA0746.1.SP3	11.0034549684	-
1	7183703	7183713	MA1143.1.FOSL1::JUND(var.2)	11.3383038885	+
1	7183686	7183696	MA0599.1.KLF5	13.5677090905	-
1	7183685	7183696	MA0746.1.SP3	14.5400479397	-
1	7183682	7183697	MA0742.1.Klf12	16.7622854257	-
1	7183680	7183698	MA0657.1.KLF13	18.4605454629	-
1	7183702	7183712	MA0609.1.Crem	12.1105368391	+
1	7183683	7183697	MA0740.1.KLF14	17.6644464319	-
1	7183684	7183696	MA0747.1.SP8	15.2530374776	-
1	7183699	7183707	MA0806.1.TBX4	11.1100999504	+
1	7183682	7183699	MA0685.1.SP4	13.7629577976	-
1	7183703	7183711	MA0604.1.Atf1	13.0088048371	+
1	7183685	7183696	MA0741.1.KLF16	14.3777336897	-
1	7183699	7183707	MA0801.1.MGA	11.3950382167	+
1	7183684	7183697	MA1107.1.KLF9	15.0022200452	-
1	7183699	7183707	MA0803.1.TBX15	10.8442386335	+
1	7183686	7183697	MA0493.1.Klf1	15.0079991486	-
1	7183699	7183707	MA0805.1.TBX1	12.1897792568	+
1	7183684	7183695	MA0039.3.KLF4	11.3551134428	-
1	7327512	7327521	MA0597.1.THAP1	9.81637295108	-
1	7327624	7327635	MA0467.1.Crx	12.992762796	-
1	7327688	7327700	MA1125.1.ZNF384	11.8582511081	-
1	8166639	8166650	MA0493.1.Klf1	12.2777076709	+
1	8166644	8166663	MA0139.1.CTCF	13.042641307	+
1	8166685	8166695	MA0648.1.GSC	12.3771495428	-
1	8166683	8166694	MA0467.1.Crx	11.9983356534	+
1	8166686	8166694	MA0711.1.OTX1	11.2029689348	-
1	8166686	8166695	MA0714.1.PITX3	11.7964966563	-
1	8166686	8166694	MA0682.1.Pitx1	11.7125731098	-
1	8166685	8166695	MA0891.1.GSC2	11.4274683597	-
1	9441752	9441766	MA0163.1.PLAG1	9.51787076007	-
1	9441748	9441762	MA1102.1.CTCFL	10.3588756591	-
1	9441746	9441765	MA0139.1.CTCF	9.81083830553	-
1	9441804	9441815	MA0003.3.TFAP2A	12.5153258718	+
1	9441804	9441815	MA0003.3.TFAP2A	13.4872554528	-
1	9441804	9441815	MA0812.1.TFAP2B(var.2)	13.0635730668	+
1	9441804	9441815	MA0812.1.TFAP2B(var.2)	14.3483257293	-
1	9441804	9441815	MA0814.1.TFAP2C(var.2)	13.1516526301	+
1	9441804	9441815	MA0814.1.TFAP2C(var.2)	14.0318216657	-
1	9442004	9442011	MA0081.1.SPIB	11.2082528279	-
1	9442061	9442072	MA0079.3.SP1	12.5304322061	-
1	9442230	9442245	MA0516.1.SP2	13.3020457678	-
1	9442234	9442245	MA0079.3.SP1	11.6902131793	-
1	9442285	9442293	MA0259.1.ARNT::HIF1A	10.9234599046	-
1	9442333	9442344	MA0500.1.Myog	12.6053270152	-
1	9442333	9442344	MA0521.1.Tcf12	12.0175057999	-
1	9442334	9442344	MA0816.1.Ascl2	11.6585894234	+
1	9442332	9442345	MA1100.1.ASCL1	10.9245538421	+
1	9442333	9442346	MA1100.1.ASCL1	12.7091660008	-
1	9442334	9442344	MA0048.2.NHLH1	11.9617686649	+
1	9442334	9442344	MA0048.2.NHLH1	12.0697571782	-
1	9442337	9442350	MA0513.1.SMAD2::SMAD3::SMAD4	10.4985532129	-
1	9442472	9442484	MA0131.2.HINFP	11.7127508137	-
1	9442517	9442528	MA0103.3.ZEB1	11.9444570773	-
1	9442518	9442528	MA0820.1.FIGLA	11.503864882	-
1	9490943	9490949	MA0089.1.MAFG::NFE2L1	9.50805665325	-
1	9631130	9631142	MA0639.1.DBP	14.0935659073	+
1	9631130	9631142	MA0639.1.DBP	14.6172696338	-
1	9631132	9631143	MA0025.1.NFIL3	14.7920829774	+
1	9631129	9631140	MA0025.1.NFIL3	10.971128406	-
1	9631130	9631142	MA0843.1.TEF	12.8112672101	+
1	9631130	9631142	MA0843.1.TEF	15.5128526967	-
1	9631130	9631142	MA0043.2.HLF	12.6096077766	+
1	9631130	9631142	MA0043.2.HLF	14.8341426101	-
1	9631163	9631176	MA0507.1.POU2F2	12.3201249075	+
1	9631165	9631177	MA0785.1.POU2F1	12.2736301684	-
1	9631171	9631186	MA0517.1.STAT1::STAT2	9.86541302007	+
1	9631164	9631177	MA0788.1.POU3F3	12.7976015448	-
1	9631169	9631190	MA0050.2.IRF1	7.86190470366	+
1	9631164	9631176	MA0786.1.POU3F1	10.8895761241	-
1	9631162	9631178	MA0627.1.Pou2f3	10.2988029483	-
1	9631163	9631177	MA0784.1.POU1F1	12.0088608789	-
1	9631166	9631175	MA0792.1.POU5F1B	11.5432493968	-
1	9631165	9631176	MA1115.1.POU5F1	13.6968587335	-
1	9631212	9631226	MA0687.1.SPIC	10.4843953946	+
1	9631212	9631227	MA0517.1.STAT1::STAT2	11.1996248999	-
1	9631208	9631216	MA0719.1.RHOXF1	10.0968937832	-
1	9631210	9631225	MA0653.1.IRF9	-2.88244527096	+
1	9631211	9631217	MA0151.1.Arid3a	10.6769822264	+
1	9631211	9631225	MA0772.1.IRF7	13.5149627328	+
1	9631212	9631230	MA0051.1.IRF2	10.5030612769	+
1	9631211	9631226	MA1419.1.IRF4	0.92641256895	+
1	9631211	9631225	MA0652.1.IRF8	1.21750406619	+
1	9631208	9631229	MA0050.2.IRF1	10.3617838118	-
1	9631208	9631216	MA0682.1.Pitx1	11.5350111174	-
1	9631652	9631659	MA0164.1.Nr2e3	12.6914998256	-
1	9631704	9631719	MA0148.3.FOXA1	10.5321544448	-
1	9631722	9631728	MA0089.1.MAFG::NFE2L1	9.50805665325	+
1	9631709	9631719	MA0090.2.TEAD1	11.0854381398	+
1	9631767	9631777	MA0603.1.Arntl	11.0228721998	-
1	9631765	9631777	MA0147.3.MYC	14.8348794262	+
1	9631765	9631777	MA0147.3.MYC	10.6064657494	-
1	9631766	9631776	MA1099.1.Hes1	9.8052732204	+
1	9631766	9631776	MA0058.3.MAX	13.2212267006	+
1	9631766	9631776	MA0692.1.TFEB	11.2909434025	+
1	9631768	9631774	MA0004.1.Arnt	11.2946498286	+
1	9631768	9631774	MA0004.1.Arnt	11.2946498286	-
1	9631766	9631776	MA0823.1.HEY1	13.6600387573	+
1	9631766	9631776	MA0823.1.HEY1	11.008585551	-
1	9631767	9631775	MA0617.1.Id2	13.1153086876	-
1	9631766	9631776	MA0649.1.HEY2	10.5359630237	+
1	9631766	9631776	MA0649.1.HEY2	11.5249780994	-
1	9631766	9631776	MA0626.1.Npas2	11.4427528627	+
1	9631766	9631776	MA0626.1.Npas2	11.8877595997	-
1	9631766	9631776	MA0464.2.BHLHE40	11.0642734992	+
1	9631766	9631776	MA0825.1.MNT	12.873040281	+
1	9631767	9631775	MA0622.1.Mlxip	12.7448120538	-
1	9631765	9631777	MA0104.4.MYCN	12.5536429798	+
1	9631765	9631777	MA0104.4.MYCN	12.5536429798	-
1	9631767	9631777	MA1106.1.HIF1A	11.6669247041	+
1	9915808	9915819	MA0032.2.FOXC1	11.2160090224	+
1	9915805	9915816	MA0899.1.HOXA10	11.2338736241	+
1	9915805	9915811	MA0151.1.Arid3a	10.6769822264	-
1	9915806	9915821	MA0497.1.MEF2C	10.019041199	+
1	9915806	9915816	MA0909.1.HOXD13	11.513305207	+
1	9915808	9915820	MA0052.3.MEF2A	7.27541932882	+
1	9915844	9915851	MA0152.1.NFATC2	12.341468343	-
1	9915842	9915852	MA0625.1.NFATC3	11.6666292568	-
1	9915842	9915852	MA0624.1.NFATC1	10.6399177071	-
1	9915880	9915887	MA0498.2.MEIS1	10.3743587248	-
1	9915881	9915892	MA0480.1.Foxo1	13.4142682089	-
1	9955205	9955217	MA0091.1.TAL1::TCF3	13.0196364265	-
1	9955205	9955215	MA0816.1.Ascl2	10.4366504981	-
1	9955203	9955216	MA1100.1.ASCL1	11.7469032562	+
1	9955205	9955215	MA0827.1.OLIG3	10.787930321	-
1	9955204	9955217	MA1109.1.NEUROD1	13.2918049213	+
1	9955200	9955219	MA0139.1.CTCF	12.4197757618	+
1	9955325	9955333	MA0774.1.MEIS2	11.4205997565	+
1	9955325	9955332	MA0498.2.MEIS1	10.3743587248	+
1	9955334	9955343	MA0745.1.SNAI2	10.876309169	-
1	10003692	10003707	MA0258.2.ESR2	11.8007918815	-
1	10003694	10003706	MA0117.2.Mafb	11.1734322241	+
1	10003692	10003707	MA0074.1.RXRA::VDR	13.2580736456	-
1	10003700	10003714	MA0072.1.RORA(var.2)	11.9357198444	-
1	10003694	10003705	MA0842.1.NRL	12.2444370383	+
1	10003739	10003751	MA0695.1.ZBTB7C	10.6661018281	+
1	10003723	10003733	MA0877.1.Barhl1	9.56729859042	-
1	10003723	10003733	MA0642.1.EN2	11.1724719007	+
1	10003723	10003733	MA0879.1.Dlx1	10.3660092404	+
1	10003724	10003732	MA0875.1.BARX1	10.9635314453	+
1	10279439	10279453	MA0154.3.EBF1	13.0291020102	+
1	10279439	10279453	MA0154.3.EBF1	12.3407582714	-
1	10279463	10279473	MA0670.1.NFIA	12.1566774959	-
1	10279471	10279482	MA0503.1.Nkx2-5(var.2)	10.9394205702	+
1	10279785	10279798	MA0499.1.Myod1	13.4610775662	-
1	10279788	10279798	MA0691.1.TFAP4	13.5188870021	+
1	10279788	10279798	MA0691.1.TFAP4	12.1896831787	-
1	10300121	10300141	MA0066.1.PPARG	8.11167004391	-
1	10300163	10300171	MA0719.1.RHOXF1	10.1513953647	-
1	10300209	10300220	MA0478.1.FOSL2	10.4116221587	-
1	10300421	10300436	MA0116.1.Znf423	13.0036190622	+
1	10300421	10300436	MA0116.1.Znf423	12.2284622515	-
1	10300422	10300437	MA0116.1.Znf423	10.8116361909	-
1	10300431	10300443	MA0095.2.YY1	11.9316431416	-
1	10300384	10300394	MA0824.1.ID4	12.6120621829	-
1	10300423	10300437	MA0696.1.ZIC1	6.40325474123	-
1	10300383	10300394	MA0103.3.ZEB1	11.9688550618	-
1	10300425	10300436	MA0103.3.ZEB1	12.5561409643	-
1	10300384	10300394	MA0830.1.TCF4	11.9741067152	-
1	10300425	10300439	MA1102.1.CTCFL	10.088964619	+
1	10300388	10300402	MA1102.1.CTCFL	9.8135335861	-
1	10300384	10300394	MA0522.2.TCF3	11.9338854997	-
1	10300389	10300398	MA0738.1.HIC2	11.7941378824	+
1	10300384	10300393	MA0745.1.SNAI2	11.8246364094	+
1	10300422	10300437	MA0751.1.ZIC4	10.9988016318	-
1	10300547	10300558	MA0137.3.STAT1	10.077791083	+
1	10300549	10300560	MA0136.2.ELF5	11.3812166729	+
1	10300551	10300562	MA0062.2.Gabpa	12.2003642471	+
1	10300548	10300560	MA0598.2.EHF	10.5264703248	+
1	10300547	10300561	MA0518.1.Stat4	14.6937734555	+
1	10300550	10300561	MA0076.2.ELK4	12.5470853436	-
1	10300547	10300558	MA0144.2.STAT3	12.5280292478	+
1	10300548	10300560	MA0641.1.ELF4	9.19772567727	+
1	10300548	10300561	MA0640.1.ELF3	8.76209054651	+
1	10300548	10300560	MA0473.2.ELF1	9.44255509414	+
1	10300549	10300562	MA0750.2.ZBTB7A	13.9677319468	+
1	10300550	10300560	MA0645.1.ETV6	12.5247057273	+
1	10500971	10500981	MA0603.1.Arntl	14.640253485	+
1	10500961	10500971	MA0599.1.KLF5	12.5737774434	+
1	10500974	10500980	MA0004.1.Arnt	11.2946498286	+
1	10500974	10500980	MA0004.1.Arnt	11.2946498286	-
1	10500972	10500982	MA0823.1.HEY1	11.0153413326	-
1	10500972	10500982	MA0663.1.MLX	11.7461281623	-
1	10500971	10500983	MA0822.1.HES7	4.50000501196	-
1	10500972	10500982	MA0664.1.MLXIPL	12.2981798544	+
1	10500972	10500982	MA0664.1.MLXIPL	11.6082182971	-
1	10500973	10500981	MA0617.1.Id2	13.9877364539	-
1	10500972	10500982	MA0649.1.HEY2	12.6645217926	+
1	10500972	10500980	MA0831.2.TFE3	13.7722748439	-
1	10500972	10500982	MA0632.1.Tcfl5	9.40502493608	+
1	10500972	10500982	MA0632.1.Tcfl5	9.40502493608	-
1	10500961	10500972	MA0079.3.SP1	12.1717150487	+
1	10500971	10500982	MA0093.2.USF1	10.8303895299	-
1	10500972	10500982	MA0636.1.BHLHE41	9.42901455222	+
1	10500972	10500982	MA0636.1.BHLHE41	9.67848908469	-
1	10500972	10500982	MA0464.2.BHLHE40	12.823213451	+
1	10500972	10500982	MA0464.2.BHLHE40	13.5403391797	-
1	10500972	10500982	MA0825.1.MNT	11.8123981224	-
1	10500973	10500981	MA0622.1.Mlxip	12.3340918496	-
1	10500968	10500984	MA0526.2.USF2	10.4247616078	+
1	10511410	10511423	MA1121.1.TEAD2	11.7643056395	-
1	10511412	10511422	MA0090.2.TEAD1	12.2925569229	-
1	10511413	10511421	MA0808.1.TEAD3	12.8133872943	-
1	10511412	10511422	MA0809.1.TEAD4	12.1701918493	-
1	10511455	10511464	MA0739.1.Hic1	11.9840014773	-
1	10511867	10511873	MA0130.1.ZNF354C	9.8228978206	+
1	10511943	10511954	MA0035.3.Gata1	11.3059051176	+
1	10511943	10511954	MA0036.3.GATA2	12.4100420407	+
1	10511942	10511955	MA1104.1.GATA6	11.2754978262	-
1	10511997	10512008	MA0646.1.GCM1	12.546840387	-
1	10511998	10512008	MA0767.1.GCM2	11.7765318417	-
1	10512005	10512015	MA0905.1.HOXC10	12.0504785074	+
1	10512004	10512015	MA0873.1.HOXD12	12.139258882	+
1	10512004	10512015	MA0651.1.HOXC11	11.6621955859	+
1	10512005	10512015	MA0908.1.HOXD11	13.4203111355	+
1	10512004	10512015	MA0906.1.HOXC12	10.1118296536	+
1	10512003	10512017	MA0030.1.FOXF2	10.3338474864	+
1	10512003	10512020	MA0851.1.Foxj3	12.5547493568	+
1	10512004	10512016	MA0911.1.Hoxa11	10.8381453081	+
1	10662409	10662424	MA0150.2.Nfe2l2	11.820542391	+
1	10662629	10662650	MA0528.1.ZNF263	9.1948041154	+
1	10662620	10662629	MA0739.1.Hic1	11.9840014773	+
1	10662635	10662650	MA0065.2.Pparg::Rxra	12.7854977577	+
1	10662618	10662631	MA0513.1.SMAD2::SMAD3::SMAD4	15.5315916098	-
1	10691370	10691381	MA0442.2.SOX10	13.8503847106	-
1	10691371	10691381	MA0514.1.Sox3	13.8647977753	+
1	10691371	10691381	MA0515.1.Sox6	13.1668928491	+
1	10691710	10691727	MA0752.1.ZNF410	-3.92563730547	+
1	10691713	10691729	MA0088.2.ZNF143	16.5910253503	+
1	10823159	10823172	MA1123.1.TWIST1	12.3467380668	+
1	10823203	10823217	MA0740.1.KLF14	10.4747654571	+
1	10823206	10823220	MA1102.1.CTCFL	16.5242439001	-
1	10833419	10833440	MA0528.1.ZNF263	15.2859251032	+
1	10833401	10833413	MA1113.1.PBX2	10.669439508	+
1	10833434	10833451	MA0159.1.RARA::RXRA	10.6826428607	+
1	10833432	10833444	MA0014.3.PAX5	10.8252440288	+
1	10833520	10833530	MA0824.1.ID4	12.4436102695	+
1	10833520	10833531	MA0103.3.ZEB1	11.852897951	+
1	10833519	10833534	MA0743.1.SCRT1	7.41032030947	-
1	10833520	10833530	MA0830.1.TCF4	11.621766542	+
1	10833520	10833530	MA0522.2.TCF3	11.7137159645	+
1	10833521	10833530	MA0745.1.SNAI2	11.4445234021	-
1	10833544	10833564	MA0073.1.RREB1	8.90020386946	-
1	10833553	10833564	MA0689.1.TBX20	10.0197806573	+
1	10833599	10833613	MA0163.1.PLAG1	8.94350216272	+
1	10833580	10833601	MA0528.1.ZNF263	9.18634093617	+
1	10833590	10833611	MA0528.1.ZNF263	10.3237213892	+
1	10833600	10833611	MA0470.1.E2F4	13.6866867112	+
1	10833593	10833611	MA0149.1.EWSR1-FLI1	5.3322579285	+
1	10833594	10833609	MA0516.1.SP2	13.0904048459	-
1	10833600	10833611	MA1122.1.TFDP1	10.9443490875	+
1	10833600	10833611	MA0471.1.E2F6	14.931437882	+
1	10833598	10833609	MA0079.3.SP1	12.8201217763	-
1	11701708	11701729	MA0528.1.ZNF263	9.70093184397	+
1	11701716	11701729	MA1100.1.ASCL1	10.4264466158	+
1	11701717	11701728	MA0103.3.ZEB1	13.6767928616	-
1	11701718	11701728	MA0830.1.TCF4	11.9674735732	-
1	11701708	11701719	MA0079.3.SP1	11.6765138907	-
1	11701718	11701728	MA0522.2.TCF3	11.8946164613	-
1	11701718	11701727	MA0745.1.SNAI2	11.2564221764	+
1	11701744	11701754	MA0599.1.KLF5	11.5614572863	-
1	11701743	11701754	MA0746.1.SP3	11.6151174128	-
1	11701743	11701749	MA0056.1.MZF1	9.94356178472	+
1	11701750	11701756	MA0056.1.MZF1	9.94356178472	+
1	11701759	11701769	MA0107.1.RELA	10.8605960281	+
1	11702033	11702044	MA0845.1.FOXB1	10.5351357788	+
1	11702026	11702043	MA0910.1.Hoxd8	10.6989451951	+
1	11702027	11702044	MA0910.1.Hoxd8	10.521497616	-
1	11702033	11702044	MA0032.2.FOXC1	11.2105501573	+
1	11702029	11702041	MA0660.1.MEF2B	5.04136237034	+
1	11702030	11702041	MA0601.1.Arid3b	14.4625295964	+
1	11702029	11702041	MA0773.1.MEF2D	5.40975435216	+
1	11702029	11702041	MA0052.3.MEF2A	10.423994067	+
1	17421478	17421489	MA0442.2.SOX10	11.5635720061	+
1	18725279	18725300	MA0528.1.ZNF263	9.35331595074	-
1	18725279	18725297	MA0149.1.EWSR1-FLI1	-5.32601949862	-
1	18725278	18725289	MA0471.1.E2F6	11.0769004058	-
1	18725305	18725319	MA0154.3.EBF1	8.60831139218	+
1	18725314	18725329	MA0484.1.HNF4G	10.5632752337	-
1	18725448	18725458	MA0101.1.REL	11.88924342	+
1	18725448	18725458	MA0107.1.RELA	12.5177083145	+
1	18725449	18725459	MA0107.1.RELA	11.2826882849	-
1	18736702	18736713	MA0646.1.GCM1	12.8911744871	+
1	18736705	18736716	MA0506.1.NRF1	13.6046156765	+
1	18736808	18736822	MA0146.2.Zfx	12.7304641104	+
1	19227844	19227855	MA0470.1.E2F4	14.1302543977	+
1	19227844	19227855	MA1122.1.TFDP1	11.2007908161	+
1	19227844	19227855	MA0471.1.E2F6	11.5920873408	+
1	19227847	19227861	MA1102.1.CTCFL	14.6888315258	+
1	19227908	19227918	MA0764.1.ETV4	11.0180213596	+
1	19227913	19227922	MA0077.1.SOX9	12.749411756	-
1	19227912	19227922	MA1152.1.SOX15	12.5871031389	-
1	19227908	19227918	MA0761.1.ETV1	10.9257678025	+
1	19227913	19227920	MA0087.1.Sox5	11.8645654656	-
1	19227911	19227920	MA0084.1.SRY	11.0713546145	+
1	19227908	19227919	MA0076.2.ELK4	11.335290387	-
1	19227912	19227922	MA0514.1.Sox3	11.0651209546	-
1	19227908	19227918	MA0475.2.FLI1	10.8342988507	+
1	19227912	19227922	MA0515.1.Sox6	11.7875013866	-
1	19227908	19227918	MA0098.3.ETS1	11.4569402818	+
1	19227907	19227918	MA0762.1.ETV2	9.78709899431	+
1	19228297	19228308	MA0111.1.Spz1	11.2201648243	-
1	19228286	19228297	MA1117.1.RELB	13.6064581555	+
1	19228284	19228294	MA0107.1.RELA	11.4968130902	+
1	19228285	19228295	MA0107.1.RELA	10.4357836568	-
1	19228284	19228297	MA0778.1.NFKB2	9.9752307638	+
1	19228284	19228297	MA0778.1.NFKB2	8.78875035979	-
1	19228283	19228296	MA0105.4.NFKB1	6.58573808289	+
1	19228283	19228296	MA0105.4.NFKB1	8.22252883025	-
1	19408833	19408846	MA1107.1.KLF9	11.3886543158	+
1	19409178	19409186	MA0143.3.Sox2	13.3072338788	+
1	19409562	19409580	MA0861.1.TP73	13.5576120188	+
1	19409562	19409580	MA0861.1.TP73	8.51503163438	-
1	19409562	19409580	MA0106.3.TP53	6.89159705508	-
1	19409574	19409580	MA0006.1.Ahr::Arnt	10.4460180754	-
1	19409587	19409593	MA0089.1.MAFG::NFE2L1	9.50805665325	+
1	19417825	19417832	MA0081.1.SPIB	11.2082528279	+
1	19418056	19418066	MA0599.1.KLF5	14.0828072531	-
1	19418055	19418066	MA0746.1.SP3	15.9319781334	-
1	19418052	19418067	MA0742.1.Klf12	13.5265893168	-
1	19418050	19418068	MA0657.1.KLF13	8.99383676228	-
1	19418049	19418062	MA0813.1.TFAP2B(var.3)	14.0347298463	+
1	19418049	19418062	MA0813.1.TFAP2B(var.3)	13.8505978136	-
1	19418053	19418067	MA0740.1.KLF14	15.4985018971	-
1	19418054	19418066	MA0747.1.SP8	11.7344560932	-
1	19418052	19418069	MA0685.1.SP4	13.2855989103	-
1	19418055	19418066	MA0741.1.KLF16	17.9266749098	-
1	19418054	19418067	MA1107.1.KLF9	14.0924089599	-
1	19418049	19418062	MA0815.1.TFAP2C(var.3)	14.9424486715	+
1	19418049	19418062	MA0815.1.TFAP2C(var.3)	14.9251753817	-
1	19418049	19418062	MA0872.1.TFAP2A(var.3)	14.4959212664	+
1	19418049	19418062	MA0872.1.TFAP2A(var.3)	14.3862098946	-
1	19418056	19418067	MA0493.1.Klf1	12.4457546499	-
1	19418028	19418039	MA0506.1.NRF1	10.2528421751	+
1	19418087	19418097	MA0599.1.KLF5	12.0210091898	+
1	19418087	19418098	MA0079.3.SP1	14.9616988292	+
1	19418147	19418157	MA0599.1.KLF5	15.5432663149	+
1	19418147	19418158	MA0746.1.SP3	13.0176669059	+
1	19418146	19418161	MA0742.1.Klf12	9.00217525731	+
1	19418147	19418162	MA0516.1.SP2	16.8187869026	+
1	19418146	19418160	MA0740.1.KLF14	13.4415419447	+
1	19418147	19418159	MA0747.1.SP8	13.0259361914	+
1	19418144	19418161	MA0685.1.SP4	14.2394748087	+
1	19418147	19418158	MA0741.1.KLF16	14.4858444408	+
1	19418147	19418158	MA0079.3.SP1	16.4428887058	+
1	19650897	19650905	MA0807.1.TBX5	11.4667388382	-
1	19650897	19650905	MA0806.1.TBX4	11.9180732551	-
1	19650898	19650908	MA0824.1.ID4	12.8665497399	+
1	19650898	19650909	MA0103.3.ZEB1	12.5639702788	+
1	19650897	19650905	MA0803.1.TBX15	10.8315902672	-
1	19650898	19650908	MA0830.1.TCF4	11.6726198005	+
1	19650897	19650905	MA0805.1.TBX1	11.0745717056	-
1	19650898	19650908	MA0522.2.TCF3	12.2022186985	+
1	19650899	19650908	MA0745.1.SNAI2	11.839347485	-
1	19651140	19651156	MA1119.1.SIX2	11.024316881	-
1	19651177	19651188	MA0493.1.Klf1	10.8097095322	-
1	19651167	19651186	MA0139.1.CTCF	8.97393973816	+
1	19651223	19651236	MA0486.2.HSF1	6.4378126304	+
1	20188960	20188971	MA0003.3.TFAP2A	11.0018114439	-
1	20188933	20188948	MA0504.1.NR2C2	8.89446510498	+
1	20188960	20188971	MA0812.1.TFAP2B(var.2)	10.6270663146	-
1	20189120	20189132	MA0747.1.SP8	10.9412239094	-
1	20189118	20189135	MA0685.1.SP4	4.85334195523	-
1	20189120	20189135	MA1147.1.NR4A2::RXRA	9.74435974957	-
1	20189120	20189135	MA1146.1.NR1A4::RXRA	10.5989349583	-
1	20189131	20189148	MA1114.1.PBX3	10.7363576054	+
1	20189116	20189128	MA0155.1.INSM1	11.2060360734	+
1	20189135	20189148	MA0513.1.SMAD2::SMAD3::SMAD4	10.8053900072	-
1	20213397	20213411	MA0163.1.PLAG1	10.6825641457	+
1	20213394	20213415	MA0528.1.ZNF263	10.5670617234	+
1	20213397	20213412	MA0116.1.Znf423	9.56636666684	+
1	20213399	20213412	MA0813.1.TFAP2B(var.3)	14.6881842933	+
1	20213399	20213412	MA0813.1.TFAP2B(var.3)	14.2267011204	-
1	20213399	20213412	MA0815.1.TFAP2C(var.3)	14.5741985526	+
1	20213399	20213412	MA0815.1.TFAP2C(var.3)	14.2015926991	-
1	20213399	20213412	MA0872.1.TFAP2A(var.3)	14.7294549892	+
1	20213399	20213412	MA0872.1.TFAP2A(var.3)	13.9116271407	-
1	20213563	20213573	MA0780.1.PAX3	9.94370689649	+
1	20213563	20213573	MA0780.1.PAX3	9.04043229534	-
1	20213561	20213574	MA0153.2.HNF1B	11.7061097785	+
1	20213560	20213575	MA0046.2.HNF1A	9.3127929257	+
1	20213560	20213575	MA0046.2.HNF1A	11.594380291	-
1	20213558	20213569	MA0468.1.DUX4	12.2495413361	+
1	20213557	20213570	MA0884.1.DUXA	16.2905501403	+
1	20213560	20213574	MA0679.1.ONECUT1	13.886620846	+
1	20213557	20213566	MA0676.1.Nr2e1	12.1805770431	-
1	20213563	20213573	MA0755.1.CUX2	14.7308678226	+
1	20213546	20213562	MA0859.1.Rarg	0.377548351544	+
1	20213545	20213561	MA0857.1.Rarb	-2.8242320286	+
1	20213563	20213573	MA0754.1.CUX1	14.2830224887	+
1	20213560	20213574	MA0756.1.ONECUT2	13.781583018	+
1	20213560	20213574	MA0757.1.ONECUT3	14.0880228364	+
1	20213563	20213573	MA0680.1.PAX7	9.9863454769	+
1	21328058	21328072	MA0696.1.ZIC1	6.94995949484	+
1	21328054	21328060	MA0089.1.MAFG::NFE2L1	9.50805665325	-
1	21328058	21328073	MA0751.1.ZIC4	10.828452114	+
1	21328124	21328135	MA0003.3.TFAP2A	11.665886293	+
1	21328109	21328124	MA0742.1.Klf12	8.46484478725	+
1	21328124	21328135	MA0812.1.TFAP2B(var.2)	11.6192304773	+
1	21328126	21328140	MA1102.1.CTCFL	13.0638453793	+
1	21328124	21328135	MA0814.1.TFAP2C(var.2)	11.041204863	+
1	21328175	21328186	MA0470.1.E2F4	11.786163807	+
1	21328273	21328288	MA0516.1.SP2	13.0728683237	+
1	21497226	21497237	MA0039.3.KLF4	11.0943118786	-
1	21497286	21497301	MA0142.1.Pou5f1::Sox2	9.61254254608	+
1	21497290	21497302	MA0785.1.POU2F1	14.7811564342	+
1	21497291	21497303	MA0787.1.POU3F2	15.2536201876	+
1	21497290	21497303	MA0788.1.POU3F3	11.4190024403	+
1	21497292	21497301	MA0789.1.POU3F4	15.7379645956	+
1	21497291	21497303	MA0786.1.POU3F1	14.4077666936	+
1	21497289	21497305	MA0627.1.Pou2f3	15.0760216616	+
1	21497290	21497304	MA0784.1.POU1F1	12.7666148615	+
1	21497292	21497301	MA0792.1.POU5F1B	14.1332164262	+
1	21497291	21497302	MA1115.1.POU5F1	11.6568402042	+
1	21497412	21497427	MA0517.1.STAT1::STAT2	9.4954876119	+
1	21497433	21497444	MA0688.1.TBX2	16.2332333703	+
1	21497433	21497446	MA0800.1.EOMES	17.0110707725	+
1	21497434	21497442	MA0807.1.TBX5	13.0165504464	+
1	21497434	21497442	MA0806.1.TBX4	13.7069296774	+
1	21497434	21497442	MA0801.1.MGA	14.2174954239	+
1	21497434	21497442	MA0803.1.TBX15	15.3626583863	+
1	21497434	21497444	MA0802.1.TBR1	17.1734818679	+
1	21497434	21497442	MA0805.1.TBX1	15.1246753376	+
1	21497433	21497444	MA0689.1.TBX20	17.0163044504	+
1	21497433	21497443	MA0690.1.TBX21	17.5587345232	+
1	21497438	21497448	MA0508.2.PRDM1	16.4332893556	-
1	21497473	21497482	MA0738.1.HIC2	10.5888939337	+
1	21497562	21497570	MA0607.1.Bhlha15	12.4245027326	+
1	21497656	21497664	MA0143.3.Sox2	13.3072338788	+
1	21497655	21497666	MA0442.2.SOX10	11.5866765577	-
1	21497656	21497666	MA0515.1.Sox6	11.0546320559	+
1	21497646	21497659	MA0513.1.SMAD2::SMAD3::SMAD4	16.7034684771	+
1	22399894	22399902	MA1153.1.Smad4	11.6654199591	-
1	22400272	22400278	MA0056.1.MZF1	9.94356178472	-
1	22400266	22400276	MA0107.1.RELA	11.6311141819	+
1	22400265	22400278	MA0778.1.NFKB2	16.0976854063	+
1	22400265	22400278	MA0778.1.NFKB2	16.2670824774	-
1	22400265	22400278	MA0105.4.NFKB1	12.816512894	+
1	22400265	22400278	MA0105.4.NFKB1	13.0758058873	-
1	22966371	22966392	MA0528.1.ZNF263	14.7262236545	+
1	22966378	22966393	MA0516.1.SP2	11.97018347	-
1	22966371	22966377	MA0056.1.MZF1	9.94356178472	+
1	22966636	22966646	MA0599.1.KLF5	15.5432663149	+
1	22966636	22966647	MA0746.1.SP3	13.0176669059	+
1	22966636	22966651	MA0516.1.SP2	17.0665853769	+
1	22966635	22966649	MA0740.1.KLF14	12.2695099906	+
1	22966636	22966648	MA0747.1.SP8	13.0259361914	+
1	22966633	22966650	MA0685.1.SP4	10.046114794	+
1	22966636	22966647	MA0741.1.KLF16	14.4858444408	+
1	22966636	22966647	MA0079.3.SP1	16.4428887058	+
1	22966758	22966770	MA0865.1.E2F8	7.85336005582	+
1	22966757	22966767	MA1116.1.RBPJ	12.3927357963	-
1	24387805	24387814	MA0655.1.JDP2	9.12748227708	-
1	24387809	24387815	MA0089.1.MAFG::NFE2L1	9.50805665325	-
1	26583576	26583586	MA0648.1.GSC	13.0238263598	-
1	26583577	26583585	MA0712.1.OTX2	11.2979079186	-
1	26583577	26583585	MA0711.1.OTX1	11.9807272178	-
1	26583577	26583586	MA0714.1.PITX3	11.0397849179	-
1	26583576	26583586	MA0891.1.GSC2	12.174477848	-
1	26583626	26583640	MA0832.1.Tcf21	11.3338214316	+
1	26583626	26583640	MA0832.1.Tcf21	10.3618621079	-
1	26583628	26583639	MA0500.1.Myog	13.6000651484	+
1	26583628	26583639	MA0521.1.Tcf12	13.8581707536	+
1	26583628	26583638	MA0665.1.MSC	11.184774735	+
1	26583628	26583638	MA0665.1.MSC	13.6923929311	-
1	26583626	26583638	MA0091.1.TAL1::TCF3	11.0340997174	+
1	26583628	26583640	MA0091.1.TAL1::TCF3	11.7623896992	-
1	26583628	26583638	MA0816.1.Ascl2	11.3791683885	+
1	26583628	26583638	MA0816.1.Ascl2	11.4397460768	-
1	26583626	26583639	MA1100.1.ASCL1	11.2110439494	+
1	26583627	26583640	MA0698.1.ZBTB18	12.4158704826	-
1	26583628	26583638	MA0667.1.MYF6	10.502007229	-
1	26583627	26583640	MA1109.1.NEUROD1	11.2821135922	+
1	26583625	26583638	MA0499.1.Myod1	11.9998137547	-
1	26583628	26583638	MA0691.1.TFAP4	12.266324074	+
1	26583628	26583638	MA0691.1.TFAP4	11.5422382629	-
1	29418652	29418660	MA0259.1.ARNT::HIF1A	11.7773273993	-
1	29418641	29418659	MA0861.1.TP73	11.0226422161	+
1	29418641	29418659	MA0861.1.TP73	9.48882251427	-
1	29418641	29418659	MA0106.3.TP53	7.8891551495	+
1	29418641	29418659	MA0106.3.TP53	12.1716622406	-
1	29418641	29418659	MA0525.2.TP63	5.44757895469	+
1	29418641	29418659	MA0525.2.TP63	2.83579680766	-
1	29418652	29418664	MA0131.2.HINFP	12.2792631549	+
1	29418650	29418660	MA1106.1.HIF1A	12.9359387953	-
1	29419023	29419034	MA0103.3.ZEB1	12.5370186279	+
1	29419023	29419033	MA0830.1.TCF4	11.7533251693	+
1	29419023	29419033	MA0820.1.FIGLA	11.4552240574	+
1	29419017	29419030	MA0513.1.SMAD2::SMAD3::SMAD4	10.1399529269	+
1	29419019	29419038	MA0139.1.CTCF	12.1831610469	-
1	29419046	29419061	MA0065.2.Pparg::Rxra	12.1721670233	-
1	29419046	29419061	MA0484.1.HNF4G	10.2482706844	-
1	29419046	29419061	MA0504.1.NR2C2	11.1737380368	-
1	29419067	29419081	MA0737.1.GLIS3	7.87161699829	-
1	29419067	29419081	MA0736.1.GLIS2	11.7309531226	-
1	29891564	29891579	MA0116.1.Znf423	10.775769062	-
1	29891574	29891591	MA0112.3.ESR1	2.05012328494	-
1	29891575	29891591	MA0859.1.Rarg	1.42226985992	-
1	29891575	29891590	MA0074.1.RXRA::VDR	9.55458745398	-
1	29891572	29891592	MA0066.1.PPARG	8.32181966293	-
1	29891566	29891572	MA0056.1.MZF1	9.94356178472	-
1	29891576	29891592	MA0857.1.Rarb	-2.46916112467	-
1	29891576	29891591	MA0728.1.Nr2f6(var.2)	6.33120439535	-
1	29891580	29891593	MA0017.2.NR2F1	14.3304804715	-
1	29891622	29891636	MA1101.1.BACH2	10.7423573117	-
1	29891618	29891628	MA0816.1.Ascl2	10.5914177543	+
1	29891620	29891635	MA0501.1.MAF::NFE2	7.97045517774	-
1	29891617	29891630	MA1100.1.ASCL1	10.4628452195	-
1	29891939	29891945	MA0130.1.ZNF354C	9.8228978206	-
1	29891938	29891951	MA1107.1.KLF9	11.5535362296	-
1	29892298	29892308	MA0672.1.NKX2-3	14.1049770076	+
1	29892299	29892308	MA0673.1.NKX2-8	12.4674172796	+
1	32273239	32273245	MA0130.1.ZNF354C	9.8228978206	-
1	32803657	32803668	MA0482.1.Gata4	10.7497315952	-
1	32803658	32803669	MA0036.3.GATA2	10.9554437009	-
1	32803817	32803832	MA1155.1.ZSCAN4	8.74081229862	+
1	32803849	32803864	MA0116.1.Znf423	10.0948774082	-
1	32826763	32826775	MA0091.1.TAL1::TCF3	13.8081323213	+
1	32826765	32826775	MA0816.1.Ascl2	10.4366504981	+
1	32826764	32826777	MA1100.1.ASCL1	11.0166136533	-
1	32826765	32826775	MA0827.1.OLIG3	10.787930321	+
1	32826763	32826776	MA1109.1.NEUROD1	14.1380235333	-
1	32826869	32826883	MA0696.1.ZIC1	7.66035713756	+
1	32826869	32826883	MA0736.1.GLIS2	9.33465086426	+
1	32826882	32826893	MA0060.3.NFYA	11.6104655113	-
1	32826883	32826898	MA0502.1.NFYB	11.7399344169	-
1	32827106	32827112	MA0056.1.MZF1	9.94356178472	-
1	32827098	32827111	MA0778.1.NFKB2	10.0828068671	+
1	32827098	32827111	MA0778.1.NFKB2	10.0028057998	-
1	32827099	32827112	MA0778.1.NFKB2	9.11538365093	-
1	33695016	33695031	MA0150.2.Nfe2l2	13.9745175083	+
1	33695023	33695035	MA0785.1.POU2F1	11.838375219	-
1	33695019	33695033	MA1101.1.BACH2	11.5071839601	+
1	33695022	33695034	MA0787.1.POU3F2	10.6318277977	-
1	33695020	33695035	MA0501.1.MAF::NFE2	15.7641579869	+
1	33695024	33695033	MA0789.1.POU3F4	10.4885114682	-
1	33695022	33695034	MA0786.1.POU3F1	11.0517483119	-
1	33695020	33695036	MA0627.1.Pou2f3	10.4124941356	-
1	33695010	33695016	MA0089.1.MAFG::NFE2L1	9.50805665325	+
1	33695017	33695032	MA0591.1.Bach1::Mafk	8.66635858646	+
1	33694998	33695010	MA0794.1.PROX1	10.8700393372	-
1	33695054	33695070	MA0114.3.Hnf4a	6.04066608192	-
1	33695044	33695058	MA0119.1.NFIC::TLX1	9.72818066139	-
1	33695050	33695063	MA0513.1.SMAD2::SMAD3::SMAD4	11.9284702039	-
1	34280147	34280160	MA1124.1.ZNF24	9.7679945341	+
1	34280836	34280849	MA0815.1.TFAP2C(var.3)	9.79567490947	+
1	34280836	34280849	MA0815.1.TFAP2C(var.3)	9.79878970403	-
1	34280836	34280849	MA0872.1.TFAP2A(var.3)	10.8125794529	+
1	34280928	34280939	MA0002.2.RUNX1	11.8826337499	-
1	34280928	34280938	MA0684.1.RUNX3	11.7310353351	+
1	34280928	34280937	MA0511.2.RUNX2	11.9052003516	+
1	34481239	34481254	MA0258.2.ESR2	14.1866853007	+
1	34481238	34481255	MA0112.3.ESR1	4.21870678342	+
1	34481244	34481262	MA0861.1.TP73	15.361399477	+
1	34481244	34481262	MA0861.1.TP73	14.6455161754	-
1	34481244	34481262	MA0106.3.TP53	16.0774837886	+
1	34481244	34481262	MA0106.3.TP53	13.4571017149	-
1	34481244	34481262	MA0525.2.TP63	-1.04088543001	+
1	34481244	34481262	MA0525.2.TP63	-0.918111295312	-
1	34481676	34481697	MA0528.1.ZNF263	11.1468212935	+
1	34481679	34481697	MA0149.1.EWSR1-FLI1	-3.36881000314	+
1	34481663	34481677	MA0146.2.Zfx	11.937757746	-
1	34481662	34481677	MA0484.1.HNF4G	10.2947406406	+
1	34481663	34481678	MA0505.1.Nr5a2	9.7498547083	+
1	34481657	34481668	MA0471.1.E2F6	10.9173225655	+
1	34481707	34481720	MA1123.1.TWIST1	11.4451055206	+
1	34481722	34481736	MA0463.1.Bcl6	11.2408274102	-
1	34481709	34481721	MA0091.1.TAL1::TCF3	12.3289136185	-
1	34481707	34481720	MA0698.1.ZBTB18	12.7752836069	+
1	34481731	34481741	MA0107.1.RELA	11.6311141819	-
1	34481708	34481721	MA1109.1.NEUROD1	10.7531083493	+
1	35099464	35099475	MA1127.1.FOSB::JUN	10.2562808992	-
1	35099462	35099477	MA1145.1.FOSL2::JUND(var.2)	11.098951738	+
1	35099461	35099476	MA1145.1.FOSL2::JUND(var.2)	12.3008573223	-
1	35099463	35099475	MA0840.1.Creb5	7.42016327334	+
1	35099463	35099475	MA0840.1.Creb5	8.82175081741	-
1	35099463	35099474	MA1131.1.FOSL2::JUN(var.2)	10.6466962208	+
1	35099464	35099475	MA1131.1.FOSL2::JUN(var.2)	11.3380662667	-
1	35099458	35099469	MA0442.2.SOX10	12.073638442	-
1	35099460	35099475	MA0492.1.JUND(var.2)	10.4361794006	+
1	35099462	35099476	MA0834.1.ATF7	7.03109605358	+
1	35099462	35099476	MA0834.1.ATF7	7.29640430394	-
1	35099463	35099475	MA1139.1.FOSL2::JUNB(var.2)	11.5300897391	+
1	35099463	35099475	MA1139.1.FOSL2::JUNB(var.2)	11.528486299	-
1	35099463	35099475	MA0018.3.CREB1	12.8819505146	+
1	35099463	35099475	MA0018.3.CREB1	12.8819505146	-
1	35099461	35099474	MA0488.1.JUN	12.6298033978	+
1	35099463	35099475	MA0656.1.JDP2(var.2)	6.98978819474	+
1	35099463	35099475	MA0656.1.JDP2(var.2)	7.78567306877	-
1	35099464	35099474	MA1129.1.FOSL1::JUN(var.2)	10.5738654879	+
1	35099464	35099474	MA1129.1.FOSL1::JUN(var.2)	10.5398405	-
1	35099463	35099475	MA1133.1.JUN::JUNB(var.2)	10.9253440395	+
1	35099463	35099475	MA1133.1.JUN::JUNB(var.2)	10.6121477462	-
1	35099459	35099475	MA1126.1.FOS::JUN(var.2)	11.2919179006	-
1	35099464	35099474	MA1136.1.FOSB::JUNB(var.2)	11.5545630867	+
1	35099464	35099474	MA1136.1.FOSB::JUNB(var.2)	10.5153286355	-
1	35099698	35099719	MA0528.1.ZNF263	10.0018276995	+
1	35099698	35099713	MA0504.1.NR2C2	12.7218854349	+
1	35099698	35099709	MA0079.3.SP1	10.9863258651	-
1	35123120	35123131	MA0506.1.NRF1	12.914849455	+
1	35123147	35123162	MA0116.1.Znf423	10.5531662596	+
1	35123220	35123226	MA0089.1.MAFG::NFE2L1	9.50805665325	+
1	35123240	35123252	MA0695.1.ZBTB7C	13.3870149491	+
1	35123253	35123266	MA1100.1.ASCL1	11.3838468865	-
1	35123236	35123248	MA0024.3.E2F1	10.5640033331	+
1	35123236	35123248	MA0024.3.E2F1	11.1178409179	-
1	35123240	35123252	MA0694.1.ZBTB7B	11.7720326544	+
1	35123309	35123321	MA0785.1.POU2F1	10.8276238959	-
1	35123308	35123320	MA0787.1.POU3F2	10.2209246714	-
1	35123310	35123319	MA0789.1.POU3F4	10.7124631113	-
1	35123308	35123320	MA0786.1.POU3F1	10.7734379222	-
1	35123307	35123321	MA0784.1.POU1F1	11.9411483965	-
1	35123310	35123319	MA0792.1.POU5F1B	10.9540413721	-
1	35123309	35123320	MA1115.1.POU5F1	12.9275298747	-
1	35123644	35123652	MA0774.1.MEIS2	11.3642242653	-
1	35123647	35123658	MA0103.3.ZEB1	12.4661060825	+
1	35123646	35123657	MA0093.2.USF1	11.4299968833	-
1	35123644	35123652	MA0775.1.MEIS3	11.3692988167	-
1	35123671	35123682	MA0137.3.STAT1	9.68247296922	-
1	35123668	35123682	MA0518.1.Stat4	11.0624149815	-
1	35123671	35123682	MA0144.2.STAT3	13.7292112257	-
1	35123670	35123680	MA1116.1.RBPJ	12.2803258392	-
1	35302311	35302322	MA0111.1.Spz1	11.959739271	-
1	35320239	35320250	MA0483.1.Gfi1b	11.6540554006	-
1	35320241	35320251	MA0038.1.Gfi1	11.024223058	-
1	35320281	35320302	MA0528.1.ZNF263	18.2983776357	+
1	35320282	35320303	MA1418.1.IRF3	4.29987026817	+
1	35320258	35320278	MA0073.1.RREB1	9.20017892826	-
1	35320272	35320290	MA0149.1.EWSR1-FLI1	1.8137291788	+
1	35320276	35320294	MA0149.1.EWSR1-FLI1	-0.0982016876912	+
1	35320280	35320298	MA0149.1.EWSR1-FLI1	2.90824763447	+
1	35320284	35320302	MA0149.1.EWSR1-FLI1	-6.77294929867	+
1	35320289	35320304	MA0517.1.STAT1::STAT2	13.0002732179	-
1	35320287	35320299	MA0481.2.FOXP1	10.1129560037	+
1	35320285	35320306	MA0050.2.IRF1	13.7956360785	-
1	35320283	35320294	MA0471.1.E2F6	13.6088753202	+
1	35320287	35320298	MA0593.1.FOXP2	10.9060633086	+
1	35320288	35320299	MA0480.1.Foxo1	12.2539175614	-
1	35320414	35320428	MA0463.1.Bcl6	11.5084564231	-
1	35320424	35320435	MA1110.1.NR1H4	12.8859366003	+
1	35320409	35320428	MA0139.1.CTCF	8.35693341698	-
1	35320460	35320475	MA0142.1.Pou5f1::Sox2	9.79873466158	+
1	36018260	36018275	MA0116.1.Znf423	10.2461355229	-
1	36018252	36018265	MA1123.1.TWIST1	11.1156981425	-
1	36018252	36018265	MA0698.1.ZBTB18	12.2617176365	-
1	36018257	36018271	MA1102.1.CTCFL	15.3526470958	-
1	36018251	36018264	MA1109.1.NEUROD1	10.2972683298	-
1	36018256	36018275	MA0139.1.CTCF	13.3081063139	-
1	36057279	36057286	MA0152.1.NFATC2	12.341468343	+
1	36057278	36057288	MA0625.1.NFATC3	13.6751676884	+
1	36057278	36057288	MA0624.1.NFATC1	12.5191404232	+
1	36057278	36057288	MA0606.1.NFAT5	14.4850846109	+
1	36057911	36057921	MA0819.1.CLOCK	10.6257283481	+
1	36057937	36057947	MA0678.1.OLIG2	11.3396540454	+
1	36057937	36057947	MA0668.1.NEUROD2	11.2581097609	+
1	36057937	36057947	MA0668.1.NEUROD2	11.816840861	-
1	36057937	36057947	MA0461.2.Atoh1	12.2877462006	+
1	36057937	36057947	MA0461.2.Atoh1	11.5815436955	-
1	36057937	36057947	MA0818.1.BHLHE22	13.6234964268	+
1	36057937	36057947	MA0818.1.BHLHE22	13.0617526356	-
1	36057937	36057947	MA0826.1.OLIG1	11.6775806734	+
1	36057937	36057947	MA0826.1.OLIG1	10.7958471176	-
1	36057937	36057947	MA0827.1.OLIG3	11.5902170328	+
1	36057937	36057947	MA0669.1.NEUROG2	13.0820525834	+
1	36057937	36057947	MA0669.1.NEUROG2	11.2665043739	-
1	36063164	36063182	MA0149.1.EWSR1-FLI1	-6.2352937532	+
1	36063168	36063186	MA0149.1.EWSR1-FLI1	-2.25693999691	+
1	36063169	36063187	MA0149.1.EWSR1-FLI1	-6.38500182715	+
1	36063165	36063180	MA0516.1.SP2	10.6439343623	-
1	36063171	36063182	MA0471.1.E2F6	13.8463537567	+
1	36063169	36063180	MA0079.3.SP1	12.0981922182	-
1	36063165	36063182	MA1154.1.ZNF282	7.63160113856	-
1	36063689	36063704	MA0697.1.ZIC3	12.2692090557	+
1	36063689	36063703	MA0696.1.ZIC1	8.05444014338	+
1	36063689	36063704	MA0751.1.ZIC4	11.7394784842	+
1	36063840	36063848	MA0611.1.Dux	12.063447056	-
1	36063839	36063850	MA0060.3.NFYA	11.1109175022	-
1	36063879	36063891	MA0695.1.ZBTB7C	10.6825045798	-
1	36063879	36063891	MA0694.1.ZBTB7B	10.1356282741	-
1	36063932	36063953	MA0528.1.ZNF263	19.7734109295	+
1	36063931	36063949	MA0149.1.EWSR1-FLI1	-3.97642877269	+
1	36063940	36063950	MA0057.1.MZF1(var.2)	10.6617943491	+
1	36063956	36063977	MA0528.1.ZNF263	18.2481458466	+
1	36063958	36063973	MA0516.1.SP2	11.4883248551	-
1	36063956	36063967	MA0079.3.SP1	10.9410810233	-
1	36063959	36063970	MA0079.3.SP1	12.003602277	-
1	36063962	36063973	MA0079.3.SP1	12.003602277	-
1	36156454	36156464	MA1116.1.RBPJ	12.3441789046	-
1	36156647	36156657	MA0753.1.ZNF740	11.4389842111	+
1	36156657	36156669	MA0694.1.ZBTB7B	12.4992127019	-
1	36186869	36186882	MA0800.1.EOMES	11.1452351467	+
1	36186865	36186880	MA0742.1.Klf12	9.13816447423	-
1	36186870	36186878	MA0807.1.TBX5	10.8762055134	+
1	36186870	36186878	MA0806.1.TBX4	10.7207706623	+
1	36186870	36186878	MA0801.1.MGA	12.4367292832	+
1	36186870	36186878	MA0803.1.TBX15	11.3798300755	+
1	36186869	36186880	MA0493.1.Klf1	12.5376741515	-
1	36186870	36186878	MA0805.1.TBX1	11.5584238506	+
1	36186867	36186878	MA0039.3.KLF4	12.2299084117	-
1	36186869	36186880	MA0689.1.TBX20	10.5121258329	+
1	36186869	36186879	MA0690.1.TBX21	12.1741964	+
1	36186915	36186926	MA0746.1.SP3	10.7054242533	-
1	36186914	36186924	MA0767.1.GCM2	10.9425597979	+
1	36186913	36186927	MA0740.1.KLF14	9.27617775868	-
1	36186915	36186926	MA0741.1.KLF16	11.1595854776	-
1	36186915	36186925	MA0753.1.ZNF740	11.4488826722	-
1	36186903	36186914	MA0842.1.NRL	11.7129690941	-
1	36240639	36240649	MA0603.1.Arntl	11.9432341388	-
1	36240637	36240649	MA0821.1.HES5	8.95044177023	+
1	36240637	36240649	MA0821.1.HES5	5.11265897618	-
1	36240638	36240648	MA1099.1.Hes1	10.0223504921	-
1	36240638	36240648	MA0058.3.MAX	11.5550657876	+
1	36240640	36240646	MA0004.1.Arnt	11.2946498286	+
1	36240640	36240646	MA0004.1.Arnt	11.2946498286	-
1	36240638	36240648	MA0823.1.HEY1	13.6135450099	+
1	36240638	36240648	MA0823.1.HEY1	12.5399600986	-
1	36240637	36240649	MA0822.1.HES7	8.90726073817	+
1	36240637	36240649	MA0822.1.HES7	4.42567229367	-
1	36240639	36240647	MA0617.1.Id2	12.5310060063	-
1	36240638	36240648	MA0649.1.HEY2	11.6579660965	+
1	36240638	36240648	MA0649.1.HEY2	13.6568584263	-
1	36240638	36240648	MA0819.1.CLOCK	12.5451098878	+
1	36240638	36240648	MA0819.1.CLOCK	11.5609691259	-
1	36240638	36240648	MA0626.1.Npas2	14.0320859873	-
1	36240638	36240648	MA0464.2.BHLHE40	11.532056529	+
1	36240638	36240648	MA0825.1.MNT	12.5985965942	+
1	36240639	36240647	MA0622.1.Mlxip	13.7412044124	-
1	36240706	36240716	MA0599.1.KLF5	14.9912299836	+
1	36240706	36240717	MA0746.1.SP3	13.1893514459	+
1	36240679	36240687	MA0774.1.MEIS2	11.4731586369	-
1	36240705	36240720	MA0742.1.Klf12	8.25526742408	+
1	36240706	36240721	MA0516.1.SP2	13.4523555894	+
1	36240706	36240717	MA0741.1.KLF16	13.484878685	+
1	36240705	36240718	MA1107.1.KLF9	13.3448356365	+
1	36240705	36240716	MA0493.1.Klf1	15.7044975177	+
1	36240706	36240717	MA0079.3.SP1	13.1468155894	+
1	36240679	36240687	MA0775.1.MEIS3	11.066998263	-
1	36240728	36240741	MA0813.1.TFAP2B(var.3)	11.4387132603	+
1	36240728	36240741	MA0813.1.TFAP2B(var.3)	12.4972811812	-
1	36240728	36240741	MA0815.1.TFAP2C(var.3)	11.3123262336	+
1	36240728	36240741	MA0815.1.TFAP2C(var.3)	11.7759321373	-
1	36240728	36240741	MA0872.1.TFAP2A(var.3)	10.4664976546	+
1	36240728	36240741	MA0872.1.TFAP2A(var.3)	11.0541779513	-
1	36252483	36252489	MA0089.1.MAFG::NFE2L1	9.50805665325	+
1	36252515	36252526	MA0906.1.HOXC12	10.5875151567	+
1	36252515	36252526	MA0907.1.HOXC13	14.3332207352	+
1	36252535	36252545	MA0107.1.RELA	11.6311141819	+
1	37110957	37110969	MA0769.1.Tcf7	8.04399940868	-
1	37110952	37110968	MA0114.3.Hnf4a	6.10884357242	-
1	37110954	37110969	MA0484.1.HNF4G	13.2994463036	-
1	37110957	37110969	MA1421.1.TCF7L1	9.15138688311	-
1	37117350	37117360	MA0599.1.KLF5	11.1253071693	+
1	37117349	37117360	MA0493.1.Klf1	15.2025895636	+
1	37117532	37117544	MA0695.1.ZBTB7C	10.654043192	-
1	37117541	37117552	MA0442.2.SOX10	12.1570535138	-
1	37117532	37117544	MA0694.1.ZBTB7B	10.194304964	-
1	37117743	37117755	MA0131.2.HINFP	10.2853000823	+
1	38267170	38267181	MA1122.1.TFDP1	10.4415752201	+
1	38267236	38267250	MA0162.3.EGR1	5.43811842871	-
1	38267238	38267249	MA0472.2.EGR2	9.86262192345	-
1	38267221	38267229	MA0618.1.LBX1	11.7121519794	-
1	38267236	38267251	MA0732.1.EGR3	8.04178823836	-
1	38267245	38267256	MA0506.1.NRF1	11.7613256731	+
1	38267220	38267230	MA0895.1.HMBOX1	12.2831460228	+
1	38275428	38275449	MA0528.1.ZNF263	13.5677479754	-
1	38275438	38275453	MA0516.1.SP2	10.6471595326	+
1	38275436	38275447	MA0471.1.E2F6	13.7462094341	-
1	38275438	38275449	MA0079.3.SP1	13.7713618411	+
1	38275536	38275547	MA0003.3.TFAP2A	12.4805989202	-
1	38275526	38275546	MA0073.1.RREB1	8.73441254676	-
1	38275536	38275547	MA0812.1.TFAP2B(var.2)	10.8366706656	-
1	38275536	38275547	MA0814.1.TFAP2C(var.2)	11.224024291	-
1	38275574	38275582	MA0259.1.ARNT::HIF1A	10.8432067439	-
1	38275569	38275581	MA0117.2.Mafb	12.0351759236	-
1	38275564	38275576	MA1133.1.JUN::JUNB(var.2)	10.7710750981	+
1	38275570	38275581	MA0842.1.NRL	11.5353172848	-
1	38275572	38275582	MA1106.1.HIF1A	11.8910868362	-
1	38275591	38275605	MA0509.1.Rfx1	10.6598968976	-
1	38275630	38275641	MA0002.2.RUNX1	10.8735253319	+
1	38275680	38275692	MA0524.2.TFAP2C	10.8085195741	+
1	38275680	38275692	MA0524.2.TFAP2C	10.8085195741	-
1	38275680	38275692	MA0810.1.TFAP2A(var.2)	11.6769025714	+
1	38275680	38275692	MA0810.1.TFAP2A(var.2)	11.6769025714	-
1	38275680	38275692	MA0811.1.TFAP2B	11.0972046436	+
1	38275680	38275692	MA0811.1.TFAP2B	11.0972046436	-
1	38275651	38275662	MA0472.2.EGR2	12.6330379597	-
1	38275791	38275805	MA0154.3.EBF1	8.62691382937	+
1	38360413	38360419	MA0006.1.Ahr::Arnt	10.4460180754	-
1	38841213	38841224	MA0144.2.STAT3	11.3050078284	+
1	38841374	38841384	MA1116.1.RBPJ	12.7594287946	+
1	38842093	38842099	MA0089.1.MAFG::NFE2L1	9.50805665325	-
1	38842114	38842127	MA0485.1.Hoxc9	10.3485323058	+
1	38842117	38842127	MA1138.1.FOSL2::JUNB	10.9292523626	+
1	38842118	38842128	MA1138.1.FOSL2::JUNB	10.9850544314	-
1	38842129	38842137	MA0807.1.TBX5	10.3452990528	+
1	38842116	38842128	MA1130.1.FOSL2::JUN	11.3925854974	+
1	38842118	38842129	MA0490.1.JUNB	11.2598771015	-
1	38842117	38842128	MA0476.1.FOS	11.9968351448	-
1	38842110	38842126	MA0859.1.Rarg	-1.70653811011	-
1	38842115	38842126	MA0594.1.Hoxa9	11.0522552677	+
1	38842116	38842129	MA1141.1.FOS::JUND	10.4408165617	+
1	38842116	38842129	MA1137.1.FOSL1::JUNB	10.5952887206	-
1	38842117	38842128	MA0491.1.JUND	11.7529190234	-
1	38842118	38842128	MA1142.1.FOSL1::JUND	10.6291949178	-
1	38842116	38842129	MA1128.1.FOSL1::JUN	10.7422089262	-
1	38842117	38842127	MA1144.1.FOSL2::JUND	10.7941775897	+
1	38842118	38842129	MA0478.1.FOSL2	10.0099671852	-
1	38842203	38842224	MA0528.1.ZNF263	14.2829230814	-
1	38842205	38842226	MA0528.1.ZNF263	9.49006412726	-
1	38842205	38842219	MA0080.4.SPI1	2.00772390147	-
1	38842208	38842218	MA0057.1.MZF1(var.2)	11.6187256272	-
1	40973510	40973524	MA0080.4.SPI1	2.31585441484	-
1	40973484	40973495	MA0688.1.TBX2	11.1199586942	+
1	40973484	40973495	MA0689.1.TBX20	11.1161705686	+
1	40973533	40973545	MA0014.3.PAX5	13.8160467752	+
1	40973582	40973599	MA0731.1.BCL6B	-7.32404678437	+
1	40973572	40973584	MA1125.1.ZNF384	12.6339133832	-
1	40973773	40973790	MA0159.1.RARA::RXRA	11.2070408055	-
1	40973773	40973791	MA1149.1.RARA::RXRG	12.4256104185	-
1	40973852	40973862	MA0599.1.KLF5	11.1133183817	-
1	40973851	40973862	MA0746.1.SP3	11.4015669579	-
1	40973849	40973860	MA0471.1.E2F6	11.5288110799	+
1	40973884	40973890	MA0056.1.MZF1	9.94356178472	+
1	40973945	40973957	MA0524.2.TFAP2C	10.6763096889	-
1	40973997	40974012	MA0637.1.CENPB	10.0660094212	+
1	40974000	40974012	MA0694.1.ZBTB7B	11.887794564	+
1	40973978	40973990	MA0014.3.PAX5	11.1543321472	-
1	40974291	40974305	MA1102.1.CTCFL	11.6565485148	-
1	40975084	40975098	MA1420.1.IRF5	10.3179703505	+
1	40975093	40975103	MA0824.1.ID4	12.8054193367	+
1	40975092	40975105	MA0698.1.ZBTB18	12.3322274612	-
1	40975093	40975103	MA0830.1.TCF4	12.4724489428	+
1	40975093	40975103	MA0820.1.FIGLA	12.4778033722	+
1	40975093	40975103	MA0522.2.TCF3	12.5030272947	+
1	40975127	40975138	MA0079.3.SP1	13.7311770957	-
1	40975179	40975194	MA0142.1.Pou5f1::Sox2	9.60508502244	+
1	40975182	40975193	MA0102.3.CEBPA	13.3011662735	-
1	40975175	40975185	MA0107.1.RELA	10.5847168223	+
1	41513094	41513101	MA0152.1.NFATC2	12.341468343	+
1	41513088	41513098	MA1152.1.SOX15	11.5647844248	+
1	41513090	41513099	MA0084.1.SRY	10.619480347	-
1	41513088	41513098	MA0514.1.Sox3	13.4646092829	+
1	41513088	41513098	MA0515.1.Sox6	13.3296223491	+
1	41513090	41513101	MA0593.1.FOXP2	10.4118480895	-
1	41513149	41513159	MA0913.1.Hoxd9	10.709858859	+
1	41513149	41513159	MA0650.1.HOXA13	12.3002056497	+
1	41513123	41513144	MA0495.2.MAFF	10.5205856977	+
1	41513123	41513144	MA0495.2.MAFF	12.3105897578	-
1	41513143	41513158	MA0142.1.Pou5f1::Sox2	10.8788954681	-
1	41513149	41513158	MA0878.1.CDX1	12.0069056074	+
1	41513148	41513159	MA0899.1.HOXA10	11.3438103596	+
1	41513124	41513143	MA0496.2.MAFK	9.4034070891	+
1	41513124	41513143	MA0496.2.MAFK	10.4576055847	-
1	41513149	41513159	MA0909.1.HOXD13	11.1453866355	+
1	41513149	41513159	MA0901.1.HOXB13	10.9906657434	+
1	41513230	41513246	MA0859.1.Rarg	7.96134283877	-
1	41513231	41513247	MA0857.1.Rarb	5.71834431295	-
1	41513231	41513243	MA0155.1.INSM1	11.7232928782	-
1	41513231	41513246	MA0728.1.Nr2f6(var.2)	-1.58511573957	-
1	41513508	41513518	MA0109.1.HLTF	8.88363564353	-
1	41513502	41513513	MA0144.2.STAT3	10.6797129849	+
1	41513578	41513588	MA0606.1.NFAT5	10.8025511673	-
1	41513610	41513620	MA1112.1.NR4A1	11.4121105037	+
1	41513687	41513696	MA0619.1.LIN54	11.8088370885	-
1	41513688	41513702	MA0602.1.Arid5a	11.9891939312	-
1	41513738	41513747	MA0878.1.CDX1	12.7449409851	-
1	41513737	41513747	MA0905.1.HOXC10	13.3316398182	-
1	41513737	41513748	MA0899.1.HOXA10	12.1787475027	-
1	41513737	41513748	MA0873.1.HOXD12	12.2378582304	-
1	41513708	41513720	MA0481.2.FOXP1	10.7854474208	-
1	41513737	41513748	MA0651.1.HOXC11	12.9689516236	-
1	41513737	41513747	MA0908.1.HOXD11	12.2781269357	-
1	41513737	41513748	MA0906.1.HOXC12	11.957860608	-
1	41513737	41513747	MA0909.1.HOXD13	11.2078041017	-
1	41513738	41513749	MA0465.1.CDX2	15.7408441595	-
1	41513709	41513720	MA0593.1.FOXP2	12.1642298177	-
1	41513708	41513719	MA0480.1.Foxo1	12.6875525895	+
1	41513736	41513748	MA0911.1.Hoxa11	12.8956895052	-
1	41513755	41513765	MA0895.1.HMBOX1	12.0821697775	-
1	41821932	41821944	MA0524.2.TFAP2C	10.8594856022	+
1	41821932	41821944	MA0811.1.TFAP2B	10.9282353911	+
1	41822107	41822125	MA0149.1.EWSR1-FLI1	-6.54157064639	-
1	41822209	41822224	MA0116.1.Znf423	11.5012716386	+
1	41822216	41822227	MA0493.1.Klf1	11.6944664645	-
1	41822285	41822300	MA0866.1.SOX21	10.0899968159	+
1	41822286	41822306	MA0073.1.RREB1	8.46411518727	-
1	41822272	41822281	MA0077.1.SOX9	13.1152831985	+
1	41822272	41822282	MA1152.1.SOX15	12.2211789452	+
1	41822300	41822306	MA0056.1.MZF1	9.94356178472	+
1	41822285	41822300	MA0870.1.Sox1	7.24814754603	-
1	41822284	41822300	MA0867.1.SOX4	-9.43815576263	+
1	41822325	41822335	MA0599.1.KLF5	12.6013735406	+
1	41822332	41822343	MA0136.2.ELF5	10.8817638412	-
1	41822325	41822340	MA0516.1.SP2	13.4965994901	+
1	41822322	41822339	MA0685.1.SP4	4.24175020213	+
1	41822331	41822344	MA0640.1.ELF3	7.68837681345	-
1	41822325	41822336	MA0079.3.SP1	12.8819011634	+
1	42010453	42010464	MA0470.1.E2F4	11.4544088577	+
1	42010452	42010462	MA0599.1.KLF5	13.5458248325	-
1	42010453	42010464	MA1122.1.TFDP1	10.4413155348	+
1	42010451	42010462	MA0079.3.SP1	12.9480498026	-
1	42010738	42010754	MA0510.2.RFX5	15.4571595982	+
1	42010738	42010754	MA0510.2.RFX5	16.0617721152	-
1	42010738	42010754	MA0798.1.RFX3	15.7914442437	+
1	42010738	42010754	MA0798.1.RFX3	14.3199448868	-
1	42010739	42010753	MA0509.1.Rfx1	10.6126639909	+
1	42010739	42010753	MA0509.1.Rfx1	17.06421721	-
1	42010738	42010754	MA0799.1.RFX4	13.2464535641	+
1	42010738	42010754	MA0799.1.RFX4	14.159714593	-
1	42010744	42010754	MA1116.1.RBPJ	13.0535187179	+
1	42010755	42010761	MA0006.1.Ahr::Arnt	10.4460180754	-
1	42010747	42010764	MA0007.3.Ar	7.01930692211	+
1	42010747	42010764	MA0007.3.Ar	7.44706717086	-
1	42010738	42010754	MA0600.2.RFX2	13.894956058	+
1	42010738	42010754	MA0600.2.RFX2	13.2433759718	-
1	42010806	42010820	MA0080.4.SPI1	3.00636793658	-
1	42010806	42010820	MA0687.1.SPIC	13.1687044657	-
1	42280412	42280421	MA0671.1.NFIX	10.4106613775	+
1	42280412	42280423	MA0161.2.NFIC	12.9109591588	-
1	42280616	42280622	MA0006.1.Ahr::Arnt	10.4460180754	-
1	42653241	42653252	MA0841.1.NFE2	7.17965710109	-
1	42653242	42653251	MA0655.1.JDP2	9.12748227708	-
1	42653246	42653252	MA0089.1.MAFG::NFE2L1	9.50805665325	-
1	42653287	42653298	MA0483.1.Gfi1b	10.6445529234	+
1	42653276	42653286	MA0824.1.ID4	10.9576763113	-
1	42653287	42653300	MA0698.1.ZBTB18	8.84737115136	-
1	42653274	42653288	MA0863.1.MTF1	9.02374740224	-
1	42669024	42669035	MA0688.1.TBX2	12.0502539051	-
1	42669022	42669035	MA0800.1.EOMES	11.7068526353	-
1	42669056	42669068	MA0783.1.PKNOX2	7.28504846786	+
1	42669056	42669068	MA0783.1.PKNOX2	2.87907035298	-
1	42669056	42669068	MA0797.1.TGIF2	10.6672905727	+
1	42669056	42669068	MA0797.1.TGIF2	9.44342645749	-
1	42669056	42669068	MA0782.1.PKNOX1	1.6242870249	+
1	42669056	42669068	MA0782.1.PKNOX1	8.21277145031	-
1	42669056	42669068	MA0796.1.TGIF1	2.8337361781	+
1	42669056	42669068	MA0796.1.TGIF1	3.51696787365	-
1	42669024	42669034	MA0802.1.TBR1	13.3193158511	-
1	42669024	42669035	MA0689.1.TBX20	10.1981562693	-
1	42669025	42669035	MA0690.1.TBX21	11.6813172761	-
1	42669049	42669060	MA0592.2.Esrra	6.81757947195	+
1	42669020	42669030	MA0508.2.PRDM1	12.3629032621	+
1	42829844	42829864	MA0073.1.RREB1	8.62871020129	+
1	42829841	42829855	MA0737.1.GLIS3	8.11553946501	+
1	42829841	42829851	MA0753.1.ZNF740	12.7198041792	+
1	42829840	42829856	MA0735.1.GLIS1	-4.36199452674	+
1	42829841	42829855	MA0736.1.GLIS2	8.98506434092	+
1	42830056	42830071	MA0516.1.SP2	14.4216395076	+
1	42830055	42830069	MA0740.1.KLF14	11.8918778229	+
1	42830042	42830056	MA0518.1.Stat4	11.1646854585	-
1	42830053	42830070	MA0685.1.SP4	5.32985229069	+
1	42830056	42830067	MA0741.1.KLF16	10.9500116068	+
1	42830045	42830056	MA0144.2.STAT3	10.9506660122	-
1	42830056	42830067	MA0079.3.SP1	11.9139339885	+
1	42830057	42830072	MA0732.1.EGR3	7.63096090027	+
1	42830058	42830072	MA1102.1.CTCFL	10.4525769309	-
1	42830082	42830097	MA0516.1.SP2	13.0196991393	+
1	42830088	42830103	MA0516.1.SP2	13.4597747915	+
1	42830084	42830098	MA0162.3.EGR1	5.91875351166	+
1	42830082	42830093	MA0079.3.SP1	12.752734433	+
1	42830088	42830099	MA0079.3.SP1	12.752734433	+
1	42830083	42830098	MA0732.1.EGR3	10.3053493141	+
1	42830136	42830148	MA0747.1.SP8	11.2011519975	-
1	42830146	42830157	MA0079.3.SP1	10.7365281495	-
1	42830157	42830164	MA0081.1.SPIB	11.2082528279	+
1	42830184	42830197	MA1121.1.TEAD2	11.5119665473	+
1	42830186	42830194	MA0808.1.TEAD3	12.3219955716	+
1	42901337	42901351	MA0163.1.PLAG1	9.2684643177	-
1	42901299	42901310	MA0111.1.Spz1	11.3857359823	-
1	42901299	42901307	MA0774.1.MEIS2	11.4731586369	-
1	42901316	42901331	MA0516.1.SP2	13.0967625549	+
1	42901292	42901307	MA0527.1.ZBTB33	13.118899571	+
1	42901316	42901327	MA0079.3.SP1	11.2999104727	+
1	42901299	42901307	MA0775.1.MEIS3	11.066998263	-
1	42901315	42901324	MA0738.1.HIC2	11.1527857888	+
1	42901317	42901336	MA0139.1.CTCF	9.58251126446	-
1	42901516	42901527	MA0035.3.Gata1	10.7876171574	-
1	42901516	42901528	MA0769.1.Tcf7	8.36809186179	+
1	42901516	42901531	MA0768.1.LEF1	8.80158306591	+
1	42901516	42901530	MA0523.1.TCF7L2	10.6682155913	+
1	42901516	42901528	MA1421.1.TCF7L1	9.68491369774	+
1	42901515	42901528	MA1104.1.GATA6	10.8665392827	+
1	42901550	42901564	MA0154.3.EBF1	10.8610443008	+
1	42901550	42901564	MA0154.3.EBF1	13.1264388116	-
1	44019786	44019797	MA0103.3.ZEB1	11.7065525806	+
1	44019785	44019797	MA0155.1.INSM1	11.2762915019	-
1	44019783	44019797	MA1102.1.CTCFL	10.6455780139	-
1	44019838	44019849	MA0137.3.STAT1	14.5736413312	+
1	44019849	44019858	MA0597.1.THAP1	9.68088629131	+
1	44019838	44019852	MA0518.1.Stat4	15.0497651708	+
1	44019838	44019849	MA0144.2.STAT3	16.2772979613	+
1	44019840	44019850	MA1116.1.RBPJ	12.2969428313	+
1	44019839	44019850	MA0519.1.Stat5a::Stat5b	15.1307860109	-
1	44019841	44019855	MA0119.1.NFIC::TLX1	11.0820452782	-
1	44069574	44069586	MA1113.1.PBX2	13.0099700215	+
1	44069578	44069586	MA0774.1.MEIS2	11.3642242653	+
1	44069578	44069586	MA0775.1.MEIS3	11.3692988167	+
1	44069602	44069616	MA0154.3.EBF1	11.6620617064	+
1	44069602	44069616	MA0154.3.EBF1	10.9121396308	-
1	44069600	44069614	MA1102.1.CTCFL	12.3558692087	-
1	44069599	44069615	MA0088.2.ZNF143	1.54380593039	-
1	44069620	44069634	MA0463.1.Bcl6	10.563513938	-
1	44069739	44069749	MA0820.1.FIGLA	13.1686431618	-
1	44069739	44069749	MA0522.2.TCF3	11.6981247762	-
1	44085923	44085934	MA1127.1.FOSB::JUN	12.2106200888	+
1	44085924	44085935	MA1127.1.FOSB::JUN	14.8515346338	-
1	44085927	44085935	MA0605.1.Atf3	11.3528978468	-
1	44085924	44085934	MA1143.1.FOSL1::JUND(var.2)	10.6741123823	-
1	44085922	44085937	MA1145.1.FOSL2::JUND(var.2)	14.7186329716	+
1	44085921	44085936	MA1145.1.FOSL2::JUND(var.2)	13.7150880822	-
1	44085933	44085948	MA0697.1.ZIC3	9.37021695108	-
1	44085935	44085950	MA0516.1.SP2	11.0373583434	-
1	44085922	44085935	MA0833.1.ATF4	9.12710295682	+
1	44085923	44085935	MA0840.1.Creb5	12.245747359	+
1	44085923	44085935	MA0840.1.Creb5	13.2782302821	-
1	44085923	44085934	MA1131.1.FOSL2::JUN(var.2)	13.0225327297	+
1	44085924	44085935	MA1131.1.FOSL2::JUN(var.2)	14.7480745118	-
1	44085934	44085948	MA0696.1.ZIC1	6.89763236381	-
1	44085920	44085935	MA0492.1.JUND(var.2)	15.6490169076	+
1	44085923	44085938	MA0492.1.JUND(var.2)	14.5303409179	-
1	44085922	44085936	MA0835.1.BATF3	8.69113943101	+
1	44085922	44085936	MA0835.1.BATF3	12.4190821861	-
1	44085922	44085936	MA0834.1.ATF7	11.5803785398	+
1	44085922	44085936	MA0834.1.ATF7	12.434587716	-
1	44085923	44085935	MA1139.1.FOSL2::JUNB(var.2)	14.4887651041	+
1	44085923	44085935	MA1139.1.FOSL2::JUNB(var.2)	14.4911831162	-
1	44085923	44085935	MA0018.3.CREB1	12.88252983	+
1	44085923	44085935	MA0018.3.CREB1	12.88252983	-
1	44085921	44085934	MA0488.1.JUN	16.8276699637	+
1	44085939	44085950	MA0079.3.SP1	11.6944217946	-
1	44085923	44085935	MA0656.1.JDP2(var.2)	12.5963988848	+
1	44085923	44085935	MA0656.1.JDP2(var.2)	13.5321880966	-
1	44085924	44085934	MA1140.1.JUNB(var.2)	12.0800669598	+
1	44085924	44085934	MA1140.1.JUNB(var.2)	12.0576054809	-
1	44085918	44085933	MA0728.1.Nr2f6(var.2)	-2.40835769804	+
1	44085924	44085934	MA1129.1.FOSL1::JUN(var.2)	13.1164476671	+
1	44085924	44085934	MA1129.1.FOSL1::JUN(var.2)	13.0824226793	-
1	44085923	44085935	MA1133.1.JUN::JUNB(var.2)	13.3233937047	+
1	44085923	44085935	MA1133.1.JUN::JUNB(var.2)	12.3976977256	-
1	44085934	44085948	MA1102.1.CTCFL	12.0454973142	+
1	44085933	44085948	MA0751.1.ZIC4	10.8944810043	-
1	44085919	44085935	MA1126.1.FOS::JUN(var.2)	14.0416129211	-
1	44085924	44085934	MA1136.1.FOSB::JUNB(var.2)	13.5143492605	+
1	44085924	44085934	MA1136.1.FOSB::JUNB(var.2)	12.4751148093	-
1	44086044	44086059	MA0516.1.SP2	11.6647546379	+
1	44086211	44086224	MA1100.1.ASCL1	11.0868651488	+
1	44086202	44086213	MA0506.1.NRF1	10.2858389316	-
1	44086208	44086219	MA0506.1.NRF1	14.5982384729	-
1	44086262	44086277	MA0527.1.ZBTB33	10.4315044494	-
1	44086267	44086278	MA0506.1.NRF1	11.9319318165	-
1	44086319	44086331	MA0783.1.PKNOX2	2.90867033218	+
1	44086323	44086331	MA0806.1.TBX4	11.1100999504	+
1	44086323	44086331	MA0801.1.MGA	11.3950382167	+
1	44086323	44086331	MA0803.1.TBX15	10.8442386335	+
1	44086323	44086333	MA0802.1.TBR1	11.5185778109	+
1	44086323	44086331	MA0805.1.TBX1	12.1897792568	+
1	44142762	44142773	MA1120.1.SOX13	11.5824929893	+
1	44142762	44142771	MA0077.1.SOX9	11.1943090052	-
1	44142761	44142771	MA0515.1.Sox6	11.7520730071	-
1	44142818	44142834	MA0083.3.SRF	4.5727108322	+
1	44142818	44142834	MA0083.3.SRF	4.49131611256	-
1	44179881	44179901	MA0073.1.RREB1	10.0893903661	+
1	44179887	44179895	MA0614.1.Foxj2	11.6263320558	+
1	44179883	44179894	MA0479.1.FOXH1	10.3640952858	+
1	44179871	44179885	MA1101.1.BACH2	12.5403525207	+
1	44179872	44179887	MA0501.1.MAF::NFE2	15.8269096708	+
1	44179871	44179877	MA0089.1.MAFG::NFE2L1	9.50805665325	+
1	44179883	44179893	MA0658.1.LHX6	11.5486886698	+
1	44179869	44179884	MA0591.1.Bach1::Mafk	10.2795411703	+
1	44179951	44179961	MA0595.1.SREBF1	11.3912943175	+
1	44179943	44179954	MA0610.1.DMRT3	12.5894253894	-
1	44179951	44179961	MA0596.1.SREBF2	13.041394141	-
1	44180206	44180217	MA0161.2.NFIC	9.37982883008	-
1	44180750	44180761	MA0035.3.Gata1	13.3933128112	-
1	44180752	44180760	MA0037.3.GATA3	12.3436741121	+
1	44180749	44180760	MA0482.1.Gata4	12.9747427555	-
1	44180750	44180761	MA0036.3.GATA2	12.6276654604	-
1	44180749	44180762	MA1104.1.GATA6	13.8946743984	+
1	44180752	44180760	MA0766.1.GATA5	11.429435927	+
1	44180781	44180796	MA0517.1.STAT1::STAT2	9.4954876119	-
1	44180790	44180801	MA0002.2.RUNX1	10.9905077349	-
1	44180787	44180801	MA0696.1.ZIC1	6.25497048542	+
1	44180787	44180802	MA0751.1.ZIC4	9.99403828437	+
1	44180851	44180866	MA0150.2.Nfe2l2	10.7037518173	+
1	44180851	44180862	MA0483.1.Gfi1b	10.6912290315	-
1	44180853	44180863	MA0038.1.Gfi1	10.6459713564	-
1	44180855	44180870	MA0501.1.MAF::NFE2	7.68157006687	+
1	44180863	44180876	MA1100.1.ASCL1	10.4467950762	+
1	44250592	44250609	MA0781.1.PAX9	3.03355058685	+
1	44250592	44250609	MA0779.1.PAX1	6.94166515511	+
1	44250620	44250629	MA0671.1.NFIX	10.3723096305	+
1	44250620	44250631	MA0161.2.NFIC	12.5140332197	-
1	44250641	44250651	MA0090.2.TEAD1	10.8646067471	-
1	44250663	44250674	MA0490.1.JUNB	10.940073939	+
1	44250664	44250675	MA0476.1.FOS	11.6352626736	-
1	44250664	44250678	MA1101.1.BACH2	13.9625658603	+
1	44250661	44250675	MA1101.1.BACH2	10.0809467126	-
1	44250664	44250675	MA0491.1.JUND	9.71858291881	+
1	44250664	44250675	MA0491.1.JUND	8.90102875995	-
1	44250665	44250679	MA0489.1.JUN(var.2)	10.7368661738	-
1	44250664	44250675	MA0477.1.FOSL1	12.2838270548	+
1	44250664	44250675	MA0477.1.FOSL1	9.62775692136	-
1	44250662	44250673	MA0462.1.BATF::JUN	11.8095940442	+
1	44250666	44250677	MA0462.1.BATF::JUN	12.9477240583	-
1	44500143	44500158	MA0527.1.ZBTB33	9.88217285651	+
1	44500121	44500133	MA1125.1.ZNF384	10.9768361812	-
1	44500122	44500134	MA1125.1.ZNF384	13.221348616	-
1	44500123	44500135	MA1125.1.ZNF384	14.072525939	-
1	44500124	44500136	MA1125.1.ZNF384	13.6309655248	-
1	44500229	44500237	MA0158.1.HOXA5	10.4730335563	-
1	44500330	44500342	MA1125.1.ZNF384	12.2107557548	-
1	44555139	44555149	MA0599.1.KLF5	12.585766231	+
1	44555139	44555150	MA0746.1.SP3	12.5218818435	+
1	44555135	44555155	MA0073.1.RREB1	10.47396435	+
1	44555140	44555155	MA0697.1.ZIC3	12.6575790038	+
1	44555139	44555154	MA0516.1.SP2	10.8822345055	+
1	44555131	44555140	MA0671.1.NFIX	10.2638298595	+
1	44555139	44555151	MA0747.1.SP8	12.685843851	+
1	44555140	44555154	MA0696.1.ZIC1	10.0048010586	+
1	44555136	44555153	MA0685.1.SP4	8.92720353811	+
1	44555139	44555150	MA0741.1.KLF16	12.2099387485	+
1	44555138	44555151	MA1107.1.KLF9	12.4425601553	+
1	44555138	44555149	MA0493.1.Klf1	14.4077377217	+
1	44555139	44555150	MA0079.3.SP1	10.829945151	+
1	44555140	44555155	MA0751.1.ZIC4	11.9549058343	+
1	44688145	44688160	MA0742.1.Klf12	12.9194531557	-
1	44688143	44688161	MA0657.1.KLF13	7.56895175926	-
1	44688146	44688160	MA0740.1.KLF14	11.7738184117	-
1	44688145	44688162	MA0685.1.SP4	4.10263621792	-
1	44688138	44688149	MA0141.3.ESRRB	7.73069527809	+
1	44688149	44688160	MA0493.1.Klf1	10.9043059356	-
1	44688419	44688433	MA0758.1.E2F7	-3.21231319797	-
1	44688413	44688430	MA0752.1.ZNF410	0.374804169461	-
1	44688428	44688442	MA0602.1.Arid5a	11.1956553408	+
1	44688424	44688438	MA0602.1.Arid5a	13.9838264417	-
1	44688525	44688537	MA0524.2.TFAP2C	11.6050857081	+
1	44688525	44688537	MA0524.2.TFAP2C	10.8468556242	-
1	44688525	44688537	MA0810.1.TFAP2A(var.2)	11.8764641019	+
1	44688525	44688537	MA0811.1.TFAP2B	11.9216498231	+
1	44948147	44948157	MA0599.1.KLF5	13.6392188676	-
1	44948146	44948157	MA0746.1.SP3	14.1002848726	-
1	44948142	44948157	MA0516.1.SP2	15.8332670516	-
1	44948140	44948153	MA0813.1.TFAP2B(var.3)	13.2064635938	+
1	44948140	44948153	MA0813.1.TFAP2B(var.3)	13.3115822387	-
1	44948145	44948157	MA0747.1.SP8	13.595343321	-
1	44948146	44948157	MA0741.1.KLF16	15.0175575959	-
1	44948140	44948153	MA0815.1.TFAP2C(var.3)	14.2376851017	+
1	44948140	44948153	MA0815.1.TFAP2C(var.3)	13.8257208416	-
1	44948140	44948153	MA0872.1.TFAP2A(var.3)	13.9571031473	+
1	44948140	44948153	MA0872.1.TFAP2A(var.3)	13.515618763	-
1	44948146	44948157	MA0079.3.SP1	16.2476856282	-
1	44948226	44948234	MA0611.1.Dux	12.063447056	+
1	44948224	44948235	MA0060.3.NFYA	15.9220194658	+
1	44948229	44948239	MA0691.1.TFAP4	10.3051263206	+
1	44948229	44948239	MA0691.1.TFAP4	11.1452536053	-
1	44948257	44948267	MA0795.1.SMAD3	8.89992928901	+
1	45323218	45323230	MA0794.1.PROX1	10.6729716706	-
1	45323283	45323294	MA0002.2.RUNX1	10.9587900119	+
1	45323256	45323266	MA0100.3.MYB	12.8958151257	-
1	45323336	45323357	MA0528.1.ZNF263	9.7560248606	-
1	45323334	45323349	MA0484.1.HNF4G	10.7746188821	-
1	45323334	45323350	MA0857.1.Rarb	-4.21446354229	-
1	45919333	45919341	MA0143.3.Sox2	13.3072338788	+
1	45919332	45919343	MA0442.2.SOX10	11.5866765577	-
1	45919333	45919343	MA0515.1.Sox6	11.0546320559	+
1	45919369	45919389	MA0066.1.PPARG	10.1133284321	-
1	45919377	45919383	MA0089.1.MAFG::NFE2L1	9.50805665325	-
1	45919404	45919415	MA0003.3.TFAP2A	11.8505560486	+
1	45919398	45919409	MA0470.1.E2F4	16.3132993249	-
1	45919400	45919410	MA0599.1.KLF5	11.1960943018	+
1	45919400	45919415	MA0516.1.SP2	10.4020916632	+
1	45919411	45919419	MA0719.1.RHOXF1	10.1513953647	-
1	45919398	45919409	MA1122.1.TFDP1	14.967596737	-
1	45919399	45919411	MA0865.1.E2F8	8.79138375878	+
1	45919404	45919415	MA0812.1.TFAP2B(var.2)	11.2819082055	+
1	45919398	45919409	MA0471.1.E2F6	16.1777563919	-
1	45919400	45919411	MA0079.3.SP1	11.6181654143	+
1	45919404	45919415	MA0814.1.TFAP2C(var.2)	10.7784064937	+
1	46001972	46001982	MA0599.1.KLF5	15.0281681523	-
1	46001971	46001982	MA0746.1.SP3	11.6511967355	-
1	46001968	46001983	MA0742.1.Klf12	12.6550084417	-
1	46001967	46001982	MA0516.1.SP2	11.1822727845	-
1	46001969	46001983	MA0740.1.KLF14	8.62364650854	-
1	46001970	46001982	MA0747.1.SP8	12.3650983776	-
1	46001968	46001985	MA0685.1.SP4	5.66351438124	-
1	46001970	46001983	MA1107.1.KLF9	10.6023343923	-
1	46001972	46001983	MA0493.1.Klf1	13.6633662702	-
1	46001971	46001982	MA0079.3.SP1	12.1545392982	-
1	46002205	46002215	MA0824.1.ID4	12.5509317797	-
1	46002204	46002217	MA1100.1.ASCL1	12.2996613829	-
1	46002204	46002215	MA0103.3.ZEB1	11.8983218739	-
1	46002205	46002215	MA0830.1.TCF4	12.7739358576	-
1	46002205	46002215	MA0522.2.TCF3	12.2346940959	-
1	46002191	46002204	MA0513.1.SMAD2::SMAD3::SMAD4	14.325452287	+
1	46057747	46057757	MA1116.1.RBPJ	12.0670369016	+
1	46057763	46057784	MA0528.1.ZNF263	10.5368185381	-
1	46057773	46057783	MA0599.1.KLF5	13.1541417943	+
1	46057773	46057784	MA0746.1.SP3	10.6667394104	+
1	46057772	46057783	MA0493.1.Klf1	11.3321934891	+
1	46057773	46057784	MA0079.3.SP1	12.2169598904	+
1	46057791	46057804	MA0813.1.TFAP2B(var.3)	11.1195433393	+
1	46057791	46057804	MA0813.1.TFAP2B(var.3)	11.4891144718	-
1	46057791	46057804	MA0815.1.TFAP2C(var.3)	11.6073375169	+
1	46057791	46057804	MA0815.1.TFAP2C(var.3)	11.4426914961	-
1	46057791	46057804	MA0872.1.TFAP2A(var.3)	11.2816725959	+
1	46057791	46057804	MA0872.1.TFAP2A(var.3)	10.796640211	-
1	46058014	46058024	MA0599.1.KLF5	11.1253071693	-
1	46058013	46058024	MA0746.1.SP3	11.4836549609	-
1	46058014	46058025	MA0493.1.Klf1	15.2025895636	-
1	46058500	46058512	MA0095.2.YY1	18.1297428808	+
1	46058525	46058535	MA1143.1.FOSL1::JUND(var.2)	10.2619025527	+
1	46058525	46058533	MA0604.1.Atf1	11.1637419865	+
1	46058555	46058571	MA1119.1.SIX2	10.2841604625	+
1	46058564	46058572	MA0611.1.Dux	12.063447056	-
1	46058563	46058574	MA0060.3.NFYA	12.4448753984	-
1	46058564	46058579	MA0502.1.NFYB	9.83228409224	-
1	46077750	46077762	MA1421.1.TCF7L1	8.96930360088	-
1	46077941	46077956	MA0142.1.Pou5f1::Sox2	15.0753550413	+
1	46077980	46077991	MA0161.2.NFIC	12.6176920092	-
1	46077997	46078007	MA0599.1.KLF5	12.1787598058	-
1	46077996	46078007	MA0746.1.SP3	13.0620579901	-
1	46077996	46078007	MA0741.1.KLF16	10.2201832929	-
1	46078041	46078055	MA1420.1.IRF5	11.1846003092	-
1	46078037	46078047	MA1152.1.SOX15	12.6171313419	+
1	46078037	46078045	MA0143.3.Sox2	14.1658970062	+
1	46078036	46078047	MA0442.2.SOX10	14.3527093765	-
1	46078037	46078047	MA0514.1.Sox3	16.035814487	+
1	46078040	46078055	MA1419.1.IRF4	0.997217165639	-
1	46078037	46078047	MA0515.1.Sox6	14.6373746752	+
1	46110681	46110692	MA0060.3.NFYA	12.0353033354	+
1	46110703	46110713	MA0599.1.KLF5	11.4248832819	-
1	46110695	46110710	MA0504.1.NR2C2	13.886000897	+
1	46110696	46110710	MA0855.1.RXRB	0.797592766969	+
1	46110696	46110710	MA0856.1.RXRG	1.4513275417	+
1	46110724	46110737	MA0750.2.ZBTB7A	10.7901792834	+
1	46110995	46111001	MA0089.1.MAFG::NFE2L1	9.50805665325	-
1	46110992	46111010	MA1149.1.RARA::RXRG	14.9776186526	+
1	46389154	46389165	MA0845.1.FOXB1	10.6311441548	+
1	46389158	46389168	MA0780.1.PAX3	9.04043229534	-
1	46389154	46389168	MA0852.2.FOXK1	10.5883703732	+
1	46389154	46389165	MA0032.2.FOXC1	12.720868533	+
1	46389153	46389168	MA0148.3.FOXA1	11.9886688858	-
1	46389155	46389167	MA0041.1.Foxd3	15.872052743	-
[truncated: 228,853 more rows]
