# Supplementary material for: Chromatin remodeling in bovine embryos indicates species-specific regulation of genome activation
Source: Nat Commun. 2020 Sep 17;11:4654. doi: 10.1038/s41467-020-18508-3 (PMC7498599; doi:10.1038/s41467-020-18508-3)
Supplement: Supplementary file 6 — Supplementary Data 3 [file 41467_2020_18508_MOESM6_ESM.txt]

# Transcription factor footprints in bovine 4-cell embryos
chr	start	end	motif	signal	strand
1	174598	174608	MA0038.1.Gfi1	11.4502715087	-
1	174599	174610	MA0060.3.NFYA	15.0981430004	-
1	174613	174626	MA1100.1.ASCL1	10.2825520178	-
1	174614	174624	MA0048.2.NHLH1	13.0866987779	+
1	174614	174624	MA0048.2.NHLH1	14.1450852793	-
1	174647	174658	MA0594.1.Hoxa9	10.6047595132	-
1	174664	174678	MA0863.1.MTF1	9.57217967372	-
1	175275	175283	MA0067.1.Pax2	9.43531805533	+
1	175276	175284	MA0831.2.TFE3	13.7722748439	-
1	175343	175353	MA0692.1.TFEB	12.5607511128	+
1	175343	175353	MA0692.1.TFEB	12.7685373131	-
1	175343	175353	MA0871.1.TFEC	13.0061309942	+
1	175343	175353	MA0871.1.TFEC	12.1081712978	-
1	175343	175353	MA0829.1.Srebf1(var.2)	11.1460898014	-
1	175343	175351	MA0831.2.TFE3	11.4346223967	-
1	175343	175353	MA0828.1.SREBF2(var.2)	9.48400014886	-
1	175342	175353	MA0093.2.USF1	15.2658426504	-
1	175370	175380	MA0648.1.GSC	11.7779915238	-
1	175371	175379	MA0711.1.OTX1	11.2029689348	-
1	175371	175380	MA0714.1.PITX3	12.4085261463	-
1	175371	175379	MA0682.1.Pitx1	11.7125731098	-
1	179192	179200	MA0831.2.TFE3	11.1400745121	+
1	179235	179241	MA0089.1.MAFG::NFE2L1	9.50805665325	-
1	179279	179287	MA0067.1.Pax2	9.43531805533	+
1	179295	179309	MA1101.1.BACH2	11.247709342	-
1	179280	179290	MA0663.1.MLX	10.3166092797	+
1	179280	179290	MA0663.1.MLX	9.97230630669	-
1	179280	179290	MA0829.1.Srebf1(var.2)	9.52315945052	-
1	179280	179290	MA0828.1.SREBF2(var.2)	8.85012804766	-
1	211501	211512	MA0500.1.Myog	11.7439935744	+
1	211503	211514	MA0144.2.STAT3	10.5193488685	+
1	211505	211515	MA1116.1.RBPJ	12.9021953423	+
1	211501	211511	MA0048.2.NHLH1	12.6103709685	+
1	211501	211511	MA0048.2.NHLH1	13.4202432443	-
1	211804	211818	MA0638.1.CREB3	10.9767643107	-
1	211812	211829	MA0860.1.Rarg(var.2)	1.43746935639	-
1	211805	211819	MA0844.1.XBP1	10.7596705564	-
1	211811	211819	MA0160.1.NR4A2	11.5548368985	-
1	211804	211818	MA0835.1.BATF3	1.40376343197	+
1	211799	211814	MA0728.1.Nr2f6(var.2)	-2.07038309592	-
1	211810	211821	MA1111.1.NR2F2	10.5155840222	-
1	211806	211816	MA0596.1.SREBF2	10.9937845177	+
1	211808	211821	MA0017.2.NR2F1	11.3020764547	-
1	217486	217494	MA0614.1.Foxj2	13.5803583006	+
1	217483	217493	MA0650.1.HOXA13	11.2480323793	+
1	217486	217494	MA0157.2.FOXO3	10.2105154058	+
1	217469	217483	MA0602.1.Arid5a	12.2300374187	+
1	217486	217494	MA0613.1.FOXG1	13.5430848529	+
1	217483	217493	MA0901.1.HOXB13	11.534868079	+
1	217486	217493	MA0847.1.FOXD2	10.7336098197	+
1	217526	217532	MA0130.1.ZNF354C	9.8228978206	+
1	217553	217563	MA0603.1.Arntl	11.6250836655	+
1	217542	217553	MA1127.1.FOSB::JUN	14.8515346338	-
1	217545	217553	MA0605.1.Atf3	11.3528978468	-
1	217542	217552	MA1143.1.FOSL1::JUND(var.2)	10.6741123823	-
1	217542	217555	MA0884.1.DUXA	10.379825541	+
1	217556	217562	MA0004.1.Arnt	11.2946498286	+
1	217556	217562	MA0004.1.Arnt	11.2946498286	-
1	217544	217557	MA0833.1.ATF4	8.67847003183	-
1	217587	217601	MA0602.1.Arid5a	11.1862658297	+
1	217583	217597	MA0602.1.Arid5a	13.6599106858	-
1	217542	217553	MA1131.1.FOSL2::JUN(var.2)	14.7480745118	-
1	217554	217564	MA0663.1.MLX	9.88868219218	-
1	217554	217564	MA0664.1.MLXIPL	11.3385488855	+
1	217554	217564	MA0664.1.MLXIPL	11.2175167824	-
1	217555	217563	MA0617.1.Id2	13.9877364539	-
1	217575	217581	MA0089.1.MAFG::NFE2L1	9.50805665325	-
1	217545	217558	MA0488.1.JUN	13.6821444317	-
1	217542	217552	MA1140.1.JUNB(var.2)	12.0800669598	+
1	217542	217552	MA1140.1.JUNB(var.2)	12.0576054809	-
1	217542	217552	MA1129.1.FOSL1::JUN(var.2)	13.1164476671	+
1	217542	217552	MA1129.1.FOSL1::JUN(var.2)	13.0824226793	-
1	217584	217604	MA0804.1.TBX19	8.67585984798	-
1	217554	217564	MA0464.2.BHLHE40	11.8074745783	+
1	217554	217564	MA0464.2.BHLHE40	11.6547025553	-
1	217555	217563	MA0622.1.Mlxip	12.3340918496	-
1	217542	217552	MA1136.1.FOSB::JUNB(var.2)	13.5143492605	+
1	217542	217552	MA1136.1.FOSB::JUNB(var.2)	12.4751148093	-
1	240630	240641	MA0035.3.Gata1	14.7461030106	+
1	240626	240640	MA0029.1.Mecom	14.1677198579	-
1	240631	240639	MA0037.3.GATA3	12.3436741121	-
1	240631	240642	MA0482.1.Gata4	15.7096025923	+
1	240630	240641	MA0036.3.GATA2	13.9282434396	+
1	240629	240642	MA1104.1.GATA6	14.9727335842	-
1	240631	240639	MA0766.1.GATA5	11.429435927	-
1	240624	240634	MA0793.1.POU6F2	11.79147197	-
1	240837	240849	MA0769.1.Tcf7	11.8975036837	-
1	240840	240848	MA0160.1.NR4A2	11.1073779216	-
1	240881	240896	MA0517.1.STAT1::STAT2	10.1269937401	-
1	240887	240902	MA0517.1.STAT1::STAT2	10.7788755598	-
1	240885	240900	MA0653.1.IRF9	-1.41249933856	+
1	240886	240900	MA0772.1.IRF7	11.5383362895	+
1	240883	240904	MA0050.2.IRF1	17.0110553478	-
1	240988	240999	MA0141.3.ESRRB	8.0404997028	+
1	240984	240999	MA0505.1.Nr5a2	9.75443908356	+
1	240987	240998	MA0592.2.Esrra	6.73867925308	+
1	247556	247567	MA0503.1.Nkx2-5(var.2)	11.7947587813	-
1	247688	247696	MA0143.3.Sox2	12.8110999049	+
1	247681	247700	MA0139.1.CTCF	8.51909988217	-
1	247718	247729	MA0467.1.Crx	11.1571605809	+
1	247818	247829	MA0841.1.NFE2	6.4837603407	+
1	274053	274067	MA0146.2.Zfx	11.6684101133	+
1	274072	274085	MA1107.1.KLF9	10.4287754866	+
1	274079	274089	MA0672.1.NKX2-3	11.6505985594	+
1	274080	274089	MA0673.1.NKX2-8	10.7800052442	+
1	274098	274108	MA0057.1.MZF1(var.2)	10.6617943491	-
1	288014	288025	MA1103.1.FOXK2	10.9147645335	-
1	287986	287996	MA0508.2.PRDM1	14.0982308397	+
1	288035	288045	MA0071.1.RORA	13.4917967681	-
1	288361	288369	MA0807.1.TBX5	10.6224828171	-
1	288350	288364	MA0463.1.Bcl6	12.5381273456	+
1	288348	288363	MA0520.1.Stat6	13.3347014815	-
1	288399	288415	MA0083.3.SRF	7.34748380042	+
1	288522	288532	MA0090.2.TEAD1	11.1048602259	-
1	288523	288531	MA0808.1.TEAD3	12.3219955716	-
1	288516	288531	MA0520.1.Stat6	12.0202693438	-
1	300036	300044	MA0806.1.TBX4	11.1100999504	-
1	300036	300044	MA0801.1.MGA	11.3950382167	-
1	300036	300044	MA0803.1.TBX15	10.8442386335	-
1	300036	300044	MA0805.1.TBX1	12.1897792568	-
1	300035	300045	MA0690.1.TBX21	10.0896875583	-
1	300128	300134	MA0130.1.ZNF354C	9.8228978206	+
1	300123	300129	MA0056.1.MZF1	9.94356178472	-
1	300279	300290	MA0471.1.E2F6	11.4896733293	-
1	300279	300289	MA1116.1.RBPJ	12.7542755022	-
1	300280	300291	MA0689.1.TBX20	10.6456152463	-
1	300325	300334	MA0676.1.Nr2e1	11.7617518339	-
1	329740	329747	MA0081.1.SPIB	11.2082528279	-
1	346552	346561	MA0671.1.NFIX	10.3723096305	+
1	346769	346782	MA0488.1.JUN	9.57806350869	-
1	346911	346925	MA0696.1.ZIC1	7.11106839627	-
1	346910	346925	MA0751.1.ZIC4	10.3759086485	-
1	347055	347066	MA0470.1.E2F4	13.086016758	+
1	347048	347060	MA0810.1.TFAP2A(var.2)	10.9034172509	+
1	347046	347060	MA0696.1.ZIC1	6.80779320425	+
1	347055	347066	MA1122.1.TFDP1	11.1985635751	+
1	347183	347197	MA0146.2.Zfx	11.5411072551	+
1	347567	347578	MA0470.1.E2F4	14.0417869119	+
1	347555	347570	MA0516.1.SP2	10.2453311655	-
1	347561	347576	MA0516.1.SP2	16.2112335974	-
1	347560	347574	MA0162.3.EGR1	4.81051148227	-
1	347567	347578	MA1122.1.TFDP1	14.426373122	+
1	347567	347578	MA0471.1.E2F6	15.2214630626	+
1	347559	347570	MA0079.3.SP1	11.5235754731	-
1	347565	347576	MA0079.3.SP1	12.8473243742	-
1	347560	347575	MA0732.1.EGR3	9.82212060116	-
1	347534	347548	MA1102.1.CTCFL	10.8705021076	-
1	347537	347551	MA1102.1.CTCFL	11.3774610442	-
1	347533	347552	MA0139.1.CTCF	10.4315901012	-
1	347598	347604	MA0056.1.MZF1	9.94356178472	+
1	347626	347639	MA0778.1.NFKB2	10.1072314289	+
1	347626	347639	MA0778.1.NFKB2	9.64455218882	-
1	347626	347639	MA0105.4.NFKB1	6.05195414614	+
1	347626	347639	MA0105.4.NFKB1	6.31383294079	-
1	355009	355020	MA0442.2.SOX10	11.8583340165	+
1	355009	355019	MA0514.1.Sox3	11.4172390498	-
1	355009	355019	MA0515.1.Sox6	11.1271940883	-
1	367974	367991	MA0860.1.Rarg(var.2)	-3.29925879553	-
1	367974	367993	MA0494.1.Nr1h3::Rxra	10.3728271697	+
1	368340	368346	MA0089.1.MAFG::NFE2L1	9.50805665325	-
1	368358	368370	MA0155.1.INSM1	12.3208078105	-
1	368440	368447	MA0152.1.NFATC2	12.341468343	+
1	368448	368458	MA0101.1.REL	12.5413201166	+
1	368449	368459	MA0101.1.REL	13.5065546984	-
1	368448	368458	MA0107.1.RELA	13.9220985696	+
1	368449	368459	MA0107.1.RELA	16.7745413812	-
1	368447	368460	MA0778.1.NFKB2	13.0039177965	+
1	368447	368460	MA0778.1.NFKB2	14.1103568356	-
1	368447	368460	MA0105.4.NFKB1	4.76342261185	+
1	368447	368460	MA0105.4.NFKB1	4.50468240663	-
1	368766	368779	MA0770.1.HSF2	9.54227817898	-
1	368766	368779	MA0486.2.HSF1	5.91310774769	-
1	368909	368924	MA0116.1.Znf423	9.80653916223	+
1	369347	369362	MA0148.3.FOXA1	10.6275384946	-
1	369348	369360	MA0846.1.FOXC2	11.0188265996	+
1	369346	369358	MA0047.2.Foxa2	10.5107184084	-
1	369384	369400	MA0798.1.RFX3	9.67445748621	+
1	369384	369400	MA0798.1.RFX3	9.82317276112	-
1	369384	369400	MA0799.1.RFX4	10.5459752354	-
1	369384	369400	MA0600.2.RFX2	5.5352668903	+
1	369384	369400	MA0600.2.RFX2	5.19752211165	-
1	375509	375524	MA0492.1.JUND(var.2)	11.4620736432	-
1	375510	375523	MA0488.1.JUN	11.7493257128	-
1	375584	375594	MA0913.1.Hoxd9	12.7503815703	+
1	375585	375595	MA0650.1.HOXA13	12.8161258108	+
1	375583	375594	MA0899.1.HOXA10	11.4628978927	+
1	375587	375593	MA0151.1.Arid3a	10.6769822264	+
1	375584	375594	MA0909.1.HOXD13	10.7966368399	+
1	375585	375595	MA0909.1.HOXD13	11.0952150141	+
1	375585	375595	MA0901.1.HOXB13	11.5505142698	+
1	375618	375629	MA0610.1.DMRT3	13.2286913311	-
1	376143	376160	MA0727.1.NR3C2	6.92760233031	+
1	376143	376160	MA0727.1.NR3C2	7.50961973938	-
1	376143	376160	MA0113.3.NR3C1	7.74833425784	+
1	376143	376160	MA0113.3.NR3C1	9.32761721259	-
1	376143	376160	MA0007.3.Ar	11.4315514196	+
1	376143	376160	MA0007.3.Ar	11.0221267723	-
1	376175	376184	MA0738.1.HIC2	10.9636074676	-
1	391997	392008	MA0688.1.TBX2	11.6976874256	+
1	391997	392010	MA0800.1.EOMES	11.6878306341	+
1	391998	392006	MA0806.1.TBX4	11.1100999504	+
1	391998	392006	MA0801.1.MGA	11.3950382167	+
1	391998	392006	MA0803.1.TBX15	10.8442386335	+
1	391976	391984	MA1153.1.Smad4	12.0238216991	+
1	391976	391986	MA0092.1.Hand1::Tcf3	11.4815657716	+
1	391998	392008	MA0802.1.TBR1	12.8188311591	+
1	391993	392007	MA0069.1.Pax6	11.0825706967	-
1	391998	392006	MA0805.1.TBX1	12.1897792568	+
1	391997	392008	MA0689.1.TBX20	13.7657075977	+
1	391997	392007	MA0690.1.TBX21	13.4059646024	+
1	392064	392075	MA0111.1.Spz1	11.5592013414	+
1	392058	392072	MA0509.1.Rfx1	11.0645918834	-
1	392293	392305	MA0070.1.PBX1	10.4220352751	+
1	434320	434327	MA0152.1.NFATC2	12.341468343	+
1	434330	434336	MA0089.1.MAFG::NFE2L1	9.50805665325	-
1	434352	434364	MA1125.1.ZNF384	11.143467104	+
1	434702	434713	MA0003.3.TFAP2A	11.665886293	-
1	434702	434713	MA0812.1.TFAP2B(var.2)	11.6192304773	-
1	434702	434713	MA0814.1.TFAP2C(var.2)	11.041204863	-
1	434875	434883	MA1153.1.Smad4	13.4418782885	-
1	434907	434917	MA0603.1.Arntl	14.3469982496	+
1	434908	434918	MA0058.3.MAX	11.7992236192	-
1	434908	434918	MA0692.1.TFEB	12.2309822868	-
1	434910	434916	MA0004.1.Arnt	11.2946498286	+
1	434910	434916	MA0004.1.Arnt	11.2946498286	-
1	434908	434918	MA0871.1.TFEC	11.153326283	-
1	434908	434918	MA0823.1.HEY1	12.3225738014	-
1	434904	434922	MA0620.2.MITF	12.4425197537	+
1	434904	434922	MA0620.2.MITF	12.4459834367	-
1	434908	434918	MA0829.1.Srebf1(var.2)	11.3934547449	-
1	434908	434918	MA0664.1.MLXIPL	10.9604861988	+
1	434909	434917	MA0617.1.Id2	13.1443557138	-
1	434908	434918	MA0649.1.HEY2	12.6114061964	+
1	434908	434916	MA0831.2.TFE3	13.7722748439	-
1	434908	434918	MA0828.1.SREBF2(var.2)	11.2318484077	-
1	434907	434918	MA0093.2.USF1	14.0722617505	-
1	434909	434922	MA0616.1.Hes2	11.0146332062	-
1	434908	434918	MA0636.1.BHLHE41	7.43463763684	+
1	434908	434918	MA0636.1.BHLHE41	9.60053020129	-
1	434908	434917	MA0608.1.Creb3l2	13.1346301981	+
1	434908	434918	MA0464.2.BHLHE40	12.7584608513	-
1	434908	434918	MA0825.1.MNT	11.6829030341	-
1	434909	434917	MA0622.1.Mlxip	13.0629612573	+
1	434904	434920	MA0526.2.USF2	14.8674385921	+
1	434961	434972	MA0141.3.ESRRB	8.48117670298	+
1	434961	434971	MA0643.1.Esrrg	11.478187285	+
1	434960	434971	MA0592.2.Esrra	7.71385679758	+
1	478624	478631	MA0081.1.SPIB	11.2082528279	-
1	478846	478857	MA0646.1.GCM1	12.4922861682	+
1	478889	478901	MA0821.1.HES5	5.89521178366	+
1	478878	478890	MA0821.1.HES5	5.56992498856	-
1	478889	478901	MA0821.1.HES5	6.9774685546	-
1	478890	478901	MA0500.1.Myog	11.874305986	+
1	478890	478901	MA0521.1.Tcf12	11.1359771742	+
1	478878	478890	MA0783.1.PKNOX2	4.31931739378	+
1	478879	478889	MA0824.1.ID4	13.5124867826	-
1	478890	478900	MA0824.1.ID4	13.5124867826	-
1	478888	478901	MA1100.1.ASCL1	10.1937359663	+
1	478878	478889	MA0103.3.ZEB1	13.4862496413	-
1	478889	478900	MA0103.3.ZEB1	12.6353458535	-
1	478878	478890	MA0822.1.HES7	4.42801370838	+
1	478889	478901	MA0822.1.HES7	6.0218981408	+
1	478878	478890	MA0822.1.HES7	6.74511303383	-
1	478889	478901	MA0822.1.HES7	8.15606364967	-
1	478879	478889	MA0649.1.HEY2	11.1007520439	-
1	478890	478900	MA0649.1.HEY2	11.1007520439	-
1	478879	478889	MA0830.1.TCF4	11.8333975717	-
1	478890	478900	MA0830.1.TCF4	11.8333975717	-
1	478879	478888	MA0745.1.SNAI2	12.5222022487	+
1	478890	478899	MA0745.1.SNAI2	12.5222022487	+
1	478901	478910	MA0745.1.SNAI2	12.5222022487	+
1	478882	478895	MA0513.1.SMAD2::SMAD3::SMAD4	15.6757714882	-
1	478932	478945	MA0513.1.SMAD2::SMAD3::SMAD4	10.3754131709	+
1	479019	479029	MA0603.1.Arntl	11.2594485197	-
1	479016	479029	MA1108.1.MXI1	12.3778881874	+
1	479017	479029	MA0147.3.MYC	11.9869911119	+
1	479016	479030	MA0638.1.CREB3	9.59546224605	+
1	479018	479028	MA0692.1.TFEB	11.0584168417	+
1	479020	479026	MA0004.1.Arnt	11.2946498286	+
1	479020	479026	MA0004.1.Arnt	11.2946498286	-
1	479018	479028	MA0871.1.TFEC	11.6072474284	+
1	479027	479037	MA0595.1.SREBF1	10.7308025037	-
1	479019	479027	MA0617.1.Id2	12.4099802371	+
1	479017	479028	MA0093.2.USF1	12.3943842499	-
1	479018	479027	MA0608.1.Creb3l2	14.444658052	+
1	479017	479029	MA0104.4.MYCN	11.7310432411	+
1	479017	479029	MA0104.4.MYCN	11.7310432411	-
1	479016	479032	MA0526.2.USF2	13.1488178755	-
1	479082	479093	MA0503.1.Nkx2-5(var.2)	11.3797679186	-
1	479087	479101	MA0146.2.Zfx	15.1321591952	-
1	510571	510582	MA0480.1.Foxo1	11.9455242957	-
1	510611	510622	MA0102.3.CEBPA	10.7548744386	-
1	510692	510713	MA0528.1.ZNF263	13.2663702776	-
1	510696	510717	MA0528.1.ZNF263	11.8089006008	-
1	510696	510714	MA0149.1.EWSR1-FLI1	-6.46640431663	-
1	510704	510715	MA0471.1.E2F6	13.2793431373	-
1	510755	510773	MA1148.1.PPARA::RXRA	12.7316005391	+
1	510749	510762	MA0507.1.POU2F2	12.6965623856	-
1	510749	510764	MA0148.3.FOXA1	13.2270436886	-
1	510748	510760	MA0785.1.POU2F1	13.1083587055	+
1	510749	510761	MA0787.1.POU3F2	10.444594706	+
1	510748	510761	MA0788.1.POU3F3	10.227005841	+
1	510748	510760	MA0047.2.Foxa2	11.4442805494	-
1	510757	510772	MA0065.2.Pparg::Rxra	10.3068275657	+
1	510750	510759	MA0789.1.POU3F4	16.2031487425	+
1	510749	510761	MA0786.1.POU3F1	11.0357655042	+
1	510747	510763	MA0627.1.Pou2f3	14.1433503499	+
1	510748	510762	MA0784.1.POU1F1	11.0109779142	+
1	510750	510759	MA0792.1.POU5F1B	15.1012238007	+
1	510749	510760	MA1115.1.POU5F1	13.0839710089	+
1	510761	510771	MA0508.2.PRDM1	11.642727635	-
1	510809	510820	MA0137.3.STAT1	12.0402535986	+
1	510805	510819	MA0463.1.Bcl6	10.0325574057	-
1	510809	510823	MA0518.1.Stat4	14.0651679757	+
1	510809	510820	MA0144.2.STAT3	12.0965308207	+
1	510853	510862	MA0124.2.Nkx3-1	12.1842968837	+
1	510853	510862	MA0122.2.NKX3-2	11.7370051498	+
1	511237	511247	MA0633.1.Twist2	12.0256369313	-
1	520019	520029	MA1135.1.FOSB::JUNB	10.742610086	-
1	520019	520029	MA1138.1.FOSL2::JUNB	11.1527950956	-
1	520017	520029	MA1130.1.FOSL2::JUN	10.9383356665	+
1	520019	520030	MA0490.1.JUNB	10.8840497376	-
1	520018	520029	MA0476.1.FOS	11.600120983	-
1	520017	520030	MA1141.1.FOS::JUND	10.385783367	+
1	520018	520029	MA0491.1.JUND	9.22262042479	-
1	520014	520028	MA0489.1.JUN(var.2)	10.2645786469	+
1	520018	520029	MA0477.1.FOSL1	9.87555874005	+
1	520017	520030	MA1128.1.FOSL1::JUN	10.9551591957	-
1	520019	520030	MA0478.1.FOSL2	11.086361599	-
1	520386	520392	MA0056.1.MZF1	9.94356178472	+
1	520425	520438	MA1124.1.ZNF24	8.6644952246	-
1	520426	520438	MA0047.2.Foxa2	11.7811588906	-
1	520631	520643	MA0070.1.PBX1	11.6333447701	+
1	520616	520631	MA0697.1.ZIC3	10.3275247066	-
1	520629	520642	MA0884.1.DUXA	10.9093839543	+
1	520634	520644	MA0038.1.Gfi1	10.9476958805	+
1	520617	520631	MA0736.1.GLIS2	8.76919185422	-
1	520616	520631	MA0751.1.ZIC4	10.4705796489	-
1	520651	520657	MA0151.1.Arid3a	10.6769822264	+
1	520784	520793	MA0619.1.LIN54	11.4493794235	+
1	520779	520791	MA1125.1.ZNF384	12.0257740173	-
1	520780	520792	MA1125.1.ZNF384	13.3491993043	-
1	520898	520907	MA0078.1.Sox17	11.4408838119	-
1	520898	520906	MA0143.3.Sox2	12.540629603	-
1	521099	521113	MA0602.1.Arid5a	11.1045791387	-
1	521102	521118	MA0683.1.POU4F2	6.82869865507	+
1	521199	521214	MA0484.1.HNF4G	10.9314908034	-
1	521280	521301	MA0528.1.ZNF263	18.6498267949	-
1	521277	521291	MA1102.1.CTCFL	10.6242336033	-
1	541393	541414	MA0528.1.ZNF263	12.0464564774	+
1	541389	541409	MA0073.1.RREB1	11.3903404932	-
1	541392	541412	MA0073.1.RREB1	12.2225605088	-
1	541394	541414	MA0073.1.RREB1	12.235802838	-
1	541394	541400	MA0130.1.ZNF354C	9.8228978206	-
1	541398	541410	MA0747.1.SP8	11.3671762309	-
1	541398	541408	MA0753.1.ZNF740	11.8731387015	-
1	541392	541408	MA0088.2.ZNF143	1.572252383	-
1	541654	541669	MA0516.1.SP2	12.9311619597	+
1	541656	541667	MA0471.1.E2F6	12.0736779764	-
1	541687	541702	MA0497.1.MEF2C	10.5378923183	+
1	541708	541719	MA0471.1.E2F6	12.6914018757	-
1	574050	574061	MA0144.2.STAT3	11.7895673846	-
1	574051	574063	MA0865.1.E2F8	9.19853035429	+
1	574156	574171	MA0697.1.ZIC3	11.518075723	-
1	574157	574171	MA0696.1.ZIC1	13.0156551118	-
1	574156	574171	MA0751.1.ZIC4	12.1025294481	-
1	574184	574192	MA0774.1.MEIS2	11.4731586369	+
1	574178	574190	MA0783.1.PKNOX2	4.81621983365	+
1	574178	574190	MA0797.1.TGIF2	7.49173298656	+
1	574178	574189	MA0103.3.ZEB1	12.499936919	-
1	574178	574190	MA0782.1.PKNOX1	1.52742320125	+
1	574184	574192	MA0775.1.MEIS3	11.066998263	+
1	574182	574195	MA0513.1.SMAD2::SMAD3::SMAD4	16.8812851555	-
1	574426	574439	MA1108.1.MXI1	13.2964458225	+
1	574427	574440	MA1108.1.MXI1	13.4739541062	-
1	574427	574439	MA0147.3.MYC	12.5718193406	+
1	574427	574439	MA0147.3.MYC	12.9554439106	-
1	574430	574436	MA0004.1.Arnt	11.2946498286	+
1	574430	574436	MA0004.1.Arnt	11.2946498286	-
1	574427	574439	MA0104.4.MYCN	14.2791263059	+
1	574427	574439	MA0104.4.MYCN	14.2791263059	-
1	574451	574465	MA0832.1.Tcf21	7.04917300402	-
1	574453	574464	MA0500.1.Myog	12.7282141159	+
1	574453	574464	MA0521.1.Tcf12	12.8359896346	+
1	574453	574463	MA0665.1.MSC	12.8601203768	-
1	574453	574465	MA0091.1.TAL1::TCF3	12.1406595232	-
1	574453	574463	MA0816.1.Ascl2	12.7813713619	+
1	574453	574463	MA0816.1.Ascl2	14.476846375	-
1	574451	574464	MA1100.1.ASCL1	14.950819968	+
1	574480	574490	MA1116.1.RBPJ	13.0555994029	+
1	574453	574463	MA0048.2.NHLH1	10.6112825988	+
1	574453	574463	MA0048.2.NHLH1	11.4211548746	-
1	574450	574463	MA0499.1.Myod1	11.9221045892	-
1	574453	574463	MA0691.1.TFAP4	11.0660106157	-
1	574621	574632	MA0483.1.Gfi1b	13.0787901998	+
1	574613	574624	MA1118.1.SIX1	12.8222427391	+
1	574620	574631	MA1118.1.SIX1	15.5788546941	+
1	574609	574625	MA1119.1.SIX2	11.2785234457	+
1	574616	574632	MA1119.1.SIX2	18.1970315721	+
1	574634	574646	MA0822.1.HES7	3.84489419806	+
1	593732	593742	MA0603.1.Arntl	12.2023560297	+
1	593734	593742	MA0259.1.ARNT::HIF1A	11.5496600359	+
1	593746	593754	MA0259.1.ARNT::HIF1A	11.7773273993	+
1	593734	593742	MA0259.1.ARNT::HIF1A	11.5496600359	-
1	593732	593744	MA0821.1.HES5	5.89521178366	+
1	593732	593744	MA0821.1.HES5	9.29939664948	-
1	593731	593744	MA1108.1.MXI1	11.5494330808	+
1	593732	593745	MA1108.1.MXI1	11.4748738728	-
1	593732	593744	MA0147.3.MYC	11.3181809652	+
1	593732	593744	MA0147.3.MYC	11.0031722159	-
1	593733	593743	MA1099.1.Hes1	9.93439637727	+
1	593733	593743	MA1099.1.Hes1	9.67546663606	-
1	593735	593741	MA0004.1.Arnt	11.2946498286	+
1	593735	593741	MA0004.1.Arnt	11.2946498286	-
1	593733	593743	MA0823.1.HEY1	13.5695283698	+
1	593733	593743	MA0823.1.HEY1	13.4180831576	-
1	593732	593744	MA0822.1.HES7	6.0218981408	+
1	593732	593744	MA0822.1.HES7	9.53457527292	-
1	593733	593743	MA0649.1.HEY2	14.1322636376	+
1	593733	593743	MA0649.1.HEY2	11.5876044592	-
1	593733	593743	MA0632.1.Tcfl5	9.70313875436	+
1	593733	593743	MA0632.1.Tcfl5	9.70313875436	-
1	593733	593743	MA0626.1.Npas2	12.315150825	+
1	593733	593743	MA0626.1.Npas2	12.1358652311	-
1	593729	593742	MA0616.1.Hes2	11.8401522173	+
1	593733	593743	MA0636.1.BHLHE41	7.82306560431	+
1	593733	593743	MA0636.1.BHLHE41	7.49748973241	-
1	593733	593743	MA0464.2.BHLHE40	12.5077773177	+
1	593733	593743	MA0464.2.BHLHE40	13.3776750693	-
1	593733	593743	MA0825.1.MNT	12.3596317496	+
1	593733	593743	MA0825.1.MNT	12.7168862278	-
1	593734	593744	MA1106.1.HIF1A	12.2640247013	+
1	593732	593742	MA1106.1.HIF1A	12.5205046677	-
1	593909	593930	MA0659.1.MAFG	10.7206083969	+
1	593909	593930	MA0659.1.MAFG	9.450401633	-
1	594035	594044	MA0597.1.THAP1	9.55103462653	+
1	594031	594042	MA0506.1.NRF1	14.0850598841	+
1	594079	594090	MA0470.1.E2F4	13.8380139234	+
1	594079	594090	MA1122.1.TFDP1	10.4349778525	+
1	594079	594090	MA0471.1.E2F6	11.3546089044	+
1	594164	594177	MA0813.1.TFAP2B(var.3)	10.9825291725	+
1	594164	594177	MA0813.1.TFAP2B(var.3)	11.3928610353	-
1	594164	594177	MA0815.1.TFAP2C(var.3)	11.8321397546	+
1	594164	594177	MA0815.1.TFAP2C(var.3)	11.80027163	-
1	594164	594177	MA0872.1.TFAP2A(var.3)	12.120491331	+
1	594164	594177	MA0872.1.TFAP2A(var.3)	11.6290033235	-
1	594153	594167	MA1102.1.CTCFL	9.65221992351	+
1	594208	594218	MA0599.1.KLF5	13.5088866638	+
1	594193	594204	MA0136.2.ELF5	12.0804945567	+
1	594192	594204	MA0598.2.EHF	11.9399082098	+
1	594208	594214	MA0056.1.MZF1	9.94356178472	-
1	594192	594204	MA0641.1.ELF4	10.2626203865	+
1	594207	594218	MA0493.1.Klf1	10.8757770153	+
1	594192	594205	MA0640.1.ELF3	10.5949977411	+
1	594192	594204	MA0473.2.ELF1	11.0337598675	+
1	604441	604452	MA0503.1.Nkx2-5(var.2)	12.4560571005	+
1	604471	604483	MA0524.2.TFAP2C	11.8089605123	-
1	604471	604483	MA0810.1.TFAP2A(var.2)	12.6204563057	-
1	604471	604484	MA0813.1.TFAP2B(var.3)	12.1043808277	+
1	604471	604484	MA0813.1.TFAP2B(var.3)	12.4765728127	-
1	604471	604483	MA0811.1.TFAP2B	11.9466222695	-
1	604471	604484	MA0815.1.TFAP2C(var.3)	12.814723445	+
1	604471	604484	MA0815.1.TFAP2C(var.3)	12.7556723092	-
1	604471	604484	MA0872.1.TFAP2A(var.3)	13.031494197	+
1	604471	604484	MA0872.1.TFAP2A(var.3)	12.6980908959	-
1	604547	604558	MA0470.1.E2F4	13.0386177353	-
1	604555	604567	MA1113.1.PBX2	13.757561983	-
1	604555	604563	MA0774.1.MEIS2	11.3642242653	-
1	604565	604575	MA0824.1.ID4	12.2075309501	-
1	604564	604575	MA0103.3.ZEB1	13.3219436942	-
1	604547	604558	MA1122.1.TFDP1	10.8429443544	-
1	604552	604569	MA1114.1.PBX3	17.0056593282	-
1	604565	604575	MA0830.1.TCF4	13.9348101763	-
1	604547	604558	MA0471.1.E2F6	14.5669398237	-
1	604555	604563	MA0775.1.MEIS3	11.3692988167	-
1	604565	604575	MA0522.2.TCF3	12.9997464472	-
1	604565	604575	MA0048.2.NHLH1	11.356204417	-
1	604565	604574	MA0745.1.SNAI2	11.8246364094	+
1	604699	604720	MA0528.1.ZNF263	14.5099594759	-
1	604692	604710	MA0149.1.EWSR1-FLI1	0.140223054739	-
1	604696	604714	MA0149.1.EWSR1-FLI1	0.898675977201	-
1	604700	604718	MA0149.1.EWSR1-FLI1	-2.77325957315	-
1	604700	604710	MA0514.1.Sox3	11.1638897822	+
1	604742	604763	MA0528.1.ZNF263	16.6519353474	-
1	604744	604754	MA0599.1.KLF5	12.928522313	+
1	604742	604752	MA0057.1.MZF1(var.2)	10.6927380563	-
1	612002	612016	MA0163.1.PLAG1	9.07175288943	-
1	612003	612015	MA0524.2.TFAP2C	11.1200843898	+
1	612003	612015	MA0524.2.TFAP2C	12.4877823808	-
1	612001	612015	MA0154.3.EBF1	12.0792269112	+
1	612001	612015	MA0154.3.EBF1	14.0981900081	-
1	612003	612015	MA0810.1.TFAP2A(var.2)	11.1619815936	+
1	612003	612015	MA0810.1.TFAP2A(var.2)	11.1677335183	-
1	612003	612015	MA0811.1.TFAP2B	11.1668255077	+
1	612003	612015	MA0811.1.TFAP2B	12.3322368638	-
1	612048	612059	MA0500.1.Myog	13.8016048903	-
1	612048	612059	MA0521.1.Tcf12	13.5289138066	-
1	612049	612062	MA0499.1.Myod1	13.9843186555	+
1	612049	612059	MA0691.1.TFAP4	10.994723319	+
1	612049	612059	MA0691.1.TFAP4	10.7092591964	-
1	612241	612252	MA0003.3.TFAP2A	14.3396274804	+
1	612241	612252	MA0003.3.TFAP2A	15.0731011653	-
1	612241	612252	MA0812.1.TFAP2B(var.2)	15.5218070748	+
1	612241	612252	MA0812.1.TFAP2B(var.2)	16.0268399368	-
1	612241	612252	MA0814.1.TFAP2C(var.2)	15.4683997636	+
1	612241	612252	MA0814.1.TFAP2C(var.2)	15.4809069511	-
1	612266	612281	MA0116.1.Znf423	11.3601353231	-
1	612267	612281	MA0154.3.EBF1	8.90186142763	+
1	612266	612280	MA0154.3.EBF1	8.64215746749	-
1	612267	612281	MA0154.3.EBF1	9.27110132017	-
1	612304	612312	MA0143.3.Sox2	12.8110999049	-
1	612268	612281	MA0813.1.TFAP2B(var.3)	15.2566205372	+
1	612268	612281	MA0813.1.TFAP2B(var.3)	14.9173668442	-
1	612300	612311	MA0002.2.RUNX1	11.6772576662	-
1	612274	612285	MA0741.1.KLF16	12.0033370649	-
1	612268	612281	MA0815.1.TFAP2C(var.3)	15.7809213596	+
1	612268	612281	MA0815.1.TFAP2C(var.3)	15.4369673702	-
1	612268	612281	MA0872.1.TFAP2A(var.3)	15.7118211717	+
1	612268	612281	MA0872.1.TFAP2A(var.3)	15.4768988746	-
1	612333	612342	MA0739.1.Hic1	11.3925683042	+
1	612334	612346	MA0783.1.PKNOX2	8.85128779874	-
1	612334	612346	MA0797.1.TGIF2	9.83340631578	-
1	612372	612382	MA0824.1.ID4	13.8008271143	-
1	612335	612346	MA0103.3.ZEB1	12.5912872048	+
1	612334	612346	MA0822.1.HES7	5.07493328788	+
1	612334	612346	MA0782.1.PKNOX1	4.82850327136	-
1	612334	612346	MA0796.1.TGIF1	0.709500787487	-
1	612372	612382	MA0649.1.HEY2	10.6253468327	-
1	612372	612382	MA0830.1.TCF4	11.613992818	-
1	612372	612381	MA0745.1.SNAI2	12.6069848843	+
1	612336	612345	MA0745.1.SNAI2	11.9539880156	-
1	612556	612571	MA1147.1.NR4A2::RXRA	11.0509935029	+
1	612556	612571	MA1147.1.NR4A2::RXRA	10.3697227364	-
1	612556	612571	MA1146.1.NR1A4::RXRA	10.4251703141	+
1	612556	612571	MA1146.1.NR1A4::RXRA	11.8436231134	-
1	612553	612568	MA0502.1.NFYB	12.0847595231	+
1	612564	612574	MA0508.2.PRDM1	12.3211275027	+
1	612682	612688	MA0056.1.MZF1	9.94356178472	-
1	612984	612997	MA1121.1.TEAD2	10.8538622888	-
1	612983	612993	MA0092.1.Hand1::Tcf3	11.975898152	+
1	613050	613058	MA0143.3.Sox2	12.8110999049	+
1	613055	613061	MA0130.1.ZNF354C	9.8228978206	-
1	613022	613037	MA1155.1.ZSCAN4	3.70218835138	-
1	613228	613246	MA1148.1.PPARA::RXRA	12.3225090293	-
1	613229	613244	MA0065.2.Pparg::Rxra	11.9878578002	-
1	613213	613219	MA0006.1.Ahr::Arnt	10.4460180754	+
1	613326	613336	MA0599.1.KLF5	14.9259637954	+
1	613326	613337	MA0079.3.SP1	13.9975929444	+
1	613313	613323	MA0633.1.Twist2	12.0448571328	+
1	625733	625739	MA0056.1.MZF1	9.94356178472	-
1	625759	625770	MA0470.1.E2F4	14.0417869119	-
1	625763	625781	MA0149.1.EWSR1-FLI1	-6.35594559338	-
1	625761	625776	MA0516.1.SP2	16.2112335974	+
1	625767	625782	MA0516.1.SP2	14.1899246253	+
1	625763	625777	MA0162.3.EGR1	4.81051148227	+
1	625759	625770	MA1122.1.TFDP1	14.426373122	-
1	625759	625770	MA0471.1.E2F6	15.2214630626	-
1	625761	625772	MA0079.3.SP1	12.8473243742	+
1	625767	625778	MA0079.3.SP1	13.3905854001	+
1	625762	625777	MA0732.1.EGR3	9.82212060116	+
1	625788	625798	MA0599.1.KLF5	12.1787598058	+
1	625788	625799	MA0746.1.SP3	13.5569857369	+
1	625787	625802	MA0742.1.Klf12	9.32660209449	+
1	625805	625814	MA0597.1.THAP1	9.55103462653	-
1	625784	625798	MA0162.3.EGR1	4.20060719974	+
1	625785	625802	MA0685.1.SP4	4.87717154264	+
1	625788	625799	MA0741.1.KLF16	10.6922517372	+
1	625787	625800	MA1107.1.KLF9	10.3193267373	+
1	625829	625844	MA0516.1.SP2	12.3865500211	+
1	625829	625840	MA0079.3.SP1	10.7229874117	+
1	625829	625847	MA1149.1.RARA::RXRG	11.4756615067	-
1	625864	625878	MA0146.2.Zfx	12.8844392013	-
1	625949	625959	MA0753.1.ZNF740	10.9147168838	+
1	644226	644240	MA0163.1.PLAG1	13.9578849249	+
1	644228	644241	MA0813.1.TFAP2B(var.3)	10.9977993262	-
1	644229	644243	MA0696.1.ZIC1	7.30295431832	-
1	644228	644241	MA0815.1.TFAP2C(var.3)	10.9210480535	+
1	644228	644241	MA0815.1.TFAP2C(var.3)	10.9525224477	-
1	644236	644248	MA0024.3.E2F1	11.5781958444	+
1	644236	644248	MA0024.3.E2F1	11.6819687151	-
1	644228	644241	MA0872.1.TFAP2A(var.3)	11.3432092396	+
1	644228	644241	MA0872.1.TFAP2A(var.3)	10.6604674405	-
1	644229	644243	MA0736.1.GLIS2	8.67724358543	-
1	644231	644245	MA1102.1.CTCFL	18.6101022609	+
1	644228	644243	MA0751.1.ZIC4	11.5645098352	-
1	644227	644246	MA0139.1.CTCF	16.7416455693	+
1	658424	658433	MA0597.1.THAP1	9.55103462653	-
1	658532	658550	MA1148.1.PPARA::RXRA	10.4656523375	+
1	658552	658562	MA0595.1.SREBF1	10.6958140756	-
1	658586	658600	MA0163.1.PLAG1	12.6908925055	-
1	658604	658619	MA0516.1.SP2	13.0256324947	+
1	658586	658600	MA0146.2.Zfx	12.5386780149	+
1	658581	658592	MA0471.1.E2F6	11.6270074432	-
1	658601	658617	MA0733.1.EGR4	10.2299645524	+
1	658635	658641	MA0004.1.Arnt	11.2946498286	+
1	658635	658641	MA0004.1.Arnt	11.2946498286	-
1	658633	658642	MA0608.1.Creb3l2	14.444658052	+
1	658808	658822	MA0163.1.PLAG1	10.3824342791	-
1	658807	658822	MA0065.2.Pparg::Rxra	13.0920963932	-
1	658806	658818	MA0155.1.INSM1	10.3225366556	-
1	658857	658874	MA1114.1.PBX3	14.14763493	+
1	659168	659175	MA0152.1.NFATC2	12.341468343	-
1	659166	659176	MA0625.1.NFATC3	11.1562182683	-
1	659161	659173	MA0783.1.PKNOX2	4.28354068993	+
1	659166	659176	MA0624.1.NFATC1	10.702881021	-
1	659166	659176	MA0606.1.NFAT5	12.6837020187	-
1	659161	659174	MA1109.1.NEUROD1	14.7737108412	+
1	668172	668183	MA0493.1.Klf1	10.3809348204	+
1	668177	668190	MA0750.2.ZBTB7A	10.6182388956	-
1	670359	670369	MA1135.1.FOSB::JUNB	11.6348309928	+
1	670359	670369	MA1138.1.FOSL2::JUNB	11.3284898212	+
1	670358	670373	MA0150.2.Nfe2l2	16.0200408459	-
1	670359	670371	MA1130.1.FOSL2::JUN	12.1521208253	-
1	670358	670369	MA0490.1.JUNB	10.6311635881	+
1	670360	670371	MA0490.1.JUNB	14.6418622972	-
1	670359	670370	MA0476.1.FOS	13.6860148022	+
1	670359	670370	MA0476.1.FOS	11.0609206736	-
1	670359	670369	MA0099.3.FOS::JUN	12.1070426743	-
1	670359	670369	MA1132.1.JUN::JUNB	11.8028681402	+
1	670358	670371	MA1141.1.FOS::JUND	12.290506608	-
1	670358	670371	MA1137.1.FOSL1::JUNB	11.2174256033	+
1	670359	670370	MA0491.1.JUND	10.9527238493	+
1	670359	670370	MA0491.1.JUND	12.3459013221	-
1	670360	670374	MA0489.1.JUN(var.2)	15.1497143041	-
1	670359	670370	MA0477.1.FOSL1	10.4383500586	+
1	670359	670370	MA0477.1.FOSL1	15.0005698779	-
1	670358	670371	MA1128.1.FOSL1::JUN	12.4369450243	+
1	670359	670369	MA1144.1.FOSL2::JUND	11.8028890245	+
1	670358	670369	MA0478.1.FOSL2	9.7696896283	+
1	670360	670371	MA0478.1.FOSL2	14.537385392	-
1	670359	670371	MA1134.1.FOS::JUNB	11.3309123834	+
1	670358	670370	MA1134.1.FOS::JUNB	10.984166077	-
1	670393	670407	MA0080.4.SPI1	5.95192085846	-
1	670418	670426	MA0067.1.Pax2	9.88277703231	+
1	670657	670665	MA0158.1.HOXA5	10.3730999528	-
1	670678	670688	MA0599.1.KLF5	11.1591561331	+
1	670681	670696	MA0116.1.Znf423	10.0738222354	+
1	670676	670687	MA0471.1.E2F6	10.9892446872	-
1	670676	670686	MA1116.1.RBPJ	12.3761188042	-
1	684172	684183	MA0079.3.SP1	11.7217587324	-
1	684205	684217	MA0524.2.TFAP2C	11.8539761964	-
1	684206	684217	MA0003.3.TFAP2A	12.913611213	-
1	684205	684217	MA0810.1.TFAP2A(var.2)	11.8723674684	-
1	684205	684217	MA0811.1.TFAP2B	11.7991180836	-
1	684206	684217	MA0812.1.TFAP2B(var.2)	12.309741925	-
1	684198	684210	MA0155.1.INSM1	11.2143874428	-
1	684206	684217	MA0814.1.TFAP2C(var.2)	11.5504300426	-
1	808696	808708	MA0695.1.ZBTB7C	11.9686516559	+
1	808685	808700	MA0697.1.ZIC3	12.7732991368	+
1	808685	808699	MA0696.1.ZIC1	9.49089759792	+
1	808696	808708	MA0734.1.GLI2	14.3032398585	+
1	808696	808708	MA0694.1.ZBTB7B	12.1212229097	+
1	808685	808700	MA0751.1.ZIC4	12.1901270132	+
1	808744	808756	MA0695.1.ZBTB7C	12.5708796921	-
1	808733	808739	MA0056.1.MZF1	9.94356178472	-
1	808744	808756	MA0694.1.ZBTB7B	12.4933015112	-
1	809072	809087	MA0697.1.ZIC3	9.06427755186	-
1	809073	809087	MA0737.1.GLIS3	10.2389488433	-
1	809073	809087	MA0736.1.GLIS2	14.8922748424	-
1	809268	809278	MA1143.1.FOSL1::JUND(var.2)	10.2937420989	+
1	809285	809297	MA1113.1.PBX2	10.5897762996	-
1	809265	809280	MA1145.1.FOSL2::JUND(var.2)	10.2156933342	-
1	809286	809299	MA1124.1.ZNF24	9.41769121993	+
1	809276	809288	MA0095.2.YY1	12.5636643403	-
1	809267	809279	MA0639.1.DBP	11.7082934686	+
1	809267	809279	MA0639.1.DBP	10.2578322174	-
1	809266	809279	MA0833.1.ATF4	13.1504934546	+
1	809267	809279	MA0840.1.Creb5	9.35040701403	+
1	809264	809279	MA0492.1.JUND(var.2)	9.93765745546	+
1	809269	809280	MA0025.1.NFIL3	11.6312574919	+
1	809267	809279	MA1139.1.FOSL2::JUNB(var.2)	9.93361590684	-
1	809265	809278	MA0488.1.JUN	12.5386779924	+
1	809267	809279	MA0843.1.TEF	9.48439947667	-
1	809267	809279	MA0656.1.JDP2(var.2)	7.92840966933	+
1	809267	809279	MA1133.1.JUN::JUNB(var.2)	11.6978112729	-
1	809267	809279	MA0043.2.HLF	11.3719875714	+
1	809267	809279	MA0043.2.HLF	10.8886065513	-
1	809392	809407	MA0742.1.Klf12	10.2605916741	-
1	809395	809412	MA0112.3.ESR1	3.03556716053	-
1	809407	809418	MA0503.1.Nkx2-5(var.2)	10.9394205702	+
1	809394	809414	MA0066.1.PPARG	11.3676932431	+
1	809393	809413	MA0066.1.PPARG	9.42981290132	-
1	819602	819613	MA0079.3.SP1	11.0394963923	+
1	819598	819612	MA1102.1.CTCFL	10.783668361	-
1	819912	819933	MA0528.1.ZNF263	11.4110424905	-
1	819913	819934	MA0528.1.ZNF263	10.6030305671	-
1	819917	819932	MA0516.1.SP2	15.0884503949	+
1	819917	819928	MA0079.3.SP1	13.4847921537	+
1	821138	821152	MA0463.1.Bcl6	11.4359114423	+
1	821137	821148	MA0519.1.Stat5a::Stat5b	10.6903315834	+
1	821136	821151	MA0520.1.Stat6	13.2172749717	-
1	821176	821182	MA0056.1.MZF1	9.94356178472	+
1	821290	821300	MA0057.1.MZF1(var.2)	10.6617943491	-
1	821301	821311	MA0057.1.MZF1(var.2)	13.3067816209	-
1	821335	821343	MA0774.1.MEIS2	11.850698778	+
1	821335	821343	MA0775.1.MEIS3	11.1285920818	+
1	821330	821341	MA0060.3.NFYA	11.3249316884	+
1	833556	833567	MA1127.1.FOSB::JUN	10.1494120593	+
1	833556	833568	MA0018.3.CREB1	10.9425880438	+
1	833556	833568	MA0018.3.CREB1	10.9425880438	-
1	834103	834113	MA0672.1.NKX2-3	11.5986200784	-
1	834103	834112	MA0673.1.NKX2-8	11.5486447602	-
1	834139	834153	MA0463.1.Bcl6	10.2229734653	-
1	834148	834158	MA0107.1.RELA	12.2649862831	-
1	856732	856746	MA1102.1.CTCFL	13.3680531546	+
1	856821	856842	MA1418.1.IRF3	2.94592009477	-
1	856814	856825	MA0503.1.Nkx2-5(var.2)	10.9394205702	-
1	856818	856838	MA0066.1.PPARG	8.84645634002	-
1	860890	860896	MA0089.1.MAFG::NFE2L1	9.50805665325	-
1	881917	881931	MA0080.4.SPI1	16.7836892749	+
1	881892	881903	MA0003.3.TFAP2A	11.9395504462	-
1	881917	881932	MA0517.1.STAT1::STAT2	10.6026892921	-
1	881919	881931	MA0641.1.ELF4	9.05504998796	+
1	881892	881903	MA0812.1.TFAP2B(var.2)	12.8987823087	-
1	881892	881903	MA0814.1.TFAP2C(var.2)	11.1491879624	+
1	881892	881903	MA0814.1.TFAP2C(var.2)	12.3372974948	-
1	881902	881914	MA0131.2.HINFP	13.4493653272	+
1	881944	881956	MA0155.1.INSM1	11.0405087093	-
1	882034	882041	MA0081.1.SPIB	11.2082528279	-
1	882030	882049	MA0139.1.CTCF	15.3803923409	-
1	882121	882133	MA0747.1.SP8	10.5995636312	-
1	932698	932708	MA0603.1.Arntl	11.0791796407	+
1	932698	932710	MA0821.1.HES5	7.20101168604	-
1	932697	932710	MA1108.1.MXI1	11.331010377	+
1	932698	932711	MA1108.1.MXI1	15.6330228544	-
1	932698	932710	MA0147.3.MYC	10.9700011333	+
1	932698	932710	MA0147.3.MYC	14.5903479763	-
1	932698	932709	MA0059.1.MAX::MYC	15.5485486648	+
1	932699	932710	MA0059.1.MAX::MYC	11.8368512948	-
1	932699	932709	MA0058.3.MAX	11.676734274	+
1	932699	932709	MA0058.3.MAX	14.3087849685	-
1	932699	932709	MA0692.1.TFEB	12.9681007072	-
1	932701	932707	MA0004.1.Arnt	11.2946498286	+
1	932701	932707	MA0004.1.Arnt	11.2946498286	-
1	932699	932709	MA0823.1.HEY1	12.8601268184	-
1	932712	932726	MA0146.2.Zfx	12.2915764963	+
1	932699	932709	MA0663.1.MLX	11.8770456567	+
1	932699	932709	MA0664.1.MLXIPL	11.825067436	+
1	932700	932708	MA0617.1.Id2	13.1153086876	+
1	932699	932709	MA0649.1.HEY2	10.9923650694	+
1	932699	932709	MA0649.1.HEY2	10.647801664	-
1	932699	932709	MA0819.1.CLOCK	11.8012177981	-
1	932699	932709	MA0626.1.Npas2	11.8877595997	+
1	932699	932709	MA0626.1.Npas2	12.0671887312	-
1	932695	932708	MA0616.1.Hes2	11.2213439888	+
1	932699	932709	MA0464.2.BHLHE40	11.4023959694	-
1	932699	932709	MA0825.1.MNT	11.7213795462	+
1	932699	932709	MA0825.1.MNT	13.9956387359	-
1	932700	932708	MA0622.1.Mlxip	12.7448120538	+
1	932698	932710	MA0104.4.MYCN	12.7154539749	+
1	932698	932710	MA0104.4.MYCN	12.7154539749	-
1	932698	932708	MA1106.1.HIF1A	12.1202199184	-
1	932695	932711	MA0526.2.USF2	12.9392388634	+
1	932738	932759	MA0528.1.ZNF263	12.0192103145	-
1	932758	932769	MA0003.3.TFAP2A	11.7567609086	+
1	932738	932756	MA0149.1.EWSR1-FLI1	-6.78869950318	-
1	932742	932759	MA0115.1.NR1H2::RXRA	4.61260256946	-
1	932744	932758	MA0677.1.Nr2f6	7.94153605897	-
1	932744	932759	MA0065.2.Pparg::Rxra	11.2613463109	-
1	932751	932766	MA0065.2.Pparg::Rxra	13.5510629472	-
1	932758	932769	MA0812.1.TFAP2B(var.2)	11.4899678867	+
1	932757	932769	MA0155.1.INSM1	10.6314441097	-
1	932786	932800	MA0863.1.MTF1	8.90440334879	-
1	944291	944302	MA0500.1.Myog	11.723137167	+
1	944291	944302	MA0521.1.Tcf12	11.1448021927	+
1	944291	944301	MA0824.1.ID4	14.004744565	-
1	944290	944301	MA0103.3.ZEB1	11.9896497588	-
1	944291	944301	MA0830.1.TCF4	13.1181434897	-
1	944289	944303	MA0863.1.MTF1	6.98421903806	-
1	944291	944301	MA0522.2.TCF3	12.2240291225	-
1	944291	944300	MA0745.1.SNAI2	12.5222022487	+
1	944288	944301	MA0499.1.Myod1	13.6994885905	-
1	944591	944599	MA0613.1.FOXG1	11.9682212587	+
1	944599	944610	MA0594.1.Hoxa9	12.3406260785	-
1	944591	944598	MA0847.1.FOXD2	10.7336098197	+
1	944626	944647	MA0138.2.REST	9.74269647589	-
1	945005	945017	MA0019.1.Ddit3::Cebpa	12.4070496346	+
1	944983	944995	MA0810.1.TFAP2A(var.2)	11.1314265606	+
1	945065	945074	MA0739.1.Hic1	11.7931052172	+
1	945077	945087	MA0795.1.SMAD3	11.5298856022	+
1	945077	945087	MA0795.1.SMAD3	10.8892976184	-
1	945054	945064	MA0514.1.Sox3	11.2429482158	+
1	945077	945085	MA1153.1.Smad4	12.5844912865	+
1	969688	969698	MA0508.2.PRDM1	12.7621984315	+
1	969722	969730	MA0774.1.MEIS2	13.5774686051	-
1	969717	969729	MA0783.1.PKNOX2	2.80069463563	-
1	969717	969729	MA0782.1.PKNOX1	2.53512129892	-
1	969717	969729	MA0796.1.TGIF1	1.11785777594	+
1	969717	969729	MA0796.1.TGIF1	4.33610831536	-
1	969722	969730	MA0775.1.MEIS3	12.0155688042	-
1	969723	969730	MA0498.2.MEIS1	10.3743587248	-
1	969937	969947	MA0028.2.ELK1	11.3128305176	+
1	969937	969947	MA0759.1.ELK3	11.0492938011	+
1	969937	969947	MA0760.1.ERF	10.6729991073	+
1	970021	970034	MA1124.1.ZNF24	8.44030403466	-
1	970020	970037	MA0860.1.Rarg(var.2)	-5.86158155659	+
1	970018	970037	MA0494.1.Nr1h3::Rxra	10.5880673771	-
1	990688	990699	MA0503.1.Nkx2-5(var.2)	11.7947587813	-
1	990732	990743	MA0471.1.E2F6	11.0817585421	+
1	990854	990870	MA0114.3.Hnf4a	3.35650059351	-
1	990917	990928	MA0686.1.SPDEF	9.8415204139	+
1	990972	990987	MA0258.2.ESR2	10.5505009067	+
1	990960	990981	MA0528.1.ZNF263	12.1977298485	+
1	990966	990976	MA0599.1.KLF5	13.6392188676	-
1	990965	990976	MA0746.1.SP3	12.7742854948	-
1	990961	990976	MA0516.1.SP2	16.7277088986	-
1	990965	990976	MA0741.1.KLF16	12.895053767	-
1	990976	990986	MA0092.1.Hand1::Tcf3	11.3163209726	-
1	990965	990976	MA0079.3.SP1	15.1851643745	-
1	1010017	1010032	MA0697.1.ZIC3	12.2339876496	+
1	1010017	1010031	MA0696.1.ZIC1	11.7810875481	+
1	1010017	1010032	MA0751.1.ZIC4	13.2397854321	+
1	1010070	1010081	MA0002.2.RUNX1	12.6646959134	-
1	1010070	1010080	MA0684.1.RUNX3	11.939412572	+
1	1010070	1010079	MA0511.2.RUNX2	11.2852188753	+
1	1053243	1053254	MA0137.3.STAT1	9.43429693793	+
1	1053240	1053254	MA0463.1.Bcl6	10.672529131	-
1	1053242	1053253	MA0144.2.STAT3	12.7001591591	-
1	1053291	1053301	MA0599.1.KLF5	13.5307709218	-
1	1053290	1053301	MA0746.1.SP3	12.1511245634	-
1	1053287	1053302	MA0742.1.Klf12	11.1599536999	-
1	1053289	1053301	MA0747.1.SP8	10.8985818995	-
1	1053289	1053302	MA1107.1.KLF9	16.4494987688	-
1	1053291	1053302	MA0493.1.Klf1	17.0491303962	-
1	1053299	1053313	MA1102.1.CTCFL	20.451303534	-
1	1053289	1053300	MA0039.3.KLF4	14.0917514913	-
1	1053298	1053317	MA0139.1.CTCF	21.1576095497	-
1	1056599	1056609	MA1143.1.FOSL1::JUND(var.2)	10.5083585954	+
1	1056590	1056596	MA0089.1.MAFG::NFE2L1	9.50805665325	+
1	1056598	1056610	MA0018.3.CREB1	10.4473174421	+
1	1056598	1056610	MA0018.3.CREB1	10.4473174421	-
1	1056594	1056610	MA1126.1.FOS::JUN(var.2)	10.5154104605	-
1	1056653	1056667	MA1102.1.CTCFL	11.456467326	+
1	1066411	1066426	MA0258.2.ESR2	14.3015311128	+
1	1066411	1066426	MA0258.2.ESR2	14.9498245721	-
1	1066410	1066427	MA0112.3.ESR1	1.38184604381	-
1	1074375	1074383	MA0693.2.VDR	11.4977720105	-
1	1074399	1074409	MA0678.1.OLIG2	11.3396540454	-
1	1074399	1074409	MA0668.1.NEUROD2	11.816840861	+
1	1074399	1074409	MA0668.1.NEUROD2	11.2581097609	-
1	1074399	1074409	MA0461.2.Atoh1	11.5815436955	+
1	1074399	1074409	MA0461.2.Atoh1	12.2877462006	-
1	1074399	1074409	MA0818.1.BHLHE22	13.0617526356	+
1	1074399	1074409	MA0818.1.BHLHE22	13.6234964268	-
1	1074398	1074410	MA0817.1.BHLHE23	12.0531830751	+
1	1074398	1074410	MA0817.1.BHLHE23	13.528389461	-
1	1074399	1074409	MA0826.1.OLIG1	10.7958471176	+
1	1074399	1074409	MA0826.1.OLIG1	11.6775806734	-
1	1074399	1074409	MA0827.1.OLIG3	11.5902170328	-
1	1074399	1074409	MA0669.1.NEUROG2	11.2665043739	+
1	1074399	1074409	MA0669.1.NEUROG2	13.0820525834	-
1	1076480	1076490	MA0691.1.TFAP4	10.1460556134	+
1	1076480	1076490	MA0691.1.TFAP4	9.80577407662	-
1	1076575	1076590	MA0516.1.SP2	12.3452585054	-
1	1076576	1076586	MA0767.1.GCM2	10.9425597979	+
1	1076568	1076578	MA0824.1.ID4	12.6475277201	-
1	1076567	1076578	MA0103.3.ZEB1	12.8392381425	-
1	1076579	1076590	MA0741.1.KLF16	10.52791935	-
1	1076577	1076587	MA0753.1.ZNF740	11.4488826722	-
1	1076568	1076578	MA0830.1.TCF4	13.1259172137	-
1	1076574	1076586	MA0155.1.INSM1	13.9812991124	+
1	1076579	1076590	MA0079.3.SP1	12.4643958589	-
1	1076568	1076578	MA0522.2.TCF3	12.8113195942	-
1	1076571	1076587	MA0733.1.EGR4	11.0612399791	-
1	1076568	1076577	MA0745.1.SNAI2	11.3597407664	+
1	1118255	1118269	MA0146.2.Zfx	11.7903558912	-
1	1118249	1118264	MA0505.1.Nr5a2	12.640147126	+
1	1118295	1118306	MA0746.1.SP3	13.256709391	+
1	1118294	1118309	MA0742.1.Klf12	8.06246053489	+
1	1118291	1118311	MA0073.1.RREB1	9.00862632935	+
1	1118295	1118307	MA0747.1.SP8	13.9288029153	+
1	1118295	1118306	MA0741.1.KLF16	13.225968551	+
1	1118294	1118307	MA1107.1.KLF9	10.7273971935	+
1	1118294	1118305	MA0493.1.Klf1	11.4281966906	+
1	1118299	1118315	MA0088.2.ZNF143	14.8476007434	+
1	1118408	1118416	MA0605.1.Atf3	11.8516835206	-
1	1118403	1118417	MA0638.1.CREB3	9.22222781842	+
1	1118406	1118416	MA0609.1.Crem	12.9632462164	-
1	1118407	1118415	MA0604.1.Atf1	13.2642129177	-
1	1118409	1118423	MA0737.1.GLIS3	8.31913681958	-
1	1118410	1118416	MA0089.1.MAFG::NFE2L1	9.50805665325	-
1	1118408	1118424	MA0735.1.GLIS1	-3.15845426697	-
1	1118434	1118454	MA0073.1.RREB1	10.3305842599	+
1	1161286	1161298	MA0524.2.TFAP2C	11.5112422596	+
1	1161286	1161298	MA0810.1.TFAP2A(var.2)	11.3665025323	+
1	1161285	1161298	MA0813.1.TFAP2B(var.3)	18.6703771122	+
1	1161285	1161298	MA0813.1.TFAP2B(var.3)	18.4709227486	-
1	1161286	1161298	MA0811.1.TFAP2B	11.8070843612	+
1	1161285	1161298	MA0815.1.TFAP2C(var.3)	18.9340889429	+
1	1161285	1161298	MA0815.1.TFAP2C(var.3)	19.1912920278	-
1	1161285	1161298	MA0872.1.TFAP2A(var.3)	18.7372334406	+
1	1161285	1161298	MA0872.1.TFAP2A(var.3)	19.1102273336	-
1	1161431	1161441	MA0672.1.NKX2-3	11.2381730764	-
1	1161428	1161439	MA0519.1.Stat5a::Stat5b	10.466910361	+
1	1161478	1161490	MA0840.1.Creb5	7.73319902461	+
1	1161478	1161493	MA0492.1.JUND(var.2)	11.6093748165	-
1	1161478	1161490	MA0018.3.CREB1	11.7749985139	+
1	1161478	1161490	MA0018.3.CREB1	11.7749985139	-
1	1161479	1161492	MA0488.1.JUN	13.2430500905	-
1	1161478	1161490	MA0656.1.JDP2(var.2)	8.22588862416	+
1	1161478	1161490	MA0656.1.JDP2(var.2)	7.76094671556	-
1	1188711	1188725	MA0029.1.Mecom	11.4325147216	-
1	1188810	1188819	MA0739.1.Hic1	11.9840014773	-
1	1188799	1188814	MA0065.2.Pparg::Rxra	11.9709789425	+
1	1188990	1188998	MA0914.1.ISL2	10.9934166793	-
1	1188990	1188999	MA0124.2.Nkx3-1	14.8060013495	-
1	1188989	1188999	MA0672.1.NKX2-3	14.0420668896	-
1	1188989	1188998	MA0673.1.NKX2-8	11.466052806	-
1	1188990	1188999	MA0122.2.NKX3-2	14.0477926984	-
1	1189025	1189035	MA0595.1.SREBF1	13.2255044737	-
1	1189035	1189045	MA0816.1.Ascl2	10.3922010445	-
1	1189033	1189046	MA0698.1.ZBTB18	8.87771066342	+
1	1189025	1189035	MA0596.1.SREBF2	11.4135905421	+
1	1189034	1189047	MA1109.1.NEUROD1	10.9810708489	+
1	1189035	1189045	MA0669.1.NEUROG2	9.57844838022	+
1	1189087	1189093	MA0089.1.MAFG::NFE2L1	9.50805665325	+
1	1189133	1189146	MA0616.1.Hes2	10.4926397105	+
1	1198663	1198681	MA0149.1.EWSR1-FLI1	-4.87991791899	+
1	1198710	1198720	MA0603.1.Arntl	11.954321187	+
1	1198710	1198722	MA0821.1.HES5	6.80034314723	+
1	1198710	1198722	MA0821.1.HES5	12.1034317061	-
1	1198710	1198722	MA0147.3.MYC	11.3049076627	-
1	1198711	1198721	MA1099.1.Hes1	9.9047965577	+
1	1198710	1198721	MA0059.1.MAX::MYC	11.6806522008	+
1	1198711	1198721	MA0058.3.MAX	13.7561326717	-
1	1198701	1198715	MA0154.3.EBF1	13.2275063199	+
1	1198701	1198715	MA0154.3.EBF1	13.3074136837	-
1	1198711	1198721	MA0692.1.TFEB	12.0124926124	-
1	1198713	1198719	MA0004.1.Arnt	11.2946498286	+
1	1198713	1198719	MA0004.1.Arnt	11.2946498286	-
1	1198711	1198721	MA0871.1.TFEC	10.7548805427	-
1	1198711	1198721	MA0823.1.HEY1	11.9614339859	+
1	1198711	1198721	MA0823.1.HEY1	13.9254036875	-
1	1198711	1198721	MA0663.1.MLX	10.7598621174	+
1	1198710	1198722	MA0822.1.HES7	5.31611926808	+
1	1198710	1198722	MA0822.1.HES7	7.48289870156	-
1	1198711	1198721	MA0664.1.MLXIPL	12.2013514498	+
1	1198711	1198721	MA0664.1.MLXIPL	11.4463851578	-
1	1198712	1198720	MA0617.1.Id2	12.5310060063	+
1	1198711	1198721	MA0649.1.HEY2	13.5465350114	+
1	1198711	1198721	MA0649.1.HEY2	11.7410218362	-
1	1198711	1198721	MA0819.1.CLOCK	12.5262037077	+
1	1198711	1198721	MA0819.1.CLOCK	14.1332641931	-
1	1198711	1198721	MA0626.1.Npas2	13.4765488799	+
1	1198703	1198715	MA0155.1.INSM1	11.2791965017	+
1	1198700	1198710	MA1116.1.RBPJ	12.536407929	-
1	1198703	1198717	MA1102.1.CTCFL	14.4755759478	+
1	1198684	1198697	MA0770.1.HSF2	8.32339885388	+
1	1198707	1198720	MA0616.1.Hes2	10.4837051818	+
1	1198711	1198721	MA0636.1.BHLHE41	8.88749277083	-
1	1198711	1198721	MA0464.2.BHLHE40	12.9339192111	-
1	1198711	1198721	MA0825.1.MNT	13.7099895944	-
1	1198712	1198720	MA0622.1.Mlxip	13.7412044124	+
1	1198710	1198720	MA1106.1.HIF1A	11.9033234848	-
1	1198813	1198829	MA0083.3.SRF	8.68023204706	+
1	1198805	1198818	MA1107.1.KLF9	12.2343157217	-
1	1242999	1243017	MA0861.1.TP73	9.27479017096	+
1	1242999	1243017	MA0861.1.TP73	7.75899073131	-
1	1242999	1243017	MA0106.3.TP53	12.2322373512	+
1	1242999	1243017	MA0106.3.TP53	11.7095861176	-
1	1242976	1242993	MA0730.1.RARA(var.2)	2.67604266335	-
1	1243677	1243693	MA0510.2.RFX5	5.81904857606	-
1	1243678	1243695	MA0112.3.ESR1	1.43051785749	-
1	1243689	1243700	MA0503.1.Nkx2-5(var.2)	13.6770426382	+
1	1243689	1243704	MA0869.1.Sox11	-5.69458808814	+
1	1243678	1243692	MA0509.1.Rfx1	11.431512092	+
1	1243681	1243687	MA0089.1.MAFG::NFE2L1	9.50805665325	-
1	1243688	1243704	MA0867.1.SOX4	-6.15588071467	+
1	1317290	1317311	MA0528.1.ZNF263	12.0222151998	-
1	1317297	1317304	MA0081.1.SPIB	11.2082528279	-
1	1317581	1317591	MA0101.1.REL	10.4927488989	+
1	1317570	1317586	MA0088.2.ZNF143	10.4112611497	-
1	1320027	1320035	MA0143.3.Sox2	12.8110999049	+
1	1320040	1320048	MA0885.1.Dlx2	11.196827208	+
1	1320010	1320027	MA0727.1.NR3C2	7.38110574436	+
1	1320010	1320027	MA0113.3.NR3C1	6.61581046463	+
1	1320010	1320027	MA0113.3.NR3C1	8.63827109628	-
1	1320010	1320027	MA0007.3.Ar	6.56254426139	+
1	1320102	1320110	MA0807.1.TBX5	10.3452990528	-
1	1320114	1320129	MA0504.1.NR2C2	10.1775531408	-
1	1320107	1320118	MA0842.1.NRL	10.3736284227	+
1	1320602	1320612	MA0632.1.Tcfl5	9.85584669452	+
1	1320602	1320612	MA0632.1.Tcfl5	9.85584669452	-
1	1320655	1320662	MA0152.1.NFATC2	12.341468343	+
1	1320654	1320664	MA0625.1.NFATC3	11.9342205922	+
1	1320654	1320664	MA0624.1.NFATC1	11.3518175829	+
1	1320654	1320664	MA0606.1.NFAT5	12.5714602301	+
1	1320649	1320659	MA0809.1.TEAD4	11.4051934759	-
1	1320733	1320744	MA0715.1.PROP1	9.66149904866	-
1	1320733	1320744	MA0713.1.PHOX2A	10.5769403067	-
1	1320733	1320744	MA0468.1.DUX4	14.9432828881	-
1	1320732	1320745	MA0884.1.DUXA	14.045872861	-
1	1320784	1320796	MA1151.1.RORC	11.9755513387	+
1	1320783	1320797	MA0072.1.RORA(var.2)	10.7899227566	+
1	1320785	1320796	MA0681.1.Phox2b	10.5599518685	-
1	1320786	1320797	MA1150.1.RORB	12.159276927	+
1	1332213	1332222	MA0597.1.THAP1	9.81637295108	+
1	1332198	1332210	MA0155.1.INSM1	13.6325107974	-
1	1332570	1332583	MA1107.1.KLF9	12.0953747088	-
1	1332572	1332585	MA1107.1.KLF9	13.1690505427	-
1	1332569	1332584	MA1155.1.ZSCAN4	2.44881715751	-
1	1375903	1375921	MA0149.1.EWSR1-FLI1	-0.171206550051	-
1	1376000	1376013	MA0749.1.ZBED1	4.7515758025	-
1	1376188	1376194	MA0130.1.ZNF354C	9.8228978206	+
1	1376178	1376195	MA0159.1.RARA::RXRA	10.602317266	-
1	1376178	1376193	MA0484.1.HNF4G	12.439688742	-
1	1397487	1397498	MA0746.1.SP3	11.4447439655	+
1	1397486	1397506	MA0073.1.RREB1	11.6454280032	+
1	1397487	1397498	MA0741.1.KLF16	10.2853217958	+
1	1397515	1397525	MA0820.1.FIGLA	11.5568136343	+
1	1397543	1397557	MA1101.1.BACH2	10.3856261867	+
1	1397541	1397556	MA0591.1.Bach1::Mafk	7.49108601983	+
1	1397606	1397618	MA0117.2.Mafb	11.5700559143	-
1	1397586	1397599	MA1124.1.ZNF24	8.97756306646	+
1	1397607	1397618	MA0842.1.NRL	10.4721430682	-
1	1398380	1398386	MA0130.1.ZNF354C	9.8228978206	-
1	1398525	1398538	MA0800.1.EOMES	11.0502823751	-
1	1398517	1398531	MA0523.1.TCF7L2	11.5667804004	-
1	1398533	1398542	MA0724.1.VENTX	13.3605315927	+
1	1398527	1398537	MA0802.1.TBR1	10.5876307152	-
1	1398527	1398538	MA0689.1.TBX20	12.7383062828	-
1	1398620	1398631	MA0111.1.Spz1	10.7112044349	+
1	1398612	1398627	MA0116.1.Znf423	11.2013504484	+
1	1398612	1398623	MA1118.1.SIX1	11.1318543627	+
1	1398608	1398624	MA1119.1.SIX2	11.7636307868	+
1	1398665	1398674	MA0078.1.Sox17	11.234924986	-
1	1398663	1398673	MA0515.1.Sox6	13.1209767131	-
1	1398724	1398737	MA0513.1.SMAD2::SMAD3::SMAD4	11.4375697718	-
1	1398938	1398948	MA1099.1.Hes1	9.72245418693	+
1	1398947	1398967	MA0073.1.RREB1	8.79070245652	+
1	1398947	1398959	MA0070.1.PBX1	10.4127723538	+
1	1398946	1398963	MA0896.1.Hmx1	10.5628243148	+
1	1398938	1398948	MA0823.1.HEY1	11.9099433036	+
1	1398961	1398971	MA0514.1.Sox3	12.3974278271	-
1	1398959	1398967	MA1153.1.Smad4	12.8812087011	-
1	1398950	1398958	MA0611.1.Dux	12.7463471006	+
1	1398981	1398990	MA0792.1.POU5F1B	11.5432493968	+
1	1399006	1399017	MA0500.1.Myog	11.7919782342	-
1	1399006	1399017	MA0521.1.Tcf12	11.6798740696	-
1	1399007	1399017	MA0048.2.NHLH1	12.1550762429	+
1	1399007	1399017	MA0048.2.NHLH1	12.1550762429	-
1	1399007	1399020	MA0499.1.Myod1	11.3329078245	+
1	1399004	1399017	MA0499.1.Myod1	11.5583395999	-
1	1399007	1399017	MA0691.1.TFAP4	11.11187109	+
1	1399007	1399017	MA0691.1.TFAP4	11.11187109	-
1	1399064	1399073	MA0597.1.THAP1	9.99847496463	-
1	1399059	1399071	MA0104.4.MYCN	11.0414306754	+
1	1399059	1399071	MA0104.4.MYCN	11.0414306754	-
1	1455080	1455094	MA0163.1.PLAG1	11.1586387681	+
1	1455076	1455097	MA0528.1.ZNF263	9.70884547496	+
1	1455079	1455089	MA0599.1.KLF5	11.1591561331	-
1	1455074	1455089	MA0516.1.SP2	12.3074647959	-
1	1455085	1455100	MA0516.1.SP2	12.3514881062	-
1	1455093	1455103	MA0595.1.SREBF1	12.4497476907	-
1	1455080	1455091	MA1122.1.TFDP1	10.7196538114	+
1	1455080	1455091	MA0471.1.E2F6	12.4815927636	+
1	1455084	1455096	MA0155.1.INSM1	11.4359947054	+
1	1455078	1455089	MA0079.3.SP1	11.7187667733	-
1	1455081	1455091	MA1116.1.RBPJ	12.4285766075	+
1	1455093	1455103	MA0596.1.SREBF2	12.9190142778	+
1	1455087	1455103	MA0733.1.EGR4	10.3210099545	-
1	1455135	1455146	MA1122.1.TFDP1	10.2916260693	+
1	1455136	1455149	MA0750.2.ZBTB7A	10.9768307073	+
1	1455200	1455211	MA0500.1.Myog	14.0999774486	+
1	1455199	1455210	MA0500.1.Myog	11.8221302504	-
1	1455200	1455211	MA0521.1.Tcf12	13.2434785013	+
1	1455199	1455210	MA0521.1.Tcf12	11.2055080229	-
1	1455200	1455210	MA0816.1.Ascl2	11.8133566795	+
1	1455200	1455210	MA0816.1.Ascl2	12.8518713302	-
1	1455198	1455211	MA1100.1.ASCL1	12.4270796851	+
1	1455199	1455212	MA1100.1.ASCL1	12.159317182	-
1	1455200	1455210	MA0048.2.NHLH1	13.4362511205	+
1	1455200	1455210	MA0048.2.NHLH1	15.4584658543	-
1	1455201	1455212	MA0506.1.NRF1	10.6764892663	+
1	1455206	1455217	MA0506.1.NRF1	10.0893704167	-
1	1455197	1455210	MA0499.1.Myod1	13.4267881415	-
1	1455221	1455231	MA0599.1.KLF5	14.0828072531	+
1	1455221	1455232	MA0746.1.SP3	15.9319781334	+
1	1455221	1455233	MA0747.1.SP8	17.774471772	+
1	1455221	1455232	MA0741.1.KLF16	17.9266749098	+
1	1455220	1455233	MA1107.1.KLF9	13.8406310711	+
1	1455220	1455231	MA0493.1.Klf1	11.4041442598	+
1	1455239	1455249	MA0599.1.KLF5	14.0458690845	+
1	1455239	1455250	MA0746.1.SP3	14.8435941116	+
1	1455238	1455253	MA0742.1.Klf12	13.9820999834	+
1	1455237	1455255	MA0657.1.KLF13	5.61469937495	+
1	1455238	1455252	MA0740.1.KLF14	13.873018993	+
1	1455239	1455251	MA0747.1.SP8	14.3922362125	+
1	1455236	1455253	MA0685.1.SP4	6.46908163281	+
1	1455239	1455250	MA0741.1.KLF16	16.2296427165	+
1	1455238	1455251	MA1107.1.KLF9	17.7918583867	+
1	1455243	1455253	MA0753.1.ZNF740	13.475983292	+
1	1455245	1455255	MA0753.1.ZNF740	11.5941440685	+
1	1455238	1455249	MA0493.1.Klf1	14.4868858975	+
1	1455240	1455251	MA0039.3.KLF4	12.586694223	+
1	1455263	1455273	MA0599.1.KLF5	14.0828072531	+
1	1455263	1455274	MA0746.1.SP3	15.9319781334	+
1	1455262	1455277	MA0742.1.Klf12	13.7607756619	+
1	1455261	1455279	MA0657.1.KLF13	16.437144022	+
1	1455265	1455279	MA0162.3.EGR1	4.31531294113	+
1	1455262	1455276	MA0740.1.KLF14	19.1136485516	+
1	1455263	1455275	MA0747.1.SP8	17.774471772	+
1	1455260	1455277	MA0685.1.SP4	20.2603172895	+
1	1455263	1455274	MA0741.1.KLF16	17.9266749098	+
1	1455262	1455275	MA1107.1.KLF9	14.7702903638	+
1	1455262	1455273	MA0493.1.Klf1	12.0169799382	+
1	1455264	1455279	MA0732.1.EGR3	9.83592594917	+
1	1455265	1455279	MA1102.1.CTCFL	9.68231613941	-
1	1455264	1455280	MA0733.1.EGR4	10.8845724607	+
1	1494085	1494096	MA0472.2.EGR2	9.14978002579	-
1	1494085	1494091	MA0006.1.Ahr::Arnt	10.4460180754	+
1	1494082	1494098	MA0733.1.EGR4	9.87881658136	-
1	1494091	1494102	MA0506.1.NRF1	11.5225809243	-
1	1494317	1494338	MA0528.1.ZNF263	21.3899767523	-
1	1494318	1494328	MA0599.1.KLF5	13.021916348	+
1	1494318	1494329	MA0746.1.SP3	10.8324171707	+
1	1494318	1494333	MA0516.1.SP2	13.959675624	+
1	1494318	1494329	MA0741.1.KLF16	10.8957247359	+
1	1494318	1494329	MA0079.3.SP1	14.4360322185	+
1	1494316	1494326	MA0057.1.MZF1(var.2)	13.3067816209	-
1	1494323	1494336	MA0750.2.ZBTB7A	11.7054847212	-
1	1494349	1494357	MA0807.1.TBX5	10.3452990528	-
1	1494345	1494351	MA0130.1.ZNF354C	9.8228978206	+
1	1494371	1494385	MA0146.2.Zfx	10.7087859619	-
1	1494409	1494420	MA0500.1.Myog	13.7419417887	-
1	1494409	1494420	MA0521.1.Tcf12	13.5899011023	-
1	1494410	1494420	MA0665.1.MSC	10.7881041307	+
1	1494410	1494420	MA0816.1.Ascl2	10.4630882606	+
1	1494398	1494411	MA0750.2.ZBTB7A	10.6330022911	-
1	1494811	1494824	MA0749.1.ZBED1	7.70186484136	+
1	1494818	1494828	MA0669.1.NEUROG2	10.3203845804	+
1	1532919	1532932	MA1121.1.TEAD2	15.1133218414	+
1	1532905	1532915	MA0692.1.TFEB	11.310402556	+
1	1532932	1532941	MA0878.1.CDX1	10.8579042601	-
1	1532931	1532941	MA0905.1.HOXC10	11.3223164233	-
1	1532904	1532918	MA0696.1.ZIC1	7.15254131391	+
1	1532920	1532930	MA0090.2.TEAD1	12.3066722014	+
1	1532921	1532929	MA0808.1.TEAD3	13.4636774636	+
1	1532910	1532924	MA0863.1.MTF1	7.78832149596	-
1	1532904	1532919	MA0751.1.ZIC4	10.124644828	+
1	1532920	1532930	MA0809.1.TEAD4	12.717378861	+
1	1532965	1532979	MA0863.1.MTF1	19.6288462857	-
1	1533007	1533016	MA0739.1.Hic1	11.105538366	-
1	1533008	1533017	MA0671.1.NFIX	10.3723096305	-
1	1533006	1533017	MA0161.2.NFIC	12.3840168799	+
1	1552310	1552317	MA0152.1.NFATC2	12.341468343	+
1	1552339	1552349	MA0624.1.NFATC1	10.4855304425	-
1	1552324	1552339	MA0505.1.Nr5a2	10.3906184155	+
1	1552420	1552431	MA0500.1.Myog	14.5901322891	+
1	1552419	1552430	MA0500.1.Myog	14.5901322891	-
1	1552420	1552431	MA0521.1.Tcf12	14.5144219898	+
1	1552419	1552430	MA0521.1.Tcf12	14.5144219898	-
1	1552420	1552430	MA0665.1.MSC	10.9458502508	+
1	1552420	1552430	MA0665.1.MSC	10.9458502508	-
1	1552420	1552430	MA0816.1.Ascl2	16.5388843334	+
1	1552420	1552430	MA0816.1.Ascl2	16.5388843334	-
1	1552418	1552431	MA1100.1.ASCL1	15.6240586251	+
1	1552419	1552432	MA1100.1.ASCL1	16.8479273742	-
1	1552420	1552430	MA0048.2.NHLH1	15.0163095999	+
1	1552420	1552430	MA0048.2.NHLH1	15.0163095999	-
1	1552420	1552433	MA0499.1.Myod1	14.2233698005	+
1	1552417	1552430	MA0499.1.Myod1	11.7198047298	-
1	1552465	1552480	MA0116.1.Znf423	10.9939484993	+
1	1552466	1552481	MA0116.1.Znf423	9.95574506801	-
1	1552475	1552489	MA1101.1.BACH2	10.1757452546	-
1	1552510	1552528	MA0149.1.EWSR1-FLI1	-0.494293314062	-
1	1552524	1552530	MA0056.1.MZF1	9.94356178472	-
1	1552546	1552567	MA0528.1.ZNF263	9.28751216309	-
1	1552562	1552583	MA1418.1.IRF3	3.47133975287	-
1	1552595	1552606	MA0137.3.STAT1	10.2682078352	-
1	1552592	1552606	MA0518.1.Stat4	12.6565461971	-
1	1552595	1552606	MA0144.2.STAT3	11.4336704472	-
1	1552594	1552605	MA0519.1.Stat5a::Stat5b	13.2395322787	+
1	1552792	1552803	MA0111.1.Spz1	11.6465813858	-
1	1552867	1552878	MA0059.1.MAX::MYC	13.3739012531	-
1	1553582	1553594	MA0117.2.Mafb	11.1552071563	-
1	1553587	1553601	MA0679.1.ONECUT1	10.3523284148	+
1	1553587	1553601	MA0756.1.ONECUT2	11.1190609286	+
1	1553587	1553601	MA0757.1.ONECUT3	11.213211068	+
1	1553613	1553623	MA0650.1.HOXA13	10.8557671554	+
1	1553619	1553627	MA0158.1.HOXA5	10.3730999528	-
1	1553613	1553623	MA0909.1.HOXD13	10.9813943056	+
1	1574036	1574046	MA0599.1.KLF5	12.1933605482	+
1	1574027	1574038	MA0161.2.NFIC	12.6602988282	-
1	1574035	1574046	MA0493.1.Klf1	12.0400146774	+
1	1574075	1574089	MA0163.1.PLAG1	10.1435231205	+
1	1574067	1574078	MA0103.3.ZEB1	13.421753252	-
1	1574068	1574078	MA0830.1.TCF4	11.9674735732	-
1	1574068	1574078	MA0522.2.TCF3	11.8946164613	-
1	1574068	1574077	MA0745.1.SNAI2	11.2564221764	+
1	1574162	1574177	MA1146.1.NR1A4::RXRA	10.1322379122	+
1	1587149	1587159	MA0599.1.KLF5	12.6527254891	-
1	1587145	1587160	MA0742.1.Klf12	9.93324464331	-
1	1587149	1587160	MA0493.1.Klf1	13.3871390116	-
1	1587148	1587159	MA0079.3.SP1	11.1578137834	-
1	1587178	1587184	MA0056.1.MZF1	9.94356178472	-
1	1587175	1587185	MA0753.1.ZNF740	10.9574665312	+
1	1587276	1587294	MA0149.1.EWSR1-FLI1	-6.35411719618	+
1	1587280	1587298	MA0149.1.EWSR1-FLI1	-4.64625282048	+
1	1587277	1587292	MA0516.1.SP2	10.7218327163	-
1	1587652	1587663	MA0506.1.NRF1	10.8801693929	-
1	1587734	1587745	MA0472.2.EGR2	9.7773696028	-
1	1587736	1587749	MA1107.1.KLF9	11.6107827746	-
1	1587738	1587751	MA1107.1.KLF9	12.0953747088	-
1	1587731	1587746	MA1155.1.ZSCAN4	7.40961306182	-
1	1587733	1587748	MA1155.1.ZSCAN4	1.94041780751	-
1	1587737	1587752	MA1155.1.ZSCAN4	4.22038750442	-
1	1587734	1587740	MA0006.1.Ahr::Arnt	10.4460180754	+
1	1588221	1588231	MA0599.1.KLF5	13.9570255684	+
1	1588221	1588232	MA0746.1.SP3	11.6834658796	+
1	1588221	1588232	MA0741.1.KLF16	12.1648489429	+
1	1588221	1588227	MA0056.1.MZF1	9.94356178472	-
1	1588221	1588232	MA0079.3.SP1	14.5084796581	+
1	1588280	1588290	MA0765.1.ETV5	10.903213788	+
1	1588263	1588278	MA0520.1.Stat6	16.2133958154	+
1	1594725	1594743	MA0149.1.EWSR1-FLI1	-5.99673625837	+
1	1594725	1594735	MA0514.1.Sox3	11.0268666872	-
1	1594744	1594764	MA0066.1.PPARG	8.48242939783	+
1	1595227	1595248	MA0528.1.ZNF263	14.5417804341	+
1	1595228	1595249	MA0528.1.ZNF263	11.4123152059	+
1	1595231	1595252	MA0528.1.ZNF263	15.8095589658	+
1	1595233	1595254	MA0528.1.ZNF263	9.40476038127	+
1	1595242	1595263	MA0528.1.ZNF263	9.70469647088	+
1	1595243	1595264	MA0528.1.ZNF263	13.0729355863	+
1	1595247	1595268	MA0528.1.ZNF263	13.3211285628	+
1	1595250	1595271	MA0528.1.ZNF263	10.3219600234	+
1	1595251	1595272	MA0528.1.ZNF263	10.1348862137	+
1	1595261	1595282	MA0528.1.ZNF263	10.3011668454	+
1	1595226	1595244	MA0149.1.EWSR1-FLI1	5.80424338425	+
1	1595230	1595248	MA0149.1.EWSR1-FLI1	12.255752041	+
1	1595234	1595252	MA0149.1.EWSR1-FLI1	5.83205717235	+
1	1595238	1595256	MA0149.1.EWSR1-FLI1	2.32155585964	+
1	1595241	1595259	MA0149.1.EWSR1-FLI1	-0.0994780189092	+
1	1595242	1595260	MA0149.1.EWSR1-FLI1	4.64321586567	+
1	1595245	1595263	MA0149.1.EWSR1-FLI1	0.259046497713	+
1	1595246	1595264	MA0149.1.EWSR1-FLI1	-4.50707882584	+
1	1595239	1595254	MA0516.1.SP2	10.729620205	-
1	1595265	1595282	MA1114.1.PBX3	10.373810312	+
1	1595241	1595252	MA0471.1.E2F6	13.3918925994	+
1	1595245	1595256	MA0471.1.E2F6	13.8192518938	+
1	1595243	1595254	MA0079.3.SP1	11.5070446713	-
1	1622063	1622074	MA0746.1.SP3	13.2556957287	-
1	1622060	1622075	MA0742.1.Klf12	11.5805320842	-
1	1622061	1622075	MA0740.1.KLF14	16.0974284796	-
1	1622062	1622074	MA0747.1.SP8	14.7338365605	-
1	1622060	1622077	MA0685.1.SP4	15.5370279659	-
1	1622063	1622074	MA0741.1.KLF16	15.8126587632	-
1	1622062	1622075	MA1107.1.KLF9	11.3502590151	-
1	1622086	1622100	MA0119.1.NFIC::TLX1	10.3115271243	-
1	1622119	1622128	MA0597.1.THAP1	10.0881631746	+
1	1622166	1622178	MA0014.3.PAX5	10.6764216839	-
1	1622219	1622229	MA0625.1.NFATC3	10.810998503	-
1	1622220	1622234	MA0029.1.Mecom	9.14402484442	+
1	1622224	1622235	MA0036.3.GATA2	11.0326333964	-
1	1637913	1637924	MA0841.1.NFE2	5.85224154158	-
1	1637913	1637924	MA0476.1.FOS	11.5677482513	-
1	1637914	1637923	MA0655.1.JDP2	9.27849753097	+
1	1637914	1637923	MA0655.1.JDP2	9.31389540131	-
1	1637913	1637924	MA0477.1.FOSL1	12.1141118019	-
1	1637915	1637926	MA0462.1.BATF::JUN	11.9863945748	-
1	1637914	1637925	MA0478.1.FOSL2	10.4438025081	-
1	1637939	1637953	MA0069.1.Pax6	11.9284048289	+
1	1637972	1637981	MA0619.1.LIN54	11.3823747558	+
1	1638002	1638011	MA0671.1.NFIX	10.3583231415	+
1	1638002	1638013	MA0161.2.NFIC	12.3935517284	-
1	1638002	1638017	MA0505.1.Nr5a2	14.4262798768	+
1	1638026	1638035	MA0078.1.Sox17	12.1918562641	-
1	1638042	1638056	MA1102.1.CTCFL	12.0487217284	-
1	1643569	1643580	MA0003.3.TFAP2A	11.7847846357	+
1	1643569	1643580	MA0003.3.TFAP2A	12.6091329361	-
1	1643569	1643580	MA0812.1.TFAP2B(var.2)	12.2876789608	+
1	1643569	1643580	MA0812.1.TFAP2B(var.2)	12.6634492322	-
1	1643569	1643580	MA0814.1.TFAP2C(var.2)	12.4652757735	+
1	1643569	1643580	MA0814.1.TFAP2C(var.2)	12.0768221838	-
1	1643617	1643628	MA0137.3.STAT1	10.9532923592	-
1	1643614	1643628	MA0518.1.Stat4	13.725602353	-
1	1643617	1643628	MA0144.2.STAT3	15.403294655	-
1	1643616	1643626	MA1116.1.RBPJ	12.5240386443	-
1	1643739	1643750	MA0103.3.ZEB1	12.7531136635	-
1	1643770	1643781	MA0470.1.E2F4	11.8749714135	+
1	1643770	1643781	MA1122.1.TFDP1	12.18179575	+
1	1643803	1643815	MA0694.1.ZBTB7B	10.4963885491	+
1	1643830	1643838	MA0807.1.TBX5	10.6224828171	-
1	1643831	1643841	MA0824.1.ID4	11.3172890038	+
1	1643831	1643842	MA0103.3.ZEB1	12.9250704862	+
1	1643837	1643843	MA0056.1.MZF1	9.94356178472	+
1	1643831	1643841	MA0830.1.TCF4	13.2862394382	+
1	1643831	1643841	MA0522.2.TCF3	12.6792351307	+
1	1651544	1651552	MA0607.1.Bhlha15	13.8338753195	+
1	1664700	1664710	MA0625.1.NFATC3	12.1862233966	+
1	1664708	1664716	MA0774.1.MEIS2	13.5774686051	+
1	1664700	1664710	MA0624.1.NFATC1	11.4676602762	+
1	1664700	1664710	MA0606.1.NFAT5	11.6059786855	+
1	1664708	1664716	MA0775.1.MEIS3	12.0155688042	+
1	1664708	1664715	MA0498.2.MEIS1	10.3743587248	+
1	1664859	1664865	MA0056.1.MZF1	9.94356178472	+
1	1675265	1675277	MA0041.1.Foxd3	13.3694035915	+
1	1675269	1675281	MA0041.1.Foxd3	14.3632975863	+
1	1675270	1675281	MA0593.1.FOXP2	10.2641870341	-
1	1675568	1675585	MA0112.3.ESR1	2.02956784813	+
1	1675617	1675636	MA0139.1.CTCF	9.01070214722	-
1	1699707	1699717	MA0057.1.MZF1(var.2)	10.6224009108	+
1	1699815	1699832	MA0860.1.Rarg(var.2)	-3.34445062056	+
1	1699813	1699832	MA0494.1.Nr1h3::Rxra	10.2827703402	-
1	1699840	1699846	MA0089.1.MAFG::NFE2L1	9.50805665325	-
1	1701172	1701182	MA0767.1.GCM2	10.7754469102	-
1	1701340	1701350	MA0599.1.KLF5	12.1418216371	+
1	1701340	1701351	MA0746.1.SP3	12.468601715	+
1	1701338	1701358	MA0073.1.RREB1	10.2568973825	+
1	1701339	1701359	MA0073.1.RREB1	9.89575289123	+
1	1701339	1701352	MA1107.1.KLF9	13.0558080984	+
1	1701339	1701350	MA0493.1.Klf1	11.1351805789	+
1	1701341	1701352	MA0039.3.KLF4	11.6280656583	+
1	1876799	1876814	MA0742.1.Klf12	11.390921796	+
1	1876799	1876813	MA0740.1.KLF14	11.6870870128	+
1	1876799	1876810	MA0493.1.Klf1	10.4755312239	+
1	1876795	1876806	MA0060.3.NFYA	12.4440978811	+
1	1876790	1876805	MA0502.1.NFYB	10.9389785968	+
1	1876846	1876857	MA0144.2.STAT3	13.1086061212	+
1	1876836	1876844	MA0831.2.TFE3	11.4346223967	-
1	1891013	1891024	MA0111.1.Spz1	12.4902539877	+
1	1891032	1891042	MA0101.1.REL	11.0365279645	+
1	1891048	1891060	MA0822.1.HES7	3.8238211095	+
1	1891062	1891076	MA0509.1.Rfx1	10.6198178462	+
1	1891062	1891076	MA0509.1.Rfx1	10.2680128362	-
1	1891023	1891031	MA0158.1.HOXA5	10.3730999528	+
1	1891024	1891034	MA0892.1.GSX1	9.84815358587	-
1	1890998	1891010	MA0014.3.PAX5	10.9835437027	-
1	1908605	1908626	MA0528.1.ZNF263	9.45083232439	-
1	1908615	1908630	MA0516.1.SP2	12.2834610971	+
1	1908724	1908742	MA0149.1.EWSR1-FLI1	-5.46925856288	-
1	1908790	1908811	MA0528.1.ZNF263	16.2048904126	-
1	1908803	1908818	MA0516.1.SP2	10.3037681929	+
1	1908798	1908813	MA0504.1.NR2C2	9.15524811946	-
1	1908803	1908814	MA0079.3.SP1	12.668655842	+
1	1908829	1908844	MA0516.1.SP2	10.2539556167	-
1	1908820	1908831	MA0472.2.EGR2	10.3712120563	+
1	1908838	1908844	MA0056.1.MZF1	9.94356178472	+
1	1908929	1908941	MA1125.1.ZNF384	14.9363967451	+
1	1908923	1908938	MA0653.1.IRF9	2.20776227331	+
1	1908924	1908938	MA0772.1.IRF7	9.23128109693	+
1	1908925	1908935	MA0100.3.MYB	12.2065517807	+
1	1908924	1908939	MA1419.1.IRF4	3.50357526884	+
1	1908924	1908938	MA0652.1.IRF8	-2.30211224424	+
1	1908948	1908969	MA0528.1.ZNF263	11.3694795849	+
1	1908947	1908962	MA0516.1.SP2	11.8973869659	-
1	1908953	1908964	MA0471.1.E2F6	10.7369537273	+
1	1908951	1908962	MA0079.3.SP1	11.0084683666	-
1	1909361	1909371	MA0824.1.ID4	11.0628014467	-
1	1909360	1909371	MA0103.3.ZEB1	13.069687654	-
1	1909361	1909371	MA0830.1.TCF4	13.5877263529	-
1	1909361	1909371	MA0522.2.TCF3	12.4109019319	-
1	1909433	1909441	MA0666.1.MSX1	11.704824337	-
1	1909432	1909442	MA0893.1.GSX2	10.5234824391	-
1	1909433	1909441	MA0701.1.LHX9	11.0709524924	-
1	1909432	1909442	MA0718.1.RAX	12.5508437576	-
1	1909433	1909441	MA0675.1.NKX6-2	10.4175613574	-
1	1909414	1909425	MA0748.1.YY2	12.6082340278	-
1	1909432	1909442	MA0890.1.GBX2	12.125787662	-
1	1909409	1909425	MA0510.2.RFX5	7.43337726926	+
1	1909409	1909425	MA0510.2.RFX5	7.81442245784	-
1	1909433	1909441	MA0027.2.EN1	10.965433041	-
1	1909433	1909441	MA0075.2.Prrx2	10.7458638258	-
1	1909433	1909441	MA0716.1.PRRX1	11.3398545835	-
1	1909432	1909442	MA0707.1.MNX1	10.7305458232	-
1	1909409	1909425	MA0798.1.RFX3	10.1037738844	+
1	1909409	1909425	MA0798.1.RFX3	11.0108063362	-
1	1909432	1909442	MA0877.1.Barhl1	10.0777246463	+
1	1909433	1909440	MA0063.1.Nkx2-5	10.3062059209	+
1	1909432	1909442	MA0644.1.ESX1	11.0213039212	-
1	1909433	1909441	MA0880.1.Dlx3	10.4948718071	-
1	1909432	1909442	MA0699.1.LBX2	10.9929148035	-
1	1909410	1909424	MA0509.1.Rfx1	15.0498662258	-
1	1909433	1909442	MA0724.1.VENTX	12.3116088829	-
1	1909409	1909425	MA0799.1.RFX4	9.74199057973	-
1	1909433	1909441	MA0618.1.LBX1	11.7585321094	+
1	1909433	1909441	MA0630.1.SHOX	10.989818656	+
1	1909433	1909441	MA0720.1.Shox2	11.7861588912	-
1	1909425	1909439	MA0069.1.Pax6	11.8640471638	+
1	1909433	1909441	MA0882.1.DLX6	10.9558779341	-
1	1909432	1909442	MA0700.1.LHX2	11.9820514529	-
1	1909432	1909442	MA0889.1.GBX1	12.1888033961	-
1	1909434	1909442	MA0125.1.Nobox	12.2565894873	+
1	1909432	1909442	MA0892.1.GSX1	10.3790853358	-
1	1909432	1909442	MA0894.1.HESX1	11.974924369	+
1	1909433	1909441	MA0708.1.MSX2	12.7381135811	-
1	1909433	1909441	MA0709.1.Msx3	12.1629768994	-
1	1909433	1909441	MA0654.1.ISX	12.1459033964	-
1	1909433	1909441	MA0721.1.UNCX	10.7139841543	-
1	1909433	1909441	MA0881.1.Dlx4	10.6004442736	-
1	1909433	1909441	MA0717.1.RAX2	10.9667631319	-
1	1909433	1909441	MA0876.1.BSX	11.0239891338	-
1	1909409	1909425	MA0600.2.RFX2	5.83818410883	+
1	1909409	1909425	MA0600.2.RFX2	5.14031758444	-
1	1909433	1909441	MA0875.1.BARX1	10.587569719	-
1	1909542	1909553	MA0111.1.Spz1	10.5069809212	+
1	1909532	1909547	MA0502.1.NFYB	12.39086973	+
1	1943617	1943635	MA0149.1.EWSR1-FLI1	-0.0567503864225	-
1	1943611	1943625	MA0844.1.XBP1	10.885344232	-
1	1943608	1943616	MA0806.1.TBX4	11.1100999504	+
1	1943601	1943618	MA0781.1.PAX9	1.79238089385	-
1	1943621	1943631	MA0514.1.Sox3	11.2429482158	+
1	1943608	1943616	MA0801.1.MGA	11.3950382167	+
1	1943608	1943616	MA0803.1.TBX15	10.8442386335	+
1	1943605	1943615	MA0672.1.NKX2-3	11.1982076331	-
1	1943605	1943614	MA0673.1.NKX2-8	11.605784562	-
1	1943608	1943616	MA0805.1.TBX1	12.1897792568	+
1	1943601	1943618	MA0779.1.PAX1	8.0936364848	-
1	1943676	1943686	MA1116.1.RBPJ	12.2803258392	-
1	1943779	1943785	MA0130.1.ZNF354C	9.8228978206	-
1	1943833	1943844	MA0506.1.NRF1	10.2858389316	-
1	1943879	1943889	MA0599.1.KLF5	13.1378025624	-
1	1943878	1943889	MA0746.1.SP3	13.6761966812	-
1	1943875	1943890	MA0742.1.Klf12	9.63937784378	-
1	1943874	1943889	MA0516.1.SP2	14.3970847784	-
1	1943889	1943903	MA0162.3.EGR1	8.68211370913	-
1	1943876	1943890	MA0740.1.KLF14	11.9773126934	-
1	1943875	1943892	MA0685.1.SP4	12.575767865	-
1	1943891	1943902	MA0472.2.EGR2	10.3071617881	-
1	1943878	1943889	MA0741.1.KLF16	15.3334083331	-
1	1943885	1943902	MA0159.1.RARA::RXRA	10.3984874924	+
1	1943878	1943889	MA0079.3.SP1	15.1885395212	-
1	1943873	1943888	MA0732.1.EGR3	6.69604044306	-
1	1943882	1943895	MA0017.2.NR2F1	11.1713019845	+
1	1943884	1943896	MA0014.3.PAX5	12.6468297575	-
1	1943884	1943902	MA1149.1.RARA::RXRG	13.0434362117	+
1	1943885	1943902	MA0730.1.RARA(var.2)	3.2580330055	+
1	1943890	1943902	MA0131.2.HINFP	10.7670332684	-
1	1943935	1943949	MA0163.1.PLAG1	9.65526859574	-
1	1943911	1943922	MA0470.1.E2F4	13.3875060704	+
1	1943918	1943933	MA0697.1.ZIC3	10.7340503205	+
1	1943935	1943949	MA0146.2.Zfx	14.1466431651	+
1	1943918	1943932	MA0696.1.ZIC1	6.70969194251	+
1	1943911	1943922	MA1122.1.TFDP1	14.8839880421	+
1	1943911	1943922	MA0471.1.E2F6	12.4593024925	+
1	1943918	1943933	MA0751.1.ZIC4	10.6885814484	+
1	1944213	1944227	MA0163.1.PLAG1	9.05251375547	-
1	1944254	1944269	MA1147.1.NR4A2::RXRA	10.0275711557	-
1	1944254	1944269	MA1146.1.NR1A4::RXRA	10.1686810443	-
1	1944402	1944412	MA0599.1.KLF5	13.6022806989	-
1	1944401	1944412	MA0746.1.SP3	13.0119008508	-
1	1944401	1944412	MA0741.1.KLF16	13.3205254025	-
1	1944400	1944413	MA1107.1.KLF9	10.3160996986	-
1	1944405	1944415	MA0753.1.ZNF740	10.627618773	-
1	1944401	1944412	MA0079.3.SP1	14.4812770603	-
1	1944502	1944516	MA0146.2.Zfx	13.9089167881	+
1	1944485	1944496	MA0472.2.EGR2	10.3369390048	+
1	1960698	1960708	MA0595.1.SREBF1	11.5568092692	+
1	1960698	1960708	MA0596.1.SREBF2	12.5702371017	-
1	1960737	1960743	MA0089.1.MAFG::NFE2L1	9.50805665325	+
1	1960717	1960728	MA0842.1.NRL	10.6811837085	-
1	1960731	1960748	MA1154.1.ZNF282	6.31751084222	+
1	1960758	1960771	MA0813.1.TFAP2B(var.3)	11.6716719808	+
1	1960758	1960771	MA0813.1.TFAP2B(var.3)	10.8241500091	-
1	1960758	1960771	MA0815.1.TFAP2C(var.3)	11.6368403078	+
1	1960758	1960771	MA0815.1.TFAP2C(var.3)	11.2232382439	-
1	1960758	1960771	MA0872.1.TFAP2A(var.3)	10.897676012	+
1	1960758	1960771	MA0872.1.TFAP2A(var.3)	11.3931214282	-
1	1960800	1960817	MA0910.1.Hoxd8	12.0589820496	+
1	1960797	1960814	MA0910.1.Hoxd8	10.5096576528	-
1	1960798	1960816	MA0861.1.TP73	9.66337905408	+
1	1960802	1960812	MA0628.1.POU6F1	11.8390800417	+
1	1960802	1960812	MA0628.1.POU6F1	11.8390800417	-
1	1960795	1960806	MA0519.1.Stat5a::Stat5b	11.7289670968	+
1	1960802	1960812	MA0661.1.MEOX1	11.6288746702	+
1	1960802	1960812	MA0661.1.MEOX1	11.6288746702	-
1	1960802	1960812	MA0706.1.MEOX2	10.3879123734	+
1	1960802	1960812	MA0706.1.MEOX2	10.3879123734	-
1	1961133	1961144	MA0136.2.ELF5	11.7904312433	-
1	1961133	1961145	MA0598.2.EHF	10.2873887769	-
1	1961133	1961143	MA0156.2.FEV	11.0200564181	-
1	1961133	1961143	MA0474.2.ERG	12.4724612719	-
1	1961133	1961143	MA0475.2.FLI1	12.3022986811	-
1	1961133	1961145	MA0641.1.ELF4	9.33356604391	-
1	1961132	1961145	MA0640.1.ELF3	7.43789521738	-
1	1961133	1961143	MA0098.3.ETS1	12.7659845052	-
1	1961133	1961143	MA0760.1.ERF	12.5293474715	-
1	1961133	1961144	MA0762.1.ETV2	14.3585243472	-
1	1961133	1961145	MA0473.2.ELF1	10.4559886941	-
1	1961164	1961178	MA1420.1.IRF5	10.268513944	+
1	1961178	1961184	MA0130.1.ZNF354C	9.8228978206	-
1	1961170	1961185	MA0743.1.SCRT1	8.2773475833	-
1	1961172	1961185	MA0744.1.SCRT2	9.60155286501	-
1	1976249	1976256	MA0087.1.Sox5	11.8645654656	-
1	1976247	1976256	MA0084.1.SRY	10.7581967292	+
1	1976423	1976435	MA0769.1.Tcf7	8.87965500117	-
1	1976420	1976435	MA0768.1.LEF1	8.12227538259	-
1	1976457	1976469	MA0747.1.SP8	10.7219957047	-
1	1976674	1976691	MA1114.1.PBX3	11.9389142105	+
1	1977145	1977156	MA1127.1.FOSB::JUN	11.9559875613	+
1	1977145	1977157	MA0840.1.Creb5	9.25140101223	+
1	1977145	1977157	MA0840.1.Creb5	7.66917434522	-
1	1977145	1977156	MA1131.1.FOSL2::JUN(var.2)	10.3603063874	+
1	1977146	1977157	MA1131.1.FOSL2::JUN(var.2)	11.2241937094	-
1	1977142	1977157	MA0492.1.JUND(var.2)	9.44918824035	+
1	1977144	1977158	MA0835.1.BATF3	4.714533156	+
1	1977145	1977157	MA1139.1.FOSL2::JUNB(var.2)	11.2011112904	+
1	1977145	1977157	MA1139.1.FOSL2::JUNB(var.2)	11.2399910214	-
1	1977145	1977157	MA0018.3.CREB1	12.4512901138	+
1	1977145	1977157	MA0018.3.CREB1	12.4512901138	-
1	1977145	1977157	MA0656.1.JDP2(var.2)	9.32290468798	+
1	1977145	1977157	MA0656.1.JDP2(var.2)	8.71805844161	-
1	1977145	1977157	MA1133.1.JUN::JUNB(var.2)	10.6003731687	+
1	1977145	1977157	MA1133.1.JUN::JUNB(var.2)	10.8722933607	-
1	1978331	1978338	MA0498.2.MEIS1	10.3743587248	+
1	1978484	1978498	MA0163.1.PLAG1	9.63537986736	-
1	1978475	1978486	MA0500.1.Myog	14.2690929144	-
1	1978475	1978486	MA0521.1.Tcf12	13.8130233293	-
1	1978475	1978488	MA1100.1.ASCL1	15.0731430302	-
1	1978476	1978489	MA0499.1.Myod1	13.9179850633	+
1	1978633	1978649	MA0510.2.RFX5	7.68907633516	+
1	1978635	1978644	MA0597.1.THAP1	10.1183166715	+
1	1978633	1978649	MA0798.1.RFX3	8.6482844694	+
1	1978634	1978648	MA0509.1.Rfx1	14.0687521061	+
1	1978634	1978648	MA0509.1.Rfx1	9.64455849213	-
1	1978633	1978649	MA0799.1.RFX4	10.7369528328	+
1	1985269	1985281	MA0117.2.Mafb	11.2283765655	+
1	1985269	1985280	MA0842.1.NRL	10.7879805452	+
1	1985967	1985977	MA0599.1.KLF5	13.9570255684	-
1	1985973	1985985	MA0695.1.ZBTB7C	12.4992529007	+
1	1985975	1985990	MA0697.1.ZIC3	8.76930825991	+
1	1985971	1985977	MA0056.1.MZF1	9.94356178472	+
1	1985997	1986003	MA0056.1.MZF1	9.94356178472	+
1	1985966	1985977	MA0079.3.SP1	11.749794799	-
1	1985973	1985985	MA0694.1.ZBTB7B	11.268404821	+
1	1985986	1986001	MA0502.1.NFYB	12.852468313	+
1	1986026	1986036	MA0599.1.KLF5	12.0054018802	-
1	1986021	1986036	MA0516.1.SP2	11.0181037898	-
1	1986024	1986036	MA0747.1.SP8	10.5764268238	-
1	1986022	1986039	MA0685.1.SP4	5.17242755688	-
1	1986025	1986036	MA0079.3.SP1	10.7847003093	-
1	1986121	1986127	MA0056.1.MZF1	9.94356178472	-
1	2027855	2027865	MA1099.1.Hes1	9.82094841653	+
1	2027853	2027859	MA0006.1.Ahr::Arnt	10.4460180754	-
1	2027854	2027865	MA0506.1.NRF1	12.1180693974	+
1	2027920	2027930	MA0599.1.KLF5	15.5432663149	-
1	2027925	2027935	MA0599.1.KLF5	15.5432663149	-
1	2027914	2027925	MA0746.1.SP3	12.0416818509	-
1	2027919	2027930	MA0746.1.SP3	11.7171275514	-
1	2027924	2027935	MA0746.1.SP3	11.7171275514	-
1	2027910	2027925	MA0516.1.SP2	16.7951435737	-
1	2027915	2027930	MA0516.1.SP2	15.5498210999	-
1	2027920	2027935	MA0516.1.SP2	17.1818622802	-
1	2027902	2027912	MA0595.1.SREBF1	11.5907889377	-
1	2027912	2027926	MA0740.1.KLF14	9.65084275746	-
1	2027913	2027925	MA0747.1.SP8	12.3166374217	-
1	2027918	2027930	MA0747.1.SP8	12.1407063786	-
1	2027923	2027935	MA0747.1.SP8	12.1407063786	-
1	2027911	2027928	MA0685.1.SP4	7.44424182373	-
1	2027916	2027933	MA0685.1.SP4	5.44846031481	-
1	2027921	2027938	MA0685.1.SP4	5.0937209966	-
1	2027914	2027925	MA0741.1.KLF16	12.5571148605	-
1	2027919	2027930	MA0741.1.KLF16	10.4926473266	-
1	2027924	2027935	MA0741.1.KLF16	10.4926473266	-
1	2027914	2027925	MA0079.3.SP1	15.8050377388	-
1	2027919	2027930	MA0079.3.SP1	14.7467251004	-
1	2027924	2027935	MA0079.3.SP1	14.7467251004	-
1	2027939	2027950	MA0746.1.SP3	11.2966265988	-
1	2027939	2027950	MA0741.1.KLF16	10.9718977567	-
1	2027971	2027982	MA0470.1.E2F4	11.1883471044	-
1	2027973	2027988	MA0527.1.ZBTB33	11.148106563	+
1	2027970	2027985	MA0527.1.ZBTB33	13.0954011178	-
1	2027976	2027987	MA1122.1.TFDP1	11.0531185934	+
1	2027971	2027982	MA1122.1.TFDP1	10.6386379703	-
1	2028018	2028029	MA1118.1.SIX1	12.2332380129	+
1	2028038	2028048	MA0100.3.MYB	12.9475512254	+
1	2033119	2033132	MA0507.1.POU2F2	10.8247927323	+
1	2033146	2033158	MA0769.1.Tcf7	9.15845547425	-
1	2033146	2033157	MA0762.1.ETV2	10.19861494	-
1	2033151	2033162	MA0593.1.FOXP2	10.5044566155	-
1	2033150	2033161	MA0480.1.Foxo1	15.1022796512	+
1	2033173	2033184	MA0715.1.PROP1	9.3363315113	-
1	2033229	2033240	MA0137.3.STAT1	11.4000206796	-
1	2033219	2033232	MA1123.1.TWIST1	13.3743013085	-
1	2033218	2033230	MA0091.1.TAL1::TCF3	13.4369733643	+
1	2033208	2033214	MA0130.1.ZNF354C	9.8228978206	+
1	2033226	2033240	MA0518.1.Stat4	11.7698144224	-
1	2033229	2033240	MA0144.2.STAT3	11.9130486766	-
1	2033219	2033232	MA0698.1.ZBTB18	10.4884993394	-
1	2033222	2033232	MA0092.1.Hand1::Tcf3	11.7414460777	+
1	2033228	2033239	MA0519.1.Stat5a::Stat5b	12.4449330551	+
1	2033218	2033231	MA1109.1.NEUROD1	12.2976482105	-
1	2040314	2040322	MA0605.1.Atf3	11.8516835206	-
1	2040345	2040357	MA1421.1.TCF7L1	8.77029894607	+
1	2040316	2040322	MA0089.1.MAFG::NFE2L1	9.50805665325	-
1	2040476	2040487	MA0646.1.GCM1	13.4315244945	-
1	2040477	2040487	MA0767.1.GCM2	12.0129707588	-
1	2040489	2040504	MA0505.1.Nr5a2	10.0396915225	+
1	2046613	2046623	MA0599.1.KLF5	15.5432663149	+
1	2046618	2046628	MA0599.1.KLF5	15.5432663149	+
1	2046613	2046624	MA0746.1.SP3	11.7171275514	+
1	2046618	2046629	MA0746.1.SP3	11.7171275514	+
1	2046613	2046628	MA0516.1.SP2	17.1818622802	+
1	2046613	2046625	MA0747.1.SP8	12.1407063786	+
1	2046613	2046624	MA0741.1.KLF16	10.4926473266	+
1	2046618	2046629	MA0741.1.KLF16	10.4926473266	+
1	2046613	2046624	MA0079.3.SP1	14.7467251004	+
1	2046618	2046629	MA0079.3.SP1	14.7467251004	+
1	2046938	2046952	MA1102.1.CTCFL	9.69252887079	-
1	2046935	2046946	MA0506.1.NRF1	12.3039355996	-
1	2048012	2048019	MA0081.1.SPIB	11.2082528279	-
1	2048548	2048559	MA0137.3.STAT1	10.2311200866	+
1	2048554	2048572	MA0149.1.EWSR1-FLI1	-3.60275620837	+
1	2048564	2048575	MA0503.1.Nkx2-5(var.2)	10.9394205702	-
1	2089230	2089238	MA1153.1.Smad4	13.4418782885	+
1	2089396	2089402	MA0089.1.MAFG::NFE2L1	9.50805665325	-
1	2089428	2089444	MA0510.2.RFX5	11.9892443623	+
1	2089428	2089444	MA0510.2.RFX5	11.635992775	-
1	2089428	2089444	MA0798.1.RFX3	15.2050240404	+
1	2089428	2089444	MA0798.1.RFX3	15.5939878642	-
1	2089429	2089443	MA0509.1.Rfx1	17.8398152393	+
1	2089429	2089443	MA0509.1.Rfx1	11.5295980645	-
1	2089428	2089444	MA0799.1.RFX4	13.9032890811	+
1	2089428	2089444	MA0799.1.RFX4	11.8763584922	-
1	2089430	2089436	MA0056.1.MZF1	9.94356178472	-
1	2089428	2089444	MA0600.2.RFX2	12.9256770952	+
1	2089428	2089444	MA0600.2.RFX2	13.455955833	-
1	2089494	2089505	MA0503.1.Nkx2-5(var.2)	10.9394205702	-
1	2128805	2128819	MA0146.2.Zfx	12.7058519581	-
1	2128833	2128848	MA0116.1.Znf423	10.331147238	+
1	2128840	2128855	MA0504.1.NR2C2	9.61549287444	+
1	2129053	2129064	MA0470.1.E2F4	13.8380139234	-
1	2129053	2129064	MA1122.1.TFDP1	10.4349778525	-
1	2129053	2129064	MA0471.1.E2F6	11.3546089044	-
1	2129093	2129099	MA0130.1.ZNF354C	9.8228978206	+
1	2129101	2129107	MA0056.1.MZF1	9.94356178472	-
1	2129098	2129108	MA0753.1.ZNF740	10.9574665312	+
1	2129439	2129451	MA0524.2.TFAP2C	11.3398717844	+
1	2129439	2129451	MA0524.2.TFAP2C	11.701001215	-
1	2129439	2129451	MA0810.1.TFAP2A(var.2)	11.4123642749	-
1	2129439	2129451	MA0811.1.TFAP2B	10.9952174285	+
1	2129439	2129451	MA0811.1.TFAP2B	11.8462953261	-
1	2129475	2129489	MA0740.1.KLF14	9.58764506871	-
1	2129491	2129502	MA0506.1.NRF1	10.4076946497	+
1	2129655	2129670	MA0697.1.ZIC3	8.22533493715	+
1	2129630	2129641	MA0506.1.NRF1	11.403093988	-
1	2129711	2129723	MA0155.1.INSM1	12.122628624	-
1	2129709	2129723	MA1102.1.CTCFL	13.7412176967	-
1	2135532	2135547	MA0697.1.ZIC3	8.50733445186	+
1	2135530	2135536	MA0130.1.ZNF354C	9.8228978206	-
1	2135537	2135551	MA1101.1.BACH2	10.9134083082	-
1	2135532	2135546	MA0696.1.ZIC1	7.42345073559	+
1	2135538	2135553	MA0591.1.Bach1::Mafk	9.02433299809	-
1	2135532	2135547	MA0751.1.ZIC4	10.4782820295	+
1	2135565	2135576	MA0103.3.ZEB1	13.9641969543	-
1	2135633	2135645	MA0070.1.PBX1	10.4220352751	-
1	2140625	2140642	MA0115.1.NR1H2::RXRA	3.99593120901	-
1	2140627	2140641	MA0677.1.Nr2f6	8.10757959968	-
1	2140613	2140628	MA1146.1.NR1A4::RXRA	11.042624645	+
1	2140619	2140634	MA0505.1.Nr5a2	15.3646101415	-
1	2140627	2140642	MA0504.1.NR2C2	9.06998482599	-
1	2140623	2140636	MA0017.2.NR2F1	15.7409663593	-
1	2140620	2140631	MA0592.2.Esrra	6.32827422364	-
1	2140697	2140705	MA0160.1.NR4A2	11.0243221818	-
1	2140696	2140707	MA0141.3.ESRRB	10.255305543	-
1	2140696	2140707	MA1111.1.NR2F2	13.3289816795	-
1	2140697	2140707	MA0643.1.Esrrg	12.9355847535	-
1	2140694	2140707	MA0017.2.NR2F1	14.2563244576	-
1	2140751	2140760	MA0673.1.NKX2-8	11.2368240881	+
1	2140738	2140749	MA0506.1.NRF1	14.5982384729	-
1	2163880	2163891	MA1117.1.RELB	10.2008520425	-
1	2164204	2164210	MA0130.1.ZNF354C	9.8228978206	-
1	2164226	2164232	MA0056.1.MZF1	9.94356178472	+
1	2192101	2192122	MA0528.1.ZNF263	10.9704115932	-
1	2192109	2192130	MA0528.1.ZNF263	13.4932446027	-
1	2192111	2192121	MA0599.1.KLF5	13.191079963	+
1	2192111	2192122	MA0746.1.SP3	11.7551234322	+
1	2192111	2192126	MA0516.1.SP2	13.9766934097	+
1	2192111	2192122	MA0741.1.KLF16	10.1497225088	+
1	2192111	2192122	MA0079.3.SP1	13.9833684584	+
1	2192112	2192127	MA0732.1.EGR3	8.6062439743	+
1	2192112	2192128	MA0733.1.EGR4	11.7216965758	+
1	2192328	2192349	MA0138.2.REST	7.5496483677	+
1	2192322	2192336	MA0863.1.MTF1	10.5551948	+
1	2198733	2198743	MA0599.1.KLF5	13.3766612176	+
1	2198733	2198744	MA0746.1.SP3	10.8299815774	+
1	2198733	2198748	MA0516.1.SP2	13.4673848483	+
1	2198733	2198745	MA0747.1.SP8	10.7480539907	+
1	2198733	2198744	MA0741.1.KLF16	11.8625521052	+
1	2198737	2198749	MA0155.1.INSM1	12.2929441386	-
1	2198733	2198744	MA0079.3.SP1	15.5257560701	+
1	2198942	2198955	MA0813.1.TFAP2B(var.3)	11.1529282639	+
1	2198942	2198955	MA0813.1.TFAP2B(var.3)	10.1351210732	-
1	2199057	2199068	MA0111.1.Spz1	10.8293426338	-
1	2203985	2203991	MA0130.1.ZNF354C	9.8228978206	+
1	2218255	2218266	MA1122.1.TFDP1	10.9299770688	-
1	2218293	2218314	MA0528.1.ZNF263	10.6766745333	-
1	2218309	2218319	MA0599.1.KLF5	15.0281681523	+
1	2218309	2218320	MA0746.1.SP3	14.2777354678	+
1	2218308	2218323	MA0742.1.Klf12	13.3544702937	+
1	2218309	2218324	MA0516.1.SP2	17.279198984	+
1	2218308	2218322	MA0740.1.KLF14	16.2082304174	+
1	2218309	2218321	MA0747.1.SP8	15.9961544838	+
1	2218295	2218308	MA1100.1.ASCL1	10.3641689645	-
1	2218306	2218323	MA0685.1.SP4	17.5938158804	+
1	2218312	2218323	MA0472.2.EGR2	10.6516169433	+
1	2218309	2218320	MA0741.1.KLF16	15.1819108784	+
1	2218308	2218321	MA1107.1.KLF9	11.7708276136	+
1	2218308	2218319	MA0493.1.Klf1	13.6633662702	+
1	2218309	2218320	MA0079.3.SP1	14.9132241574	+
1	2218310	2218325	MA0732.1.EGR3	7.33070961259	+
1	2218279	2218296	MA0007.3.Ar	9.44143206947	-
1	2218354	2218364	MA1099.1.Hes1	10.6436374994	+
1	2218354	2218364	MA0823.1.HEY1	11.7144814513	+
1	2218354	2218364	MA0649.1.HEY2	10.7433867167	-
1	2218354	2218364	MA0632.1.Tcfl5	9.40173873333	+
1	2218354	2218364	MA0632.1.Tcfl5	9.40173873333	-
1	2218353	2218364	MA0506.1.NRF1	13.2352839396	+
1	2218352	2218363	MA0506.1.NRF1	17.2164091355	-
1	2218392	2218402	MA1099.1.Hes1	9.68891310542	+
1	2218388	2218402	MA0162.3.EGR1	3.19253973598	+
1	2218399	2218410	MA1122.1.TFDP1	11.2364957468	+
1	2218389	2218400	MA0472.2.EGR2	10.3243741446	+
1	2218391	2218402	MA0506.1.NRF1	14.2051488132	+
1	2218390	2218401	MA0506.1.NRF1	16.7051138527	-
1	2243610	2243631	MA0528.1.ZNF263	13.6570291273	+
1	2243667	2243677	MA0599.1.KLF5	13.1008643937	-
1	2243672	2243682	MA0599.1.KLF5	13.9570255684	-
1	2243716	2243727	MA0500.1.Myog	13.3361982756	-
1	2243716	2243727	MA0521.1.Tcf12	13.4754558705	-
1	2243666	2243677	MA0746.1.SP3	11.2618132815	-
1	2243660	2243674	MA0154.3.EBF1	8.71608410756	-
1	2243616	2243634	MA0149.1.EWSR1-FLI1	-4.59289282499	+
1	2243667	2243682	MA0516.1.SP2	12.4524289954	-
1	2243717	2243727	MA0816.1.Ascl2	12.6709878694	+
1	2243717	2243727	MA0816.1.Ascl2	13.9984805024	-
1	2243715	2243728	MA1100.1.ASCL1	12.2149960116	+
1	2243716	2243729	MA1100.1.ASCL1	14.0701023916	-
1	2243666	2243677	MA0741.1.KLF16	11.5138723108	-
1	2243676	2243682	MA0056.1.MZF1	9.94356178472	+
1	2243670	2243680	MA0753.1.ZNF740	10.2688253844	-
1	2243667	2243678	MA0493.1.Klf1	10.438162763	-
1	2243612	2243623	MA0471.1.E2F6	13.0273945412	+
1	2243666	2243677	MA0079.3.SP1	12.3596096995	-
1	2243671	2243682	MA0079.3.SP1	11.5789484775	-
1	2243717	2243727	MA0048.2.NHLH1	12.1914616711	+
1	2243717	2243727	MA0048.2.NHLH1	12.7438964406	-
1	2243717	2243730	MA0499.1.Myod1	13.6281457875	+
1	2283307	2283327	MA0073.1.RREB1	14.0619604931	-
1	2283309	2283329	MA0073.1.RREB1	12.444012474	-
1	2283311	2283331	MA0073.1.RREB1	10.9184811648	-
1	2283307	2283320	MA1107.1.KLF9	11.5989756559	-
1	2283309	2283322	MA1107.1.KLF9	12.958929628	-
1	2283311	2283324	MA1107.1.KLF9	11.1657154161	-
1	2283320	2283334	MA0863.1.MTF1	15.089166371	-
1	2283411	2283420	MA0597.1.THAP1	10.1183166715	-
1	2292485	2292496	MA0136.2.ELF5	11.0781704371	+
1	2292484	2292497	MA0640.1.ELF3	7.34635495028	+
1	2314008	2314022	MA0163.1.PLAG1	8.71481834472	+
1	2314048	2314060	MA0524.2.TFAP2C	10.8475904795	+
1	2314064	2314075	MA0746.1.SP3	10.7762902038	+
1	2314063	2314077	MA0740.1.KLF14	9.00521615131	+
1	2314064	2314075	MA0741.1.KLF16	11.8462459902	+
1	2314063	2314076	MA1107.1.KLF9	14.3363194334	+
1	2314068	2314083	MA0504.1.NR2C2	11.1452156208	-
1	2314063	2314074	MA0493.1.Klf1	10.8678460279	+
1	2314065	2314076	MA0039.3.KLF4	10.6561910701	+
1	2314067	2314079	MA0694.1.ZBTB7B	10.4374667037	+
1	2314061	2314074	MA0778.1.NFKB2	9.31089378338	+
1	2314061	2314074	MA0778.1.NFKB2	8.21145189151	-
1	2314095	2314103	MA0259.1.ARNT::HIF1A	11.645079601	-
1	2314093	2314109	MA0009.2.T	6.93452263405	+
1	2314093	2314109	MA0009.2.T	7.36518908513	-
1	2314093	2314103	MA1106.1.HIF1A	12.1998278155	-
1	2314144	2314154	MA0599.1.KLF5	14.9259637954	-
1	2314149	2314159	MA0599.1.KLF5	15.5432663149	-
1	2314148	2314159	MA0746.1.SP3	13.0176669059	-
1	2314144	2314159	MA0516.1.SP2	19.5182536044	-
1	2314146	2314160	MA0740.1.KLF14	12.2695099906	-
1	2314147	2314159	MA0747.1.SP8	13.0259361914	-
1	2314145	2314162	MA0685.1.SP4	13.0998952213	-
1	2314148	2314159	MA0741.1.KLF16	14.4858444408	-
1	2314148	2314159	MA0079.3.SP1	16.4428887058	-
1	2314180	2314195	MA0516.1.SP2	15.7425181503	+
1	2314182	2314196	MA0162.3.EGR1	3.58870847395	+
1	2314179	2314193	MA0740.1.KLF14	10.4394488369	+
1	2314177	2314194	MA0685.1.SP4	4.7608936562	+
1	2314180	2314191	MA0741.1.KLF16	12.2249515434	+
1	2314180	2314191	MA0079.3.SP1	14.2308044269	+
1	2314181	2314196	MA0732.1.EGR3	6.37240491818	+
1	2314200	2314221	MA0528.1.ZNF263	11.7226598596	-
1	2314217	2314231	MA1102.1.CTCFL	12.7726774723	+
1	2329302	2329317	MA0116.1.Znf423	9.19129139704	-
1	2329303	2329318	MA0116.1.Znf423	11.650525778	-
1	2329302	2329312	MA0057.1.MZF1(var.2)	10.8482074733	-
1	2329338	2329348	MA1135.1.FOSB::JUNB	13.2172136179	+
1	2329339	2329349	MA1135.1.FOSB::JUNB	11.1775130824	-
1	2329338	2329348	MA1138.1.FOSL2::JUNB	13.1556749477	+
1	2329339	2329349	MA1138.1.FOSL2::JUNB	11.0756787207	-
1	2329335	2329350	MA0150.2.Nfe2l2	10.3801946755	+
1	2329338	2329350	MA1130.1.FOSL2::JUN	12.9389608944	-
1	2329337	2329348	MA0490.1.JUNB	13.4823689517	+
1	2329338	2329349	MA0476.1.FOS	10.3110442939	+
1	2329338	2329349	MA0476.1.FOS	14.250391328	-
1	2329363	2329380	MA0115.1.NR1H2::RXRA	4.59093465216	+
1	2329339	2329349	MA0099.3.FOS::JUN	10.8582846861	+
1	2329338	2329348	MA0099.3.FOS::JUN	12.9555519554	-
1	2329338	2329348	MA1132.1.JUN::JUNB	11.4329394107	+
1	2329338	2329352	MA1101.1.BACH2	11.1939983903	+
1	2329339	2329348	MA0655.1.JDP2	9.0695506407	-
1	2329371	2329379	MA0160.1.NR4A2	11.5548368985	+
1	2329337	2329350	MA1141.1.FOS::JUND	13.2522879282	-
1	2329362	2329383	MA0138.2.REST	5.03182510568	+
1	2329337	2329350	MA1137.1.FOSL1::JUNB	12.8547945426	+
1	2329338	2329349	MA0491.1.JUND	11.3153530234	+
1	2329338	2329349	MA0491.1.JUND	12.7284062942	-
1	2329369	2329380	MA0141.3.ESRRB	15.1047687268	+
1	2329334	2329348	MA0489.1.JUN(var.2)	10.4887094213	+
1	2329365	2329380	MA0505.1.Nr5a2	13.7454018859	+
1	2329328	2329338	MA0753.1.ZNF740	11.4814862677	+
1	2329376	2329388	MA0155.1.INSM1	11.3443642299	-
1	2329338	2329349	MA0477.1.FOSL1	13.2537607339	+
1	2329338	2329349	MA0477.1.FOSL1	11.4231376854	-
1	2329336	2329347	MA0462.1.BATF::JUN	12.6720919943	+
1	2329340	2329351	MA0462.1.BATF::JUN	10.5890208894	-
1	2329369	2329380	MA1111.1.NR2F2	12.9728870512	+
1	2329369	2329379	MA0643.1.Esrrg	14.8013674396	+
1	2329369	2329379	MA1112.1.NR4A1	10.8679996141	+
1	2329338	2329348	MA1142.1.FOSL1::JUND	11.406072986	+
1	2329337	2329350	MA1128.1.FOSL1::JUN	13.3530115693	+
1	2329338	2329348	MA1144.1.FOSL2::JUND	13.2685274119	+
1	2329339	2329349	MA1144.1.FOSL2::JUND	11.1891697528	-
1	2329369	2329382	MA0017.2.NR2F1	11.033972871	+
1	2329337	2329348	MA0478.1.FOSL2	12.9779298761	+
1	2329338	2329350	MA1134.1.FOS::JUNB	10.5928766219	+
1	2329337	2329349	MA1134.1.FOS::JUNB	13.4941809206	-
1	2329368	2329379	MA0592.2.Esrra	12.7691360657	+
1	2340735	2340741	MA0056.1.MZF1	9.94356178472	-
1	2341367	2341381	MA0163.1.PLAG1	9.07175288943	-
1	2341344	2341365	MA0528.1.ZNF263	11.4187285976	-
1	2341353	2341374	MA0528.1.ZNF263	13.1434371904	-
1	2341368	2341380	MA0524.2.TFAP2C	11.1200843898	+
1	2341368	2341380	MA0524.2.TFAP2C	12.4877823808	-
1	2341366	2341380	MA0154.3.EBF1	11.5506393213	+
1	2341366	2341380	MA0154.3.EBF1	11.9337007539	-
1	2341368	2341380	MA0810.1.TFAP2A(var.2)	11.1619815936	+
1	2341368	2341380	MA0810.1.TFAP2A(var.2)	11.1677335183	-
1	2341344	2341362	MA0149.1.EWSR1-FLI1	-3.01382674482	-
1	2341368	2341380	MA0811.1.TFAP2B	11.1668255077	+
1	2341368	2341380	MA0811.1.TFAP2B	12.3322368638	-
1	2341313	2341328	MA0484.1.HNF4G	10.6095450598	+
1	2341356	2341367	MA0471.1.E2F6	12.4907227788	-
1	2349270	2349291	MA0138.2.REST	10.5785186417	-
1	2349289	2349295	MA0056.1.MZF1	9.94356178472	-
1	2349351	2349369	MA0149.1.EWSR1-FLI1	-6.05608567416	-
1	2349388	2349403	MA0505.1.Nr5a2	10.1737769161	-
1	2349479	2349489	MA0090.2.TEAD1	11.3187489123	-
1	2349479	2349489	MA0809.1.TEAD4	11.7269111795	-
1	2349529	2349539	MA0767.1.GCM2	10.9150601995	+
1	2349547	2349561	MA0737.1.GLIS3	8.49382204558	-
1	2349551	2349561	MA0753.1.ZNF740	10.627618773	-
1	2349546	2349562	MA0735.1.GLIS1	-1.77144467415	-
1	2349547	2349561	MA0736.1.GLIS2	11.4370676453	-
1	2349546	2349561	MA0732.1.EGR3	10.8206372938	-
1	2349548	2349554	MA0006.1.Ahr::Arnt	10.4460180754	+
1	2349545	2349561	MA0733.1.EGR4	10.1674972119	-
1	2349589	2349604	MA0258.2.ESR2	10.5486224989	+
1	2349583	2349595	MA0810.1.TFAP2A(var.2)	11.2544879476	-
1	2349857	2349873	MA0510.2.RFX5	9.35650611606	+
1	2349857	2349873	MA0510.2.RFX5	9.52676404057	-
1	2349857	2349873	MA0798.1.RFX3	10.3755228485	+
1	2349857	2349873	MA0798.1.RFX3	11.2958123551	-
1	2349861	2349872	MA0161.2.NFIC	12.6764112343	+
1	2349840	2349851	MA0472.2.EGR2	15.2097415398	+
1	2349857	2349873	MA0799.1.RFX4	10.5702593245	-
1	2349857	2349873	MA0600.2.RFX2	5.28398835354	+
1	2349857	2349873	MA0600.2.RFX2	5.04978296735	-
1	2349900	2349911	MA0003.3.TFAP2A	11.7570118764	+
1	2349900	2349911	MA0003.3.TFAP2A	10.8656857723	-
1	2349900	2349911	MA0812.1.TFAP2B(var.2)	11.3623115343	+
1	2349900	2349911	MA0812.1.TFAP2B(var.2)	11.4067584586	-
1	2349900	2349911	MA0814.1.TFAP2C(var.2)	10.9330593762	+
1	2349900	2349911	MA0814.1.TFAP2C(var.2)	11.7517699492	-
1	2349928	2349943	MA0732.1.EGR3	6.96500135588	+
1	2349961	2349971	MA0603.1.Arntl	10.7033771049	-
1	2349962	2349970	MA0831.2.TFE3	11.3930610084	+
1	2350100	2350115	MA0516.1.SP2	10.3682026079	-
1	2350104	2350115	MA0079.3.SP1	11.1815289426	-
1	2350131	2350141	MA0632.1.Tcfl5	9.40966359209	+
1	2350131	2350141	MA0632.1.Tcfl5	9.40966359209	-
1	2350156	2350170	MA0162.3.EGR1	8.44663417025	-
1	2350158	2350169	MA0472.2.EGR2	10.6416107325	-
1	2350169	2350182	MA0872.1.TFAP2A(var.3)	11.0137650802	+
1	2350169	2350182	MA0872.1.TFAP2A(var.3)	10.91695128	-
1	2350156	2350171	MA0732.1.EGR3	9.76938103193	-
1	2350155	2350171	MA0733.1.EGR4	11.7527194115	-
1	2350158	2350169	MA0506.1.NRF1	11.2227070488	-
1	2368757	2368769	MA0769.1.Tcf7	11.6047487501	+
1	2368768	2368779	MA0141.3.ESRRB	16.3893587122	-
1	2368757	2368769	MA1421.1.TCF7L1	11.2023421525	+
1	2368768	2368783	MA0505.1.Nr5a2	14.7869506095	-
1	2368766	2368777	MA1110.1.NR1H4	12.6194840055	+
1	2368768	2368779	MA1111.1.NR2F2	12.7628229679	-
1	2368769	2368779	MA0643.1.Esrrg	15.3313149502	-
1	2368769	2368779	MA1112.1.NR4A1	10.8651388967	-
1	2368769	2368780	MA0592.2.Esrra	15.0650707262	-
1	2368785	2368799	MA0523.1.TCF7L2	10.5264986866	-
1	2368790	2368800	MA0672.1.NKX2-3	11.6502649814	-
1	2368790	2368799	MA0673.1.NKX2-8	11.8493606961	-
1	2368811	2368821	MA1135.1.FOSB::JUNB	10.9491826273	-
1	2368810	2368820	MA1138.1.FOSL2::JUNB	11.435197165	+
1	2368811	2368821	MA1138.1.FOSL2::JUNB	11.9683156334	-
1	2368810	2368821	MA0841.1.NFE2	8.86876767212	+
1	2368810	2368821	MA0841.1.NFE2	7.9594964779	-
1	2368809	2368821	MA1130.1.FOSL2::JUN	12.0332842197	+
1	2368811	2368822	MA0490.1.JUNB	11.3228327434	-
1	2368810	2368821	MA0476.1.FOS	12.4395956797	-
1	2368811	2368821	MA0099.3.FOS::JUN	11.458213883	+
1	2368810	2368820	MA0099.3.FOS::JUN	10.9474211608	-
1	2368811	2368820	MA0655.1.JDP2	10.5476850573	+
1	2368811	2368820	MA0655.1.JDP2	10.4427154977	-
1	2368809	2368822	MA1141.1.FOS::JUND	11.2313518514	+
1	2368809	2368822	MA1137.1.FOSL1::JUNB	11.4460968759	-
1	2368810	2368821	MA0491.1.JUND	12.5517058295	-
1	2368811	2368825	MA0489.1.JUN(var.2)	14.1156261266	-
1	2368822	2368828	MA0089.1.MAFG::NFE2L1	9.50805665325	+
1	2368811	2368821	MA1142.1.FOSL1::JUND	11.5949280874	-
1	2368809	2368822	MA1128.1.FOSL1::JUN	11.3424445291	-
1	2368810	2368820	MA1144.1.FOSL2::JUND	10.9833030418	+
1	2368811	2368821	MA1144.1.FOSL2::JUND	11.2543787362	-
1	2368811	2368822	MA0478.1.FOSL2	10.3073667645	-
1	2368853	2368867	MA0852.2.FOXK1	10.8115290569	+
1	2368855	2368866	MA0480.1.Foxo1	12.7115384223	-
1	2369394	2369403	MA0676.1.Nr2e1	12.0042365058	+
1	2369634	2369644	MA1135.1.FOSB::JUNB	11.1953924285	+
1	2369635	2369645	MA1135.1.FOSB::JUNB	11.1766223111	-
1	2369635	2369645	MA1138.1.FOSL2::JUNB	11.0800591494	-
1	2369634	2369645	MA0841.1.NFE2	6.73688481286	+
1	2369634	2369645	MA0476.1.FOS	11.9262654393	+
1	2369634	2369644	MA0099.3.FOS::JUN	11.3363435454	-
1	2369634	2369644	MA1132.1.JUN::JUNB	11.3959970978	+
1	2369635	2369645	MA1132.1.JUN::JUNB	10.7860311488	-
1	2369635	2369644	MA0655.1.JDP2	9.31389540131	+
1	2369635	2369644	MA0655.1.JDP2	9.27849753097	-
1	2369634	2369645	MA0477.1.FOSL1	12.3717039719	+
1	2369632	2369643	MA0462.1.BATF::JUN	11.6873779134	+
1	2369635	2369645	MA1142.1.FOSL1::JUND	10.3223238177	-
1	2369634	2369644	MA1144.1.FOSL2::JUND	10.8542225793	+
1	2369635	2369645	MA1144.1.FOSL2::JUND	11.3517150767	-
1	2369633	2369644	MA0478.1.FOSL2	9.94749416409	+
1	2383749	2383762	MA1124.1.ZNF24	9.09997723557	+
1	2383869	2383881	MA0117.2.Mafb	13.0582340371	+
1	2383876	2383887	MA0468.1.DUX4	14.2411904122	-
1	2383869	2383880	MA0842.1.NRL	12.0551842901	+
1	2384392	2384399	MA0152.1.NFATC2	12.341468343	+
1	2384393	2384404	MA0137.3.STAT1	16.3063469261	+
1	2384393	2384404	MA0137.3.STAT1	12.667986365	-
1	2384390	2384407	MA0731.1.BCL6B	-3.37995627705	+
1	2384390	2384404	MA0463.1.Bcl6	14.6342061333	-
1	2384393	2384407	MA0518.1.Stat4	13.796698154	+
1	2384390	2384404	MA0518.1.Stat4	11.4818877755	-
1	2384393	2384404	MA0144.2.STAT3	13.209430801	+
1	2384393	2384404	MA0144.2.STAT3	13.0676627176	-
1	2384392	2384403	MA0519.1.Stat5a::Stat5b	14.6884383253	+
1	2384394	2384405	MA0519.1.Stat5a::Stat5b	12.4532688944	-
1	2384569	2384579	MA0753.1.ZNF740	10.2688253844	-
1	2415256	2415266	MA0508.2.PRDM1	12.6206398971	+
1	2415347	2415365	MA0149.1.EWSR1-FLI1	-3.07156442831	-
1	2415348	2415363	MA0516.1.SP2	11.4361550757	+
1	2415348	2415359	MA0079.3.SP1	11.6496944803	+
1	2415510	2415525	MA0148.3.FOXA1	10.5450230469	+
1	2415524	2415534	MA0753.1.ZNF740	11.671184798	+
1	2415500	2415510	MA0633.1.Twist2	11.9864537632	+
1	2415510	2415520	MA0633.1.Twist2	12.5611736585	+
1	2415679	2415700	MA0528.1.ZNF263	12.2470602958	-
1	2415684	2415705	MA0528.1.ZNF263	10.8730514049	-
1	2415711	2415721	MA0599.1.KLF5	11.6799554554	+
1	2415697	2415711	MA0154.3.EBF1	9.61283657919	+
1	2415940	2415954	MA0737.1.GLIS3	6.5609853382	+
1	2415941	2415951	MA0820.1.FIGLA	12.5143011039	+
1	2415945	2415955	MA1116.1.RBPJ	12.6774427049	+
1	2415941	2415951	MA0522.2.TCF3	11.7168545818	+
1	2415982	2415991	MA0078.1.Sox17	12.0737180652	+
1	2415981	2415992	MA1120.1.SOX13	11.442223	-
1	2415983	2415993	MA0515.1.Sox6	10.8639307948	+
1	2426987	2427003	MA1119.1.SIX2	10.9956230336	-
1	2427016	2427022	MA0006.1.Ahr::Arnt	10.4460180754	-
1	2427634	2427646	MA0019.1.Ddit3::Cebpa	11.004306584	+
1	2427619	2427631	MA0769.1.Tcf7	9.95991256815	+
1	2427629	2427640	MA0646.1.GCM1	13.7410979154	+
1	2427629	2427639	MA0767.1.GCM2	13.8329838488	+
1	2427619	2427631	MA1421.1.TCF7L1	10.1916960222	+
1	2427800	2427806	MA0089.1.MAFG::NFE2L1	9.50805665325	-
1	2427785	2427796	MA0686.1.SPDEF	9.94268423762	+
1	2433219	2433227	MA0914.1.ISL2	11.3100135765	+
1	2433218	2433227	MA0124.2.Nkx3-1	11.0551868416	+
1	2433218	2433227	MA0122.2.NKX3-2	11.367282585	+
1	2433255	2433270	MA1105.1.GRHL2	10.9242416708	-
1	2452000	2452015	MA0516.1.SP2	10.6413707735	+
1	2452002	2452016	MA1102.1.CTCFL	10.3926140583	-
1	2452179	2452188	MA0078.1.Sox17	12.1918562641	+
1	2452178	2452189	MA1120.1.SOX13	13.0599850364	-
1	2452180	2452190	MA1152.1.SOX15	11.2357712405	+
1	2452180	2452188	MA0143.3.Sox2	13.0367635768	+
1	2452191	2452201	MA0829.1.Srebf1(var.2)	9.69360746157	+
1	2452191	2452201	MA0828.1.SREBF2(var.2)	9.48168935524	+
1	2452180	2452190	MA0515.1.Sox6	12.1716831209	+
1	2452191	2452202	MA0093.2.USF1	12.1551492212	+
[truncated: 998,000+ more rows]
