# Supplementary material for: Chromatin remodeling in bovine embryos indicates species-specific regulation of genome activation
Source: Nat Commun. 2020 Sep 17;11:4654. doi: 10.1038/s41467-020-18508-3 (PMC7498599; doi:10.1038/s41467-020-18508-3)
Supplement: Supplementary file 11 — Supplementary Data 8 [file 41467_2020_18508_MOESM11_ESM.xlsx]

## Sheet: GV_CTCF
# Genes with promoters containing CTCF footprints in GV oocytes
ensembl_gene_id	external_gene_name	hsapiens_homolog_ensembl_gene	hsapiens_homolog_associated_gene_name
ENSBTAG00000000030	RDM1	ENSG00000278023	RDM1
ENSBTAG00000000050	PSMG3	ENSG00000157778	PSMG3
ENSBTAG00000000062	RASL12	ENSG00000103710	RASL12
ENSBTAG00000000076	RECK	ENSG00000122707	RECK
ENSBTAG00000000079	CCSAP	ENSG00000154429	CCSAP
ENSBTAG00000000103	MRPL23	ENSG00000276345	AC004556.3
ENSBTAG00000000103	MRPL23	ENSG00000214026	MRPL23
ENSBTAG00000000105	RIT1	ENSG00000143622	RIT1
ENSBTAG00000000115	VPS54	ENSG00000143952	VPS54
ENSBTAG00000000139	KMT5A	ENSG00000183955	KMT5A
ENSBTAG00000000141	NFU1	ENSG00000169599	NFU1
ENSBTAG00000000176	SP3	ENSG00000172845	SP3
ENSBTAG00000000251	ALAD	ENSG00000148218	ALAD
ENSBTAG00000000253	PTPRF	ENSG00000142949	PTPRF
ENSBTAG00000000257	MRAP2	ENSG00000135324	MRAP2
ENSBTAG00000000260	ZNRF2	ENSG00000180233	ZNRF2
ENSBTAG00000000266	NAB1	ENSG00000138386	NAB1
ENSBTAG00000000279	RAB26	ENSG00000167964	RAB26
ENSBTAG00000000286	PFKM	ENSG00000152556	PFKM
ENSBTAG00000000329	MEGF10	ENSG00000145794	MEGF10
ENSBTAG00000000385	ZBTB18	ENSG00000179456	ZBTB18
ENSBTAG00000000389	ZNF212	ENSG00000170260	ZNF212
ENSBTAG00000000395	ADAMTS20	ENSG00000173157	ADAMTS20
ENSBTAG00000000413	NRTN	ENSG00000171119	NRTN
ENSBTAG00000000418	TOX3	ENSG00000103460	TOX3
ENSBTAG00000000428	BAK1	ENSG00000030110	BAK1
ENSBTAG00000000436	TNFAIP3	ENSG00000118503	TNFAIP3
ENSBTAG00000000484	HYAL2	ENSG00000068001	HYAL2
ENSBTAG00000000501	KLHL13	ENSG00000003096	KLHL13
ENSBTAG00000000524	CSTB	ENSG00000160213	CSTB
ENSBTAG00000000545	PPP4R3B	ENSG00000275052	PPP4R3B
ENSBTAG00000000550	ATP5F1D	ENSG00000099624	ATP5F1D
ENSBTAG00000000569	HES1	ENSG00000114315	HES1
ENSBTAG00000000578	ABHD16A	ENSG00000204427	ABHD16A
ENSBTAG00000000579	NIPBL	ENSG00000164190	NIPBL
ENSBTAG00000000588	CHODL	ENSG00000154645	CHODL
ENSBTAG00000000598	CST3	ENSG00000101439	CST3
ENSBTAG00000000623	CPEB1	ENSG00000214575	CPEB1
ENSBTAG00000000642	INTS1	ENSG00000164880	INTS1
ENSBTAG00000000647	SELENOO	ENSG00000073169	SELENOO
ENSBTAG00000000653	PPP1R16B	ENSG00000101445	PPP1R16B
ENSBTAG00000000668	SLC22A5
ENSBTAG00000000672	OTULINL	ENSG00000145569	OTULINL
ENSBTAG00000000721	GPATCH1	ENSG00000076650	GPATCH1
ENSBTAG00000000730	GCG	ENSG00000115263	GCG
ENSBTAG00000000737	DMXL2	ENSG00000104093	DMXL2
ENSBTAG00000000748	GAR1	ENSG00000109534	GAR1
ENSBTAG00000000773	TTC9C	ENSG00000162222	TTC9C
ENSBTAG00000000778	HSP90AB1	ENSG00000096384	HSP90AB1
ENSBTAG00000000786	NQO2	ENSG00000124588	NQO2
ENSBTAG00000000803	ZNF667	ENSG00000198046	ZNF667
ENSBTAG00000000808	COX14	ENSG00000178449	COX14
ENSBTAG00000000811	DDX49	ENSG00000105671	DDX49
ENSBTAG00000000824	TSEN54	ENSG00000182173	TSEN54
ENSBTAG00000000833	TAX1BP3	ENSG00000213977	TAX1BP3
ENSBTAG00000000835	BCAS1	ENSG00000064787	BCAS1
ENSBTAG00000000842	UBASH3B	ENSG00000154127	UBASH3B
ENSBTAG00000000851	CYP20A1	ENSG00000119004	CYP20A1
ENSBTAG00000000874	CAST	ENSG00000153113	CAST
ENSBTAG00000000908	HCAR1	ENSG00000196917	HCAR1
ENSBTAG00000000917	BMP1	ENSG00000168487	BMP1
ENSBTAG00000000928	SPECC1	ENSG00000128487	SPECC1
ENSBTAG00000000933	CCDC183	ENSG00000213213	CCDC183
ENSBTAG00000000937	ITPRID2	ENSG00000138434	ITPRID2
ENSBTAG00000000939	KIF16B
ENSBTAG00000000941	PLEKHB2	ENSG00000115762	PLEKHB2
ENSBTAG00000000944	LPCAT1	ENSG00000153395	LPCAT1
ENSBTAG00000000950	MRPS16	ENSG00000182180	MRPS16
ENSBTAG00000000957	CDKN2AIP	ENSG00000168564	CDKN2AIP
ENSBTAG00000000958	ZSWIM3	ENSG00000132801	ZSWIM3
ENSBTAG00000000977	CADM1	ENSG00000182985	CADM1
ENSBTAG00000000995	TENT5A	ENSG00000112773	TENT5A
ENSBTAG00000001000	CA13	ENSG00000185015	CA13
ENSBTAG00000001029	RASGRP2	ENSG00000068831	RASGRP2
ENSBTAG00000001030	MTMR3	ENSG00000100330	MTMR3
ENSBTAG00000001061	PRKCA	ENSG00000154229	PRKCA
ENSBTAG00000001066	PILRA
ENSBTAG00000001069	TP53	ENSG00000141510	TP53
ENSBTAG00000001071	WRAP53	ENSG00000141499	WRAP53
ENSBTAG00000001076	NLRP6	ENSG00000174885	NLRP6
ENSBTAG00000001096	PRKRA	ENSG00000180228	PRKRA
ENSBTAG00000001104	CMTM4	ENSG00000183723	CMTM4
ENSBTAG00000001116	P4HA2	ENSG00000072682	P4HA2
ENSBTAG00000001117	ANKRD50	ENSG00000151458	ANKRD50
ENSBTAG00000001119	ANKRD13B	ENSG00000198720	ANKRD13B
ENSBTAG00000001123	SNRNP48	ENSG00000168566	SNRNP48
ENSBTAG00000001131	SLC12A9	ENSG00000146828	SLC12A9
ENSBTAG00000001144	NAA20	ENSG00000173418	NAA20
ENSBTAG00000001173	PLXNA2	ENSG00000076356	PLXNA2
ENSBTAG00000001195	KCNH4	ENSG00000089558	KCNH4
ENSBTAG00000001246	ATP1A1	ENSG00000163399	ATP1A1
ENSBTAG00000001269	TMEM165	ENSG00000134851	TMEM165
ENSBTAG00000001287		ENSG00000125122	LRRC29
ENSBTAG00000001296	TMEM50A	ENSG00000183726	TMEM50A
ENSBTAG00000001298	STAMBPL1	ENSG00000138134	STAMBPL1
ENSBTAG00000001299	CYP7B1	ENSG00000172817	CYP7B1
ENSBTAG00000001335	GHR	ENSG00000112964	GHR
ENSBTAG00000001342	RSL24D1	ENSG00000137876	RSL24D1
ENSBTAG00000001354	INPP5E	ENSG00000148384	INPP5E
ENSBTAG00000001394	TMED9	ENSG00000184840	TMED9
ENSBTAG00000001403	PRKCI	ENSG00000163558	PRKCI
ENSBTAG00000001410	GRAMD1B	ENSG00000023171	GRAMD1B
ENSBTAG00000001412	N6AMT1	ENSG00000156239	N6AMT1
ENSBTAG00000001425	FBXO11	ENSG00000138081	FBXO11
ENSBTAG00000001468	SAMD4A	ENSG00000020577	SAMD4A
ENSBTAG00000001471	POC1A	ENSG00000164087	POC1A
ENSBTAG00000001475	MCUR1	ENSG00000050393	MCUR1
ENSBTAG00000001481	IGSF9	ENSG00000085552	IGSF9
ENSBTAG00000001511	BCL6	ENSG00000113916	BCL6
ENSBTAG00000001552	EPC1	ENSG00000120616	EPC1
ENSBTAG00000001562	NFE2	ENSG00000123405	NFE2
ENSBTAG00000001575	CALM2	ENSG00000143933	CALM2
ENSBTAG00000001616	ZNF592	ENSG00000166716	ZNF592
ENSBTAG00000001659	VPS4A	ENSG00000260914	AC026464.4
ENSBTAG00000001659	VPS4A	ENSG00000132612	VPS4A
ENSBTAG00000001673	C2CD5	ENSG00000111731	C2CD5
ENSBTAG00000001694	TYRO3	ENSG00000092445	TYRO3
ENSBTAG00000001700	CDC42	ENSG00000070831	CDC42
ENSBTAG00000001739	CDH20	ENSG00000101542	CDH20
ENSBTAG00000001744	BET1L	ENSG00000177951	BET1L
ENSBTAG00000001767	B4GALT7	ENSG00000027847	B4GALT7
ENSBTAG00000001790	SAFB2	ENSG00000130254	SAFB2
ENSBTAG00000001795	LONP1	ENSG00000196365	LONP1
ENSBTAG00000001796	CATSPERD	ENSG00000174898	CATSPERD
ENSBTAG00000001810	SCAF11	ENSG00000139218	SCAF11
ENSBTAG00000001822	SNX10	ENSG00000086300	SNX10
ENSBTAG00000001826	SASH1	ENSG00000111961	SASH1
ENSBTAG00000001830	LRRC46	ENSG00000141294	LRRC46
ENSBTAG00000001856	POLR2C	ENSG00000102978	POLR2C
ENSBTAG00000001861	SESTD1	ENSG00000187231	SESTD1
ENSBTAG00000001904	ZNF276	ENSG00000158805	ZNF276
ENSBTAG00000001931	TRABD	ENSG00000170638	TRABD
ENSBTAG00000001956	HINT3	ENSG00000111911	HINT3
ENSBTAG00000001966	PDGFRL	ENSG00000104213	PDGFRL
ENSBTAG00000002006	THBS1	ENSG00000137801	THBS1
ENSBTAG00000002021	BNIP1	ENSG00000113734	BNIP1
ENSBTAG00000002042	RIC8A	ENSG00000177963	RIC8A
ENSBTAG00000002050	COA7	ENSG00000162377	COA7
ENSBTAG00000002051	ARAP1	ENSG00000186635	ARAP1
ENSBTAG00000002062	TRPA1	ENSG00000104321	TRPA1
ENSBTAG00000002070	KLC3	ENSG00000104892	KLC3
ENSBTAG00000002076	STAU2	ENSG00000040341	STAU2
ENSBTAG00000002104	RHPN1	ENSG00000158106	RHPN1
ENSBTAG00000002108	YWHAQ	ENSG00000134308	YWHAQ
ENSBTAG00000002169
ENSBTAG00000002175	SRPK2	ENSG00000135250	SRPK2
ENSBTAG00000002190	DOCK8	ENSG00000107099	DOCK8
ENSBTAG00000002191	RRP12	ENSG00000052749	RRP12
ENSBTAG00000002236	TRPC4AP	ENSG00000100991	TRPC4AP
ENSBTAG00000002238	ARL2	ENSG00000213465	ARL2
ENSBTAG00000002243	SNX15	ENSG00000110025	SNX15
ENSBTAG00000002253	FKBP6	ENSG00000077800	FKBP6
ENSBTAG00000002305	PCSK4	ENSG00000115257	PCSK4
ENSBTAG00000002311	REEP6	ENSG00000115255	REEP6
ENSBTAG00000002319	HMCN2	ENSG00000148357	HMCN2
ENSBTAG00000002327	TMEM208	ENSG00000168701	TMEM208
ENSBTAG00000002329	ASAP2	ENSG00000151693	ASAP2
ENSBTAG00000002346	HSD3B7	ENSG00000099377	HSD3B7
ENSBTAG00000002361	TMCC2	ENSG00000133069	TMCC2
ENSBTAG00000002374	ARMC5	ENSG00000140691	ARMC5
ENSBTAG00000002385	SLC35E4	ENSG00000100036	SLC35E4
ENSBTAG00000002395	HPS3	ENSG00000163755	HPS3
ENSBTAG00000002431	TRIM24	ENSG00000122779	TRIM24
ENSBTAG00000002451	TTC39A	ENSG00000085831	TTC39A
ENSBTAG00000002470	CCDC78	ENSG00000162004	CCDC78
ENSBTAG00000002481	HAGHL	ENSG00000103253	HAGHL
ENSBTAG00000002497	ELOVL2	ENSG00000197977	ELOVL2
ENSBTAG00000002505	GPR3	ENSG00000181773	GPR3
ENSBTAG00000002510	HNRNPUL2	ENSG00000214753	HNRNPUL2
ENSBTAG00000002510	HNRNPUL2	ENSG00000234857	HNRNPUL2-BSCL2
ENSBTAG00000002554	TCAF1	ENSG00000198420	TCAF1
ENSBTAG00000002571	PDCD2L	ENSG00000126249	PDCD2L
ENSBTAG00000002571	PDCD2L	ENSG00000266953	AC092073.1
ENSBTAG00000002591	GLTP	ENSG00000139433	GLTP
ENSBTAG00000002615	LONRF3	ENSG00000175556	LONRF3
ENSBTAG00000002650	ZPR1	ENSG00000109917	ZPR1
ENSBTAG00000002716	NOL10	ENSG00000115761	NOL10
ENSBTAG00000002717	INA	ENSG00000148798	INA
ENSBTAG00000002728	ARID1B	ENSG00000049618	ARID1B
ENSBTAG00000002734	EIF3G	ENSG00000130811	EIF3G
ENSBTAG00000002749	CRHR1
ENSBTAG00000002750	KRIT1	ENSG00000001631	KRIT1
ENSBTAG00000002750	KRIT1	ENSG00000285953	AC000120.4
ENSBTAG00000002813	GAB1	ENSG00000109458	GAB1
ENSBTAG00000002844	PPFIA3	ENSG00000177380	PPFIA3
ENSBTAG00000002865	KCNIP1	ENSG00000182132	KCNIP1
ENSBTAG00000002881	AP4M1	ENSG00000221838	AP4M1
ENSBTAG00000002882	LMNB1	ENSG00000113368	LMNB1
ENSBTAG00000002910	ECHDC2	ENSG00000121310	ECHDC2
ENSBTAG00000002919	UNC5CL	ENSG00000124602	UNC5CL
ENSBTAG00000002920	KAT6B	ENSG00000156650	KAT6B
ENSBTAG00000002960	WDR82	ENSG00000164091	WDR82
ENSBTAG00000002998	MELTF	ENSG00000163975	MELTF
ENSBTAG00000003014	TRPV2	ENSG00000187688	TRPV2
ENSBTAG00000003045	BAMBI	ENSG00000095739	BAMBI
ENSBTAG00000003049	MICALL2	ENSG00000164877	MICALL2
ENSBTAG00000003052	PCSK7	ENSG00000160613	PCSK7
ENSBTAG00000003054	INSRR	ENSG00000027644	INSRR
ENSBTAG00000003060	NTRK1	ENSG00000198400	NTRK1
ENSBTAG00000003075	DVL2	ENSG00000004975	DVL2
ENSBTAG00000003110	TAFA4	ENSG00000163377	TAFA4
ENSBTAG00000003174	NDUFAF4	ENSG00000123545	NDUFAF4
ENSBTAG00000003207	SP5	ENSG00000204335	SP5
ENSBTAG00000003225	IMP4	ENSG00000136718	IMP4
ENSBTAG00000003228	RPL3	ENSG00000100316	RPL3
ENSBTAG00000003244
ENSBTAG00000003278	HOXC10	ENSG00000180818	HOXC10
ENSBTAG00000003281		ENSG00000178586	OR6B3
ENSBTAG00000003281		ENSG00000182083	OR6B2
ENSBTAG00000003298	LZTS2	ENSG00000107816	LZTS2
ENSBTAG00000003304	HOXC4	ENSG00000198353	HOXC4
ENSBTAG00000003305	NCF1	ENSG00000158517	NCF1
ENSBTAG00000003308	GRID2IP	ENSG00000215045	GRID2IP
ENSBTAG00000003345	FAT4	ENSG00000196159	FAT4
ENSBTAG00000003358	MCFD2	ENSG00000180398	MCFD2
ENSBTAG00000003359	ELOVL5	ENSG00000012660	ELOVL5
ENSBTAG00000003380	KCNK15	ENSG00000124249	KCNK15
ENSBTAG00000003394	RNF215	ENSG00000099999	RNF215
ENSBTAG00000003397	CTBP2	ENSG00000175029	CTBP2
ENSBTAG00000003404	PFN4	ENSG00000176732	PFN4
ENSBTAG00000003470	TTYH1	ENSG00000167614	TTYH1
ENSBTAG00000003495	KDM7A	ENSG00000006459	KDM7A
ENSBTAG00000003502	SPOCK1	ENSG00000152377	SPOCK1
ENSBTAG00000003521	KIAA0895L	ENSG00000196123	KIAA0895L
ENSBTAG00000003536	MARCHF6	ENSG00000145495	MARCHF6
ENSBTAG00000003575	ZKSCAN4	ENSG00000187626	ZKSCAN4
ENSBTAG00000003588	ZFAND1	ENSG00000104231	ZFAND1
ENSBTAG00000003614	AP4B1	ENSG00000134262	AP4B1
ENSBTAG00000003635	SLC35C2	ENSG00000080189	SLC35C2
ENSBTAG00000003636	LIPA	ENSG00000107798	LIPA
ENSBTAG00000003692	UCP2	ENSG00000175567	UCP2
ENSBTAG00000003697	TARDBP	ENSG00000120948	TARDBP
ENSBTAG00000003719	TDRD7	ENSG00000196116	TDRD7
ENSBTAG00000003740	KDM6A	ENSG00000147050	KDM6A
ENSBTAG00000003773	SLC25A13	ENSG00000004864	SLC25A13
ENSBTAG00000003804	SCCPDH	ENSG00000143653	SCCPDH
ENSBTAG00000003884	FAM120B	ENSG00000112584	FAM120B
ENSBTAG00000003901	DNMT3B	ENSG00000088305	DNMT3B
ENSBTAG00000003925	C9H6orf120	ENSG00000185127	C6orf120
ENSBTAG00000003942	PIP4K2C	ENSG00000166908	PIP4K2C
ENSBTAG00000003943	TTC39B	ENSG00000155158	TTC39B
ENSBTAG00000003968	UBP1	ENSG00000153560	UBP1
ENSBTAG00000003981	RRP1	ENSG00000160214	RRP1
ENSBTAG00000004008	FAM199X	ENSG00000123575	FAM199X
ENSBTAG00000004017	PLEKHG2	ENSG00000090924	PLEKHG2
ENSBTAG00000004018	DGKA	ENSG00000065357	DGKA
ENSBTAG00000004024	UBE2Q2	ENSG00000140367	UBE2Q2
ENSBTAG00000004054	PAPOLA	ENSG00000090060	PAPOLA
ENSBTAG00000004085	ASF1B	ENSG00000105011	ASF1B
ENSBTAG00000004086	SPINT1	ENSG00000166145	SPINT1
ENSBTAG00000004088	CRYBB2	ENSG00000244752	CRYBB2
ENSBTAG00000004104	RUNX2	ENSG00000124813	RUNX2
ENSBTAG00000004108	CENPX
ENSBTAG00000004111	LRRC45	ENSG00000169683	LRRC45
ENSBTAG00000004112	GAMT	ENSG00000130005	GAMT
ENSBTAG00000004165	CLYBL	ENSG00000125246	CLYBL
ENSBTAG00000004167	TTC29	ENSG00000137473	TTC29
ENSBTAG00000004177	TANC1	ENSG00000115183	TANC1
ENSBTAG00000004178	ACOX2	ENSG00000168306	ACOX2
ENSBTAG00000004190	ARHGAP29	ENSG00000137962	ARHGAP29
ENSBTAG00000004199	DIABLO	ENSG00000184047	DIABLO
ENSBTAG00000004199	DIABLO	ENSG00000284934	AC048338.2
ENSBTAG00000004225	TSR1	ENSG00000167721	TSR1
ENSBTAG00000004240	TMPO	ENSG00000120802	TMPO
ENSBTAG00000004259	HPCAL1	ENSG00000115756	HPCAL1
ENSBTAG00000004268	TRAPPC5	ENSG00000181029	TRAPPC5
ENSBTAG00000004280	SRPX	ENSG00000101955	SRPX
ENSBTAG00000004281	ACSS1	ENSG00000154930	ACSS1
ENSBTAG00000004375	ESRP2
ENSBTAG00000004386	SOCS1	ENSG00000185338	SOCS1
ENSBTAG00000004394	PKIB	ENSG00000135549	PKIB
ENSBTAG00000004420	BAHD1	ENSG00000140320	BAHD1
ENSBTAG00000004426	DNAJB14	ENSG00000164031	DNAJB14
ENSBTAG00000004438	XPNPEP1	ENSG00000108039	XPNPEP1
ENSBTAG00000004494	B4GALNT1	ENSG00000135454	B4GALNT1
ENSBTAG00000004502	CLUAP1	ENSG00000103351	CLUAP1
ENSBTAG00000004551	RHOT2	ENSG00000140983	RHOT2
ENSBTAG00000004558	C10H15orf48	ENSG00000166920	C15orf48
ENSBTAG00000004598	GOLGA5	ENSG00000066455	GOLGA5
ENSBTAG00000004625	PYGB	ENSG00000100994	PYGB
ENSBTAG00000004633	PRSS48	ENSG00000189099	PRSS48
ENSBTAG00000004636	PLEKHA1	ENSG00000107679	PLEKHA1
ENSBTAG00000004639	HARBI1	ENSG00000180423	HARBI1
ENSBTAG00000004641	PLEKHA6	ENSG00000143850	PLEKHA6
ENSBTAG00000004645	ADAMTSL3	ENSG00000156218	ADAMTSL3
ENSBTAG00000004659	COQ10B	ENSG00000115520	COQ10B
ENSBTAG00000004715	AKIRIN1	ENSG00000174574	AKIRIN1
ENSBTAG00000004722	THUMPD2	ENSG00000138050	THUMPD2
ENSBTAG00000004755	SHKBP1	ENSG00000160410	SHKBP1
ENSBTAG00000004757	LTBP4	ENSG00000090006	LTBP4
ENSBTAG00000004768	RAI1	ENSG00000108557	RAI1
ENSBTAG00000004769	NEIL2	ENSG00000154328	NEIL2
ENSBTAG00000004777	S100B	ENSG00000160307	S100B
ENSBTAG00000004786	TMEM134	ENSG00000172663	TMEM134
ENSBTAG00000004795	RIPPLY2	ENSG00000203877	RIPPLY2
ENSBTAG00000004797	TRMT44	ENSG00000155275	TRMT44
ENSBTAG00000004850	KPNA3	ENSG00000102753	KPNA3
ENSBTAG00000004872	MRPL20	ENSG00000242485	MRPL20
ENSBTAG00000004874	AURKAIP1	ENSG00000175756	AURKAIP1
ENSBTAG00000004875	NAA60	ENSG00000122390	NAA60
ENSBTAG00000004893	ACOX3	ENSG00000087008	ACOX3
ENSBTAG00000004896	ABLIM3	ENSG00000173210	ABLIM3
ENSBTAG00000004906	CCNE2	ENSG00000175305	CCNE2
ENSBTAG00000004930	DNAAF2	ENSG00000165506	DNAAF2
ENSBTAG00000004952	MFSD4A	ENSG00000174514	MFSD4A
ENSBTAG00000004961	GOSR1	ENSG00000108587	GOSR1
ENSBTAG00000004964	PCGF5	ENSG00000180628	PCGF5
ENSBTAG00000004965	NUP133	ENSG00000069248	NUP133
ENSBTAG00000004970	LRRC24	ENSG00000254402	LRRC24
ENSBTAG00000004971	GRAMD1C	ENSG00000178075	GRAMD1C
ENSBTAG00000004976	CDCA7L	ENSG00000164649	CDCA7L
ENSBTAG00000004988	CCKAR	ENSG00000163394	CCKAR
ENSBTAG00000004989	IRF5	ENSG00000128604	IRF5
ENSBTAG00000004990	NEO1	ENSG00000067141	NEO1
ENSBTAG00000004992	TNPO3	ENSG00000064419	TNPO3
ENSBTAG00000004999	RESF1	ENSG00000174718	RESF1
ENSBTAG00000005021	SEMA5A	ENSG00000112902	SEMA5A
ENSBTAG00000005031	DOC2A	ENSG00000149927	DOC2A
ENSBTAG00000005034	CAPN5	ENSG00000149260	CAPN5
ENSBTAG00000005073	ZNHIT2	ENSG00000174276	ZNHIT2
ENSBTAG00000005077	CXCL12	ENSG00000107562	CXCL12
ENSBTAG00000005092	ROR2	ENSG00000169071	ROR2
ENSBTAG00000005100	TMEM30A	ENSG00000112697	TMEM30A
ENSBTAG00000005102	PHTF2	ENSG00000006576	PHTF2
ENSBTAG00000005119	PSMD1	ENSG00000173692	PSMD1
ENSBTAG00000005137	LPGAT1	ENSG00000123684	LPGAT1
ENSBTAG00000005138	BCL9L	ENSG00000186174	BCL9L
ENSBTAG00000005144	PNPLA2	ENSG00000177666	PNPLA2
ENSBTAG00000005146
ENSBTAG00000005181	SYS1	ENSG00000204070	SYS1
ENSBTAG00000005234	LYPD1	ENSG00000150551	LYPD1
ENSBTAG00000005246	DIP2B	ENSG00000066084	DIP2B
ENSBTAG00000005249	RNF14	ENSG00000013561	RNF14
ENSBTAG00000005263	KLHL2	ENSG00000109466	KLHL2
ENSBTAG00000005296	RPL13A
ENSBTAG00000005300	TMEM51	ENSG00000171729	TMEM51
ENSBTAG00000005327	SUSD5	ENSG00000173705	SUSD5
ENSBTAG00000005376	FBXO30	ENSG00000118496	FBXO30
ENSBTAG00000005380	MOCS2	ENSG00000164172	MOCS2
ENSBTAG00000005385	POP5	ENSG00000167272	POP5
ENSBTAG00000005386	SLC2A2	ENSG00000163581	SLC2A2
ENSBTAG00000005397	CD46	ENSG00000117335	CD46
ENSBTAG00000005458	TBC1D24	ENSG00000260272	AC093525.2
ENSBTAG00000005462	FXR2	ENSG00000129245	FXR2
ENSBTAG00000005483	ESYT2	ENSG00000117868	ESYT2
ENSBTAG00000005583	HYI	ENSG00000178922	HYI
ENSBTAG00000005615	CEACAM1	ENSG00000105352	CEACAM4
ENSBTAG00000005674	NEU1	ENSG00000204386	NEU1
ENSBTAG00000005693	CCDC43	ENSG00000180329	CCDC43
ENSBTAG00000005711	NSG1	ENSG00000168824	NSG1
ENSBTAG00000005728	CDHR4	ENSG00000187492	CDHR4
ENSBTAG00000005734	GATA6	ENSG00000141448	GATA6
ENSBTAG00000005785	DPY19L1	ENSG00000173852	DPY19L1
ENSBTAG00000005788	VANGL1	ENSG00000173218	VANGL1
ENSBTAG00000005795	DHX32	ENSG00000089876	DHX32
ENSBTAG00000005827	FIG4	ENSG00000112367	FIG4
ENSBTAG00000005828	MERTK	ENSG00000153208	MERTK
ENSBTAG00000005844	SCAMP2	ENSG00000140497	SCAMP2
ENSBTAG00000005846	FAM219B	ENSG00000178761	FAM219B
ENSBTAG00000005933	CTNNBIP1	ENSG00000178585	CTNNBIP1
ENSBTAG00000005953	ESX1	ENSG00000123576	ESX1
ENSBTAG00000005957	CSE1L	ENSG00000124207	CSE1L
ENSBTAG00000005964	PIGG	ENSG00000174227	PIGG
ENSBTAG00000005968	TLL1	ENSG00000038295	TLL1
ENSBTAG00000005969	EIF2S2	ENSG00000125977	EIF2S2
ENSBTAG00000005978	PIK3R5	ENSG00000141506	PIK3R5
ENSBTAG00000006007	SH3GL1	ENSG00000141985	SH3GL1
ENSBTAG00000006017	NFKB2	ENSG00000077150	NFKB2
ENSBTAG00000006025	AHSA2
ENSBTAG00000006045	P4HB	ENSG00000185624	P4HB
ENSBTAG00000006049	BZW1	ENSG00000082153	BZW1
ENSBTAG00000006052	PLCD3	ENSG00000161714	PLCD3
ENSBTAG00000006054	ACBD4	ENSG00000181513	ACBD4
ENSBTAG00000006081	PPM1J	ENSG00000155367	PPM1J
ENSBTAG00000006082	DNASE2	ENSG00000105612	DNASE2
ENSBTAG00000006125	PLK3	ENSG00000173846	PLK3
ENSBTAG00000006159	KCNJ3	ENSG00000162989	KCNJ3
ENSBTAG00000006161	MET	ENSG00000105976	MET
ENSBTAG00000006201	DTWD1	ENSG00000104047	DTWD1
ENSBTAG00000006212	GTF2IRD1	ENSG00000006704	GTF2IRD1
ENSBTAG00000006262	LIMS2	ENSG00000072163	LIMS2
ENSBTAG00000006276	C1QTNF1	ENSG00000173918	C1QTNF1
ENSBTAG00000006322	DENND5A	ENSG00000184014	DENND5A
ENSBTAG00000006335	STAT6	ENSG00000166888	STAT6
ENSBTAG00000006359	EPHA1	ENSG00000146904	EPHA1
ENSBTAG00000006371	RMND5B	ENSG00000145916	RMND5B
ENSBTAG00000006372	KLHL42	ENSG00000087448	KLHL42
ENSBTAG00000006391	NDUFAB1	ENSG00000004779	NDUFAB1
ENSBTAG00000006413	KATNBL1	ENSG00000134152	KATNBL1
ENSBTAG00000006422	TRIM28	ENSG00000130726	TRIM28
ENSBTAG00000006474	EPCAM	ENSG00000119888	EPCAM
ENSBTAG00000006490	BOLA-DOA	ENSG00000204252	HLA-DOA
ENSBTAG00000006500	RBM15B	ENSG00000259956	RBM15B
ENSBTAG00000006501	DCAF1	ENSG00000145041	DCAF1
ENSBTAG00000006504	TCHP
ENSBTAG00000006514		ENSG00000211777	TRAV3
ENSBTAG00000006526	BCL2L1	ENSG00000171552	BCL2L1
ENSBTAG00000006531	DIP2C	ENSG00000151240	DIP2C
ENSBTAG00000006533	NSFL1C	ENSG00000088833	NSFL1C
ENSBTAG00000006536	CL46	ENSG00000133661	SFTPD
ENSBTAG00000006538	PTHLH	ENSG00000087494	PTHLH
ENSBTAG00000006567	VIPR1	ENSG00000114812	VIPR1
ENSBTAG00000006574	ARL8A	ENSG00000143862	ARL8A
ENSBTAG00000006587	ZNF367	ENSG00000165244	ZNF367
ENSBTAG00000006609	ERRFI1	ENSG00000116285	ERRFI1
ENSBTAG00000006625	NDC1	ENSG00000058804	NDC1
ENSBTAG00000006649	TSSK6	ENSG00000178093	TSSK6
ENSBTAG00000006651	INSL6
ENSBTAG00000006666	NAA25	ENSG00000111300	NAA25
ENSBTAG00000006676	FIBIN	ENSG00000176971	FIBIN
ENSBTAG00000006692	IL19	ENSG00000142224	IL19
ENSBTAG00000006697	RICTOR	ENSG00000164327	RICTOR
ENSBTAG00000006724	PPP1R2	ENSG00000184203	PPP1R2
ENSBTAG00000006724	PPP1R2	ENSG00000231989	PPP1R2B
ENSBTAG00000006752	PFKFB4	ENSG00000114268	PFKFB4
ENSBTAG00000006757	CA11	ENSG00000063180	CA11
ENSBTAG00000006777	TLCD1	ENSG00000160606	TLCD1
ENSBTAG00000006789	FGD5	ENSG00000154783	FGD5
ENSBTAG00000006817	CBL	ENSG00000110395	CBL
ENSBTAG00000006828	RAPGEF3	ENSG00000079337	RAPGEF3
ENSBTAG00000006833	LMAN1	ENSG00000074695	LMAN1
ENSBTAG00000006836	FBXO33	ENSG00000165355	FBXO33
ENSBTAG00000006898	EPRS1	ENSG00000136628	EPRS1
ENSBTAG00000006904	TNS2	ENSG00000111077	TNS2
ENSBTAG00000006927	ABCF1	ENSG00000204574	ABCF1
ENSBTAG00000006947	ROPN1	ENSG00000065371	ROPN1
ENSBTAG00000006947	ROPN1	ENSG00000114547	ROPN1B
ENSBTAG00000006949	SPAG4	ENSG00000061656	SPAG4
ENSBTAG00000006955	CPNE1	ENSG00000214078	CPNE1
ENSBTAG00000006966	NRM	ENSG00000137404	NRM
ENSBTAG00000007013	TOM1L1	ENSG00000141198	TOM1L1
ENSBTAG00000007039	FBXO25	ENSG00000147364	FBXO25
ENSBTAG00000007092	GRPR	ENSG00000126010	GRPR
ENSBTAG00000007105		ENSG00000241945	PWP2
ENSBTAG00000007105		ENSG00000275464	FP565260.1
ENSBTAG00000007121	TK1	ENSG00000167900	TK1
ENSBTAG00000007125	AFMID	ENSG00000183077	AFMID
ENSBTAG00000007156	AGAP2	ENSG00000135439	AGAP2
ENSBTAG00000007164	FGFR3	ENSG00000068078	FGFR3
ENSBTAG00000007204	KRT80	ENSG00000167767	KRT80
ENSBTAG00000007208	HDAC11	ENSG00000163517	HDAC11
ENSBTAG00000007215	RNPEPL1	ENSG00000142327	RNPEPL1
ENSBTAG00000007220	CASKIN2	ENSG00000177303	CASKIN2
ENSBTAG00000007315	LARS2	ENSG00000011376	LARS2
ENSBTAG00000007318	ZNF687	ENSG00000143373	ZNF687
ENSBTAG00000007320	PI4KB	ENSG00000143393	PI4KB
ENSBTAG00000007330	STXBP3	ENSG00000116266	STXBP3
ENSBTAG00000007331	PLOD2	ENSG00000152952	PLOD2
ENSBTAG00000007364	PMS2	ENSG00000122512	PMS2
ENSBTAG00000007365	NEIL1	ENSG00000140398	NEIL1
ENSBTAG00000007367	AIMP2	ENSG00000106305	AIMP2
ENSBTAG00000007375	MIF	ENSG00000240972	MIF
ENSBTAG00000007378	CLIP4	ENSG00000115295	CLIP4
ENSBTAG00000007398	MRPS24	ENSG00000062582	MRPS24
ENSBTAG00000007414	PAPOLG	ENSG00000115421	PAPOLG
ENSBTAG00000007434	CD300LG	ENSG00000161649	CD300LG
ENSBTAG00000007449	HS3ST1	ENSG00000002587	HS3ST1
ENSBTAG00000007476	BTRC	ENSG00000166167	BTRC
ENSBTAG00000007485	GRHL1	ENSG00000134317	GRHL1
ENSBTAG00000007540	GLUD1	ENSG00000148672	GLUD1
ENSBTAG00000007540	GLUD1	ENSG00000182890	GLUD2
ENSBTAG00000007562	TRAM1	ENSG00000067167	TRAM1
ENSBTAG00000007592	RARG	ENSG00000172819	RARG
ENSBTAG00000007593	AIDA	ENSG00000186063	AIDA
ENSBTAG00000007595	BROX	ENSG00000162819	BROX
ENSBTAG00000007609	ITFG2	ENSG00000111203	ITFG2
ENSBTAG00000007654	CHST7	ENSG00000147119	CHST7
ENSBTAG00000007659	CORO2A	ENSG00000106789	CORO2A
ENSBTAG00000007730	ZFX	ENSG00000005889	ZFX
ENSBTAG00000007730	ZFX	ENSG00000067646	ZFY
ENSBTAG00000007743	PUS7	ENSG00000091127	PUS7
ENSBTAG00000007758	PDE10A	ENSG00000112541	PDE10A
ENSBTAG00000007759	ABCB8	ENSG00000197150	ABCB8
ENSBTAG00000007808	ANTXR1	ENSG00000169604	ANTXR1
ENSBTAG00000007844	CETN2	ENSG00000147400	CETN2
ENSBTAG00000007900	FIS1	ENSG00000214253	FIS1
ENSBTAG00000007913	CWC15	ENSG00000150316	CWC15
ENSBTAG00000007920	PANK2	ENSG00000125779	PANK2
ENSBTAG00000007937	PRIM2	ENSG00000146143	PRIM2
ENSBTAG00000007976	FAM3C	ENSG00000196937	FAM3C
ENSBTAG00000007981	GRK5	ENSG00000198873	GRK5
ENSBTAG00000008053	WDFY2	ENSG00000139668	WDFY2
ENSBTAG00000008054	ZNF706	ENSG00000120963	ZNF706
ENSBTAG00000008061	RILPL1	ENSG00000188026	RILPL1
ENSBTAG00000008068	ERLEC1	ENSG00000068912	ERLEC1
ENSBTAG00000008076	SLC35B2	ENSG00000157593	SLC35B2
ENSBTAG00000008088	KIF18B	ENSG00000186185	KIF18B
ENSBTAG00000008114	CD99	ENSG00000002586	CD99
ENSBTAG00000008142	IFIH1	ENSG00000115267	IFIH1
ENSBTAG00000008150	PKIA	ENSG00000171033	PKIA
ENSBTAG00000008170	POLA1	ENSG00000101868	POLA1
ENSBTAG00000008173	TRIM13	ENSG00000204977	TRIM13
ENSBTAG00000008185	RTN2	ENSG00000125744	RTN2
ENSBTAG00000008195	PHKG1	ENSG00000164776	PHKG1
ENSBTAG00000008301	WNK2	ENSG00000165238	WNK2
ENSBTAG00000008302	RINT1	ENSG00000135249	RINT1
ENSBTAG00000008314	SDHB	ENSG00000117118	SDHB
ENSBTAG00000008336	HPCA	ENSG00000121905	HPCA
ENSBTAG00000008338	PLCB1	ENSG00000182621	PLCB1
ENSBTAG00000008355	CPSF1	ENSG00000071894	CPSF1
ENSBTAG00000008382	METTL25	ENSG00000127720	METTL25
ENSBTAG00000008401	PFKFB3	ENSG00000170525	PFKFB3
ENSBTAG00000008412	BCL7C	ENSG00000099385	BCL7C
ENSBTAG00000008419	PDE2A	ENSG00000186642	PDE2A
ENSBTAG00000008423	TIMM22	ENSG00000177370	TIMM22
ENSBTAG00000008424	ABR	ENSG00000159842	ABR
ENSBTAG00000008429	LRP4	ENSG00000134569	LRP4
ENSBTAG00000008452	IHH	ENSG00000163501	IHH
ENSBTAG00000008462	FAM43A	ENSG00000185112	FAM43A
ENSBTAG00000008487	VPS37D	ENSG00000176428	VPS37D
ENSBTAG00000008505	APOB	ENSG00000084674	APOB
ENSBTAG00000008525	LRIG2	ENSG00000198799	LRIG2
ENSBTAG00000008530	SLC36A4	ENSG00000180773	SLC36A4
ENSBTAG00000008544	SALL1	ENSG00000103449	SALL1
ENSBTAG00000008556	POU2F2	ENSG00000028277	POU2F2
ENSBTAG00000008579	RCC2	ENSG00000179051	RCC2
ENSBTAG00000008584	CLN8	ENSG00000182372	CLN8
ENSBTAG00000008584	CLN8	ENSG00000283239	AC019257.8
ENSBTAG00000008596	PRICKLE1	ENSG00000139174	PRICKLE1
ENSBTAG00000008605	DNAH2	ENSG00000183914	DNAH2
ENSBTAG00000008611	IGFBP4	ENSG00000141753	IGFBP4
ENSBTAG00000008614	CCDC155	ENSG00000161609	CCDC155
ENSBTAG00000008654	HOOK2	ENSG00000095066	HOOK2
ENSBTAG00000008687	PCSK2	ENSG00000125851	PCSK2
ENSBTAG00000008703	EIF2AK2	ENSG00000055332	EIF2AK2
ENSBTAG00000008726	NCS1	ENSG00000107130	NCS1
ENSBTAG00000008734	PM20D1	ENSG00000162877	PM20D1
ENSBTAG00000008739	SAMD11	ENSG00000187634	SAMD11
ENSBTAG00000008749	OLIG3	ENSG00000177468	OLIG3
ENSBTAG00000008761	TRAFD1	ENSG00000135148	TRAFD1
ENSBTAG00000008804	SAAL1	ENSG00000166788	SAAL1
ENSBTAG00000008842	JPH1	ENSG00000104369	JPH1
ENSBTAG00000008886	STOX2	ENSG00000173320	STOX2
ENSBTAG00000008898	GBX2	ENSG00000168505	GBX2
ENSBTAG00000008905	FIGLA	ENSG00000183733	FIGLA
ENSBTAG00000008916	CYFIP2	ENSG00000055163	CYFIP2
ENSBTAG00000008951	ALPL	ENSG00000162551	ALPL
ENSBTAG00000008953	TAP1	ENSG00000168394	TAP1
ENSBTAG00000008954	PSMB9	ENSG00000240065	PSMB9
ENSBTAG00000009022	DNAJC30	ENSG00000176410	DNAJC30
ENSBTAG00000009026	PACS1	ENSG00000175115	PACS1
ENSBTAG00000009032	TMEM80	ENSG00000177042	TMEM80
ENSBTAG00000009049
ENSBTAG00000009107	CBX8	ENSG00000141570	CBX8
ENSBTAG00000009115	SPSB4	ENSG00000175093	SPSB4
ENSBTAG00000009121	STAG2	ENSG00000101972	STAG2
ENSBTAG00000009143	MC5R	ENSG00000176136	MC5R
ENSBTAG00000009165	LPIN3	ENSG00000132793	LPIN3
ENSBTAG00000009172	BCAT2	ENSG00000105552	BCAT2
ENSBTAG00000009200	PAM16	ENSG00000217930	PAM16
ENSBTAG00000009206	FOXS1	ENSG00000179772	FOXS1
ENSBTAG00000009213	TOMM40L	ENSG00000158882	TOMM40L
ENSBTAG00000009231	NSDHL	ENSG00000147383	NSDHL
ENSBTAG00000009232	PIK3CA	ENSG00000121879	PIK3CA
ENSBTAG00000009235	KCNMB3	ENSG00000171121	KCNMB3
ENSBTAG00000009265	NR5A2	ENSG00000116833	NR5A2
ENSBTAG00000009278	MSL3	ENSG00000005302	MSL3
ENSBTAG00000009288	TBC1D25	ENSG00000068354	TBC1D25
ENSBTAG00000009294	DEGS2	ENSG00000168350	DEGS2
ENSBTAG00000009309	PEX10	ENSG00000157911	PEX10
ENSBTAG00000009314	FYB2	ENSG00000187889	FYB2
ENSBTAG00000009331	CPAMD8	ENSG00000160111	CPAMD8
ENSBTAG00000009337	PNMA8A	ENSG00000182013	PNMA8A
ENSBTAG00000009376	DPH1	ENSG00000108963	DPH1
ENSBTAG00000009389	HNRNPH1	ENSG00000169045	HNRNPH1
ENSBTAG00000009405	TRPC4	ENSG00000133107	TRPC4
ENSBTAG00000009423	NIPAL1	ENSG00000163293	NIPAL1
ENSBTAG00000009438	EPHA5	ENSG00000145242	EPHA5
ENSBTAG00000009453	URGCP	ENSG00000106608	URGCP
ENSBTAG00000009486	TMEM179B	ENSG00000185475	TMEM179B
ENSBTAG00000009509	NDUFA6	ENSG00000184983	NDUFA6
ENSBTAG00000009522	EIF4E	ENSG00000151247	EIF4E
ENSBTAG00000009542	ZC3H10	ENSG00000135482	ZC3H10
ENSBTAG00000009554	EHBP1L1	ENSG00000173442	EHBP1L1
ENSBTAG00000009562	ZNF593	ENSG00000142684	ZNF593
ENSBTAG00000009580	SH3BGRL3	ENSG00000142669	SH3BGRL3
ENSBTAG00000009599		ENSG00000160349	LCN1
ENSBTAG00000009611	PHF21A	ENSG00000135365	PHF21A
ENSBTAG00000009653		ENSG00000213231	TCL1B
ENSBTAG00000009726	KLHL12	ENSG00000117153	KLHL12
ENSBTAG00000009736	CDC42BPG	ENSG00000171219	CDC42BPG
ENSBTAG00000009763
ENSBTAG00000009780	GTF2I	ENSG00000263001	GTF2I
ENSBTAG00000009785	SAMD4B	ENSG00000179134	SAMD4B
ENSBTAG00000009804	ERP44	ENSG00000023318	ERP44
ENSBTAG00000009806	INVS	ENSG00000119509	INVS
ENSBTAG00000009826	GPD1L	ENSG00000152642	GPD1L
ENSBTAG00000009846	MTHFD1L	ENSG00000120254	MTHFD1L
ENSBTAG00000009854	MPHOSPH10	ENSG00000124383	MPHOSPH10
ENSBTAG00000009881	ENTPD6	ENSG00000197586	ENTPD6
ENSBTAG00000009918	GSE1	ENSG00000131149	GSE1
ENSBTAG00000009942	PLCL2	ENSG00000154822	PLCL2
ENSBTAG00000009960	FLOT1	ENSG00000137312	FLOT1
ENSBTAG00000009969	RNPS1	ENSG00000205937	RNPS1
ENSBTAG00000009972	INHA	ENSG00000123999	INHA
ENSBTAG00000010029	ERC2	ENSG00000187672	ERC2
ENSBTAG00000010032	NTM	ENSG00000182667	NTM
ENSBTAG00000010073	FLOT2	ENSG00000132589	FLOT2
ENSBTAG00000010082	COL15A1	ENSG00000204291	COL15A1
ENSBTAG00000010096	SLC5A2	ENSG00000140675	SLC5A2
ENSBTAG00000010107	WHRN	ENSG00000095397	WHRN
ENSBTAG00000010126	PCIF1	ENSG00000100982	PCIF1
ENSBTAG00000010130	ZNF335	ENSG00000198026	ZNF335
ENSBTAG00000010138	SEMA3B	ENSG00000012171	SEMA3B
ENSBTAG00000010157	TOMM22	ENSG00000100216	TOMM22
ENSBTAG00000010217	ZNF318	ENSG00000171467	ZNF318
ENSBTAG00000010230	CAPN1	ENSG00000014216	CAPN1
ENSBTAG00000010252	ZNF397
ENSBTAG00000010290	GGNBP2	ENSG00000278311	GGNBP2
ENSBTAG00000010348	GATD1	ENSG00000177225	GATD1
ENSBTAG00000010355	VPS37A	ENSG00000155975	VPS37A
ENSBTAG00000010361	DLL4	ENSG00000128917	DLL4
ENSBTAG00000010372	MTMR7	ENSG00000003987	MTMR7
ENSBTAG00000010375	MSL1	ENSG00000188895	MSL1
ENSBTAG00000010447	LSP1	ENSG00000130592	LSP1
ENSBTAG00000010464	MN1	ENSG00000169184	MN1
ENSBTAG00000010475	MLNR	ENSG00000102539	MLNR
ENSBTAG00000010493	SERTAD1	ENSG00000197019	SERTAD1
ENSBTAG00000010502	SERTAD3	ENSG00000167565	SERTAD3
ENSBTAG00000010526	PLPP1	ENSG00000067113	PLPP1
ENSBTAG00000010531	CYP1B1	ENSG00000138061	CYP1B1
ENSBTAG00000010543	FGFR4	ENSG00000160867	FGFR4
ENSBTAG00000010559	DHRS7B	ENSG00000109016	DHRS7B
ENSBTAG00000010562	CD34	ENSG00000174059	CD34
ENSBTAG00000010617	KRTCAP2	ENSG00000163463	KRTCAP2
ENSBTAG00000010622	TRIM46	ENSG00000163462	TRIM46
ENSBTAG00000010635	RAB3A	ENSG00000105649	RAB3A
ENSBTAG00000010657	ADGRB2	ENSG00000121753	ADGRB2
ENSBTAG00000010660	CACNA1C	ENSG00000151067	CACNA1C
ENSBTAG00000010694	BICC1	ENSG00000122870	BICC1
ENSBTAG00000010740	CLTB	ENSG00000175416	CLTB
ENSBTAG00000010812	P2RX4	ENSG00000135124	P2RX4
ENSBTAG00000010820	WNT11	ENSG00000085741	WNT11
ENSBTAG00000010866	BMPER	ENSG00000164619	BMPER
ENSBTAG00000010868	SIAH1	ENSG00000196470	SIAH1
ENSBTAG00000010873	BHLHE23	ENSG00000125533	BHLHE23
ENSBTAG00000010899	TIMP2	ENSG00000035862	TIMP2
ENSBTAG00000010904	PAGR1	ENSG00000280789	PAGR1
ENSBTAG00000010919	USP47	ENSG00000170242	USP47
ENSBTAG00000010937	APOO	ENSG00000184831	APOO
ENSBTAG00000010939	CXHXorf58	ENSG00000165182	CXorf58
ENSBTAG00000010943	SLC22A23	ENSG00000137266	SLC22A23
ENSBTAG00000010981	CIB2	ENSG00000136425	CIB2
ENSBTAG00000011011	SSH2	ENSG00000141298	SSH2
ENSBTAG00000011028	ABCB7	ENSG00000131269	ABCB7
ENSBTAG00000011032	MCPH1	ENSG00000147316	MCPH1
ENSBTAG00000011037	RBPMS2	ENSG00000166831	RBPMS2
ENSBTAG00000011057
ENSBTAG00000011080	TLX1	ENSG00000107807	TLX1
ENSBTAG00000011088	SLC6A6	ENSG00000131389	SLC6A6
ENSBTAG00000011105	SLC38A2	ENSG00000134294	SLC38A2
ENSBTAG00000011110	ACOT12	ENSG00000172497	ACOT12
ENSBTAG00000011116	PAQR9	ENSG00000188582	PAQR9
ENSBTAG00000011149	SIGIRR	ENSG00000185187	SIGIRR
ENSBTAG00000011186	BEST1	ENSG00000167995	BEST1
ENSBTAG00000011193	C1QC	ENSG00000159189	C1QC
ENSBTAG00000011217	DNAJC11	ENSG00000007923	DNAJC11
ENSBTAG00000011227	TRPC6	ENSG00000137672	TRPC6
ENSBTAG00000011242	MUTYH	ENSG00000132781	MUTYH
ENSBTAG00000011242	MUTYH	ENSG00000288208	AL451136.1
ENSBTAG00000011250	AFG3L2	ENSG00000141385	AFG3L2
ENSBTAG00000011256	MYO1B	ENSG00000128641	MYO1B
ENSBTAG00000011351	TMEM259	ENSG00000182087	TMEM259
ENSBTAG00000011352	TBC1D30	ENSG00000288591	AC078815.1
ENSBTAG00000011352	TBC1D30	ENSG00000111490	TBC1D30
ENSBTAG00000011358	IER3	ENSG00000137331	IER3
ENSBTAG00000011379	KCNH5	ENSG00000140015	KCNH5
ENSBTAG00000011381	SLC30A3	ENSG00000115194	SLC30A3
ENSBTAG00000011382	SLC9A3R1	ENSG00000109062	SLC9A3R1
ENSBTAG00000011394	FAM214B	ENSG00000005238	FAM214B
ENSBTAG00000011397	UNC13B	ENSG00000198722	UNC13B
ENSBTAG00000011399	YARS2	ENSG00000139131	YARS2
ENSBTAG00000011431	GBA2	ENSG00000070610	GBA2
ENSBTAG00000011433	RGP1	ENSG00000107185	RGP1
ENSBTAG00000011434	NPR2	ENSG00000159899	NPR2
ENSBTAG00000011447	FAM171A2	ENSG00000161682	FAM171A2
ENSBTAG00000011482	SLC43A2	ENSG00000167703	SLC43A2
ENSBTAG00000011491	WDR81	ENSG00000167716	WDR81
ENSBTAG00000011494	PYGL	ENSG00000100504	PYGL
ENSBTAG00000011524	XRN1	ENSG00000114127	XRN1
ENSBTAG00000011530	CDH15	ENSG00000129910	CDH15
ENSBTAG00000011563	TNFSF13B	ENSG00000102524	TNFSF13B
ENSBTAG00000011619	RASIP1	ENSG00000105538	RASIP1
ENSBTAG00000011635	CENPN	ENSG00000166451	CENPN
ENSBTAG00000011643	SOS1	ENSG00000115904	SOS1
ENSBTAG00000011659	PIGZ
ENSBTAG00000011698	TYK2	ENSG00000105397	TYK2
ENSBTAG00000011699	CDC37	ENSG00000105401	CDC37
ENSBTAG00000011721	MED13	ENSG00000108510	MED13
ENSBTAG00000011752	SYNM	ENSG00000182253	SYNM
ENSBTAG00000011762	ANKRD52	ENSG00000139645	ANKRD52
ENSBTAG00000011785	WDR26	ENSG00000162923	WDR26
ENSBTAG00000011787	ISCU	ENSG00000136003	ISCU
ENSBTAG00000011789	REST	ENSG00000084093	REST
ENSBTAG00000011805	PLIN3	ENSG00000105355	PLIN3
ENSBTAG00000011850	ALG5	ENSG00000120697	ALG5
ENSBTAG00000011855	EXOSC8	ENSG00000120699	EXOSC8
ENSBTAG00000011859	IPPK	ENSG00000127080	IPPK
ENSBTAG00000011864	RGMB	ENSG00000174136	RGMB
ENSBTAG00000011879	B4GALT2	ENSG00000117411	B4GALT2
ENSBTAG00000011889	NOC4L	ENSG00000184967	NOC4L
ENSBTAG00000011892	SRGAP1	ENSG00000196935	SRGAP1
ENSBTAG00000011922	PLEC	ENSG00000178209	PLEC
ENSBTAG00000011924	CFAP73	ENSG00000186710	CFAP73
ENSBTAG00000011931	CD63
ENSBTAG00000011991	DRGX	ENSG00000165606	DRGX
ENSBTAG00000012002	BCAR1	ENSG00000050820	BCAR1
ENSBTAG00000012005	IFT43	ENSG00000119650	IFT43
ENSBTAG00000012007	SOCS2	ENSG00000120833	SOCS2
ENSBTAG00000012040	GIT1	ENSG00000108262	GIT1
ENSBTAG00000012046	JUNB	ENSG00000171223	JUNB
ENSBTAG00000012050	ORAI2	ENSG00000160991	ORAI2
ENSBTAG00000012060	LPIN2	ENSG00000101577	LPIN2
ENSBTAG00000012082	TNFRSF12A	ENSG00000006327	TNFRSF12A
ENSBTAG00000012084		ENSG00000126856	PRDM7
ENSBTAG00000012104	FOXA3	ENSG00000170608	FOXA3
ENSBTAG00000012120	TIPARP	ENSG00000163659	TIPARP
ENSBTAG00000012137	NTN1	ENSG00000065320	NTN1
ENSBTAG00000012147	ARRDC1	ENSG00000197070	ARRDC1
ENSBTAG00000012172	MIDN	ENSG00000167470	MIDN
ENSBTAG00000012176	QPCTL	ENSG00000011478	QPCTL
ENSBTAG00000012177	SNRPD2
ENSBTAG00000012178	NR1D1	ENSG00000126368	NR1D1
ENSBTAG00000012197	AP5Z1	ENSG00000242802	AP5Z1
ENSBTAG00000012216	MLKL	ENSG00000168404	MLKL
ENSBTAG00000012229
ENSBTAG00000012234	RHBG	ENSG00000132677	RHBG
ENSBTAG00000012253	AGO1	ENSG00000092847	AGO1
ENSBTAG00000012322	INKA1	ENSG00000185614	INKA1
ENSBTAG00000012348	LRRC71	ENSG00000160838	LRRC71
ENSBTAG00000012350	MAT2B	ENSG00000038274	MAT2B
ENSBTAG00000012394	CCDC85A	ENSG00000055813	CCDC85A
ENSBTAG00000012406	ZBP1	ENSG00000124256	ZBP1
ENSBTAG00000012407	FOXA2	ENSG00000125798	FOXA2
ENSBTAG00000012423	SENP1	ENSG00000079387	SENP1
ENSBTAG00000012432	FDFT1	ENSG00000079459	FDFT1
ENSBTAG00000012450	RAPGEF2	ENSG00000109756	RAPGEF2
ENSBTAG00000012460	ELF5	ENSG00000135374	ELF5
ENSBTAG00000012475	ALOX12B	ENSG00000179477	ALOX12B
ENSBTAG00000012485	SPOUT1	ENSG00000198917	SPOUT1
ENSBTAG00000012497	KHDRBS1	ENSG00000121774	KHDRBS1
ENSBTAG00000012508	OSGIN1	ENSG00000103154	NECAB2
ENSBTAG00000012514	PODN	ENSG00000174348	PODN
ENSBTAG00000012518	PCDH1	ENSG00000156453	PCDH1
ENSBTAG00000012525	ABO	ENSG00000175164	ABO
ENSBTAG00000012544	IFNGR1	ENSG00000027697	IFNGR1
ENSBTAG00000012575	MAEA	ENSG00000090316	MAEA
ENSBTAG00000012585	RAB3GAP2	ENSG00000118873	RAB3GAP2
ENSBTAG00000012605	GPR157	ENSG00000180758	GPR157
ENSBTAG00000012628	SLC1A2	ENSG00000110436	SLC1A2
ENSBTAG00000012634	NDUFB7	ENSG00000099795	NDUFB7
ENSBTAG00000012658	TMA16	ENSG00000198498	TMA16
ENSBTAG00000012681	CORO2B	ENSG00000103647	CORO2B
ENSBTAG00000012729	ARHGEF9	ENSG00000131089	ARHGEF9
ENSBTAG00000012739	C1QBP	ENSG00000108561	C1QBP
ENSBTAG00000012744	UBE2M	ENSG00000130725	UBE2M
ENSBTAG00000012745	PPAN	ENSG00000243207	PPAN-P2RY11
ENSBTAG00000012745	PPAN	ENSG00000130810	PPAN
ENSBTAG00000012759	FBXO41	ENSG00000163013	FBXO41
ENSBTAG00000012778	CAPN2	ENSG00000162909	CAPN2
ENSBTAG00000012792	SRSF9	ENSG00000111786	SRSF9
ENSBTAG00000012794	PAH	ENSG00000171759	PAH
ENSBTAG00000012797	DCUN1D1	ENSG00000043093	DCUN1D1
ENSBTAG00000012798	KCNH8	ENSG00000183960	KCNH8
ENSBTAG00000012826	SLC25A31	ENSG00000151475	SLC25A31
ENSBTAG00000012830	YJU2	ENSG00000105248	YJU2
ENSBTAG00000012889	NETO1	ENSG00000166342	NETO1
ENSBTAG00000012961	PAPSS1	ENSG00000138801	PAPSS1
ENSBTAG00000012977	COMTD1	ENSG00000165644	COMTD1
ENSBTAG00000012992	CDH6	ENSG00000113361	CDH6
ENSBTAG00000013010	CCDC126	ENSG00000169193	CCDC126
ENSBTAG00000013057	CBLB	ENSG00000114423	CBLB
ENSBTAG00000013074	PPP1R15B	ENSG00000158615	PPP1R15B
ENSBTAG00000013076	SNX19	ENSG00000120451	SNX19
ENSBTAG00000013079	CTCFL	ENSG00000124092	CTCFL
ENSBTAG00000013110	FARP2	ENSG00000006607	FARP2
ENSBTAG00000013176	SMOC2	ENSG00000112562	SMOC2
ENSBTAG00000013191	AGRN	ENSG00000188157	AGRN
ENSBTAG00000013215	MREG	ENSG00000118242	MREG
ENSBTAG00000013220	R3HDML	ENSG00000101074	R3HDML
ENSBTAG00000013241	BSND	ENSG00000162399	BSND
ENSBTAG00000013271	NCOR1	ENSG00000141027	NCOR1
ENSBTAG00000013273	PIGL	ENSG00000108474	PIGL
ENSBTAG00000013275	MAD2L2	ENSG00000116670	MAD2L2
ENSBTAG00000013294	DYRK3	ENSG00000143479	DYRK3
ENSBTAG00000013301	GGT7	ENSG00000131067	GGT7
ENSBTAG00000013303	ACSS2	ENSG00000131069	ACSS2
ENSBTAG00000013320	TSPAN1	ENSG00000117472	TSPAN1
ENSBTAG00000013330	TBC1D20	ENSG00000125875	TBC1D20
ENSBTAG00000013341	GYG2	ENSG00000056998	GYG2
ENSBTAG00000013346	SIX5	ENSG00000177045	SIX5
ENSBTAG00000013362	DNM2	ENSG00000079805	DNM2
ENSBTAG00000013387	CHMP4B	ENSG00000101421	CHMP4B
ENSBTAG00000013392	PLD2	ENSG00000129219	PLD2
ENSBTAG00000013395	DBIL5
ENSBTAG00000013401	ARHGEF40	ENSG00000165801	ARHGEF40
ENSBTAG00000013410	MARK3	ENSG00000075413	MARK3
ENSBTAG00000013460	ZBTB11	ENSG00000066422	ZBTB11
ENSBTAG00000013472	COL1A2	ENSG00000164692	COL1A2
ENSBTAG00000013478	MARVELD1	ENSG00000155254	MARVELD1
ENSBTAG00000013488	PPP1R14D	ENSG00000166143	PPP1R14D
ENSBTAG00000013502	SLC1A6	ENSG00000105143	SLC1A6
ENSBTAG00000013550	PRKCG	ENSG00000126583	PRKCG
ENSBTAG00000013555	ACVR1B	ENSG00000135503	ACVR1B
ENSBTAG00000013606	FKBP2	ENSG00000286264	AP001453.5
ENSBTAG00000013606	FKBP2	ENSG00000173486	FKBP2
ENSBTAG00000013607	WDR1	ENSG00000071127	WDR1
ENSBTAG00000013615	CHORDC1	ENSG00000110172	CHORDC1
ENSBTAG00000013658	ERC1	ENSG00000082805	ERC1
ENSBTAG00000013669	KIF22	ENSG00000079616	KIF22
ENSBTAG00000013674	EDNRA	ENSG00000151617	EDNRA
ENSBTAG00000013708	SNX8	ENSG00000106266	SNX8
ENSBTAG00000013782	DNAJB2	ENSG00000135924	DNAJB2
ENSBTAG00000013806	EFHB	ENSG00000163576	EFHB
ENSBTAG00000013857	SH2D3A	ENSG00000125731	SH2D3A
ENSBTAG00000013859	SCYL2	ENSG00000136021	SCYL2
ENSBTAG00000013885	ADSS2	ENSG00000035687	ADSS2
ENSBTAG00000013889	TMEM141	ENSG00000244187	TMEM141
ENSBTAG00000013900	TRIM21	ENSG00000132109	TRIM21
ENSBTAG00000013938	PHC3	ENSG00000173889	PHC3
ENSBTAG00000013982	UACA	ENSG00000137831	UACA
ENSBTAG00000013984	KL	ENSG00000133116	KL
ENSBTAG00000014017	PCGF3	ENSG00000185619	PCGF3
ENSBTAG00000014027	TRIM36	ENSG00000152503	TRIM36
ENSBTAG00000014082	CHST9	ENSG00000154080	CHST9
ENSBTAG00000014087	KMT5C	ENSG00000133247	KMT5C
ENSBTAG00000014091	ARHGEF3	ENSG00000163947	ARHGEF3
ENSBTAG00000014093	IDH2	ENSG00000182054	IDH2
ENSBTAG00000014099	YTHDC2	ENSG00000047188	YTHDC2
ENSBTAG00000014105	SRPRA	ENSG00000182934	SRPRA
ENSBTAG00000014122	FOXRED1	ENSG00000110074	FOXRED1
ENSBTAG00000014151	RCSD1	ENSG00000198771	RCSD1
ENSBTAG00000014186	NCOA5	ENSG00000124160	NCOA5
ENSBTAG00000014218	DKK1
ENSBTAG00000014239	CCNB1	ENSG00000134057	CCNB1
ENSBTAG00000014319	DNM3	ENSG00000197959	DNM3
ENSBTAG00000014320	SRFBP1	ENSG00000151304	SRFBP1
ENSBTAG00000014357	SDC2	ENSG00000169439	SDC2
ENSBTAG00000014381	CRHR2	ENSG00000106113	CRHR2
ENSBTAG00000014401	SORBS3	ENSG00000120896	SORBS3
ENSBTAG00000014412	ELAVL3	ENSG00000196361	ELAVL3
ENSBTAG00000014434	CCHCR1	ENSG00000204536	CCHCR1
ENSBTAG00000014435	TCF19	ENSG00000137310	TCF19
ENSBTAG00000014455	PDZD2	ENSG00000133401	PDZD2
ENSBTAG00000014463	CAMK2D
ENSBTAG00000014491	ATP6V1G2	ENSG00000254870	ATP6V1G2-DDX39B
ENSBTAG00000014492	NFKBIL1	ENSG00000204498	NFKBIL1
ENSBTAG00000014526	MOB3A	ENSG00000172081	MOB3A
ENSBTAG00000014534	EEF1A1
ENSBTAG00000014564	XXYLT1	ENSG00000173950	XXYLT1
ENSBTAG00000014567	MYLK	ENSG00000065534	MYLK
ENSBTAG00000014600	ADCY8	ENSG00000155897	ADCY8
ENSBTAG00000014608	KDM1B	ENSG00000165097	KDM1B
ENSBTAG00000014609	PPP1R12A	ENSG00000058272	PPP1R12A
ENSBTAG00000014697	SMARCC2	ENSG00000139613	SMARCC2
ENSBTAG00000014727	RFC4	ENSG00000163918	RFC4
ENSBTAG00000014729	MRPL51	ENSG00000111639	MRPL51
ENSBTAG00000014730	NCAPD2	ENSG00000010292	NCAPD2
ENSBTAG00000014742	LRWD1	ENSG00000161036	LRWD1
ENSBTAG00000014752	AKAP11	ENSG00000023516	AKAP11
ENSBTAG00000014779	NISCH	ENSG00000010322	NISCH
ENSBTAG00000014788	AKAP12	ENSG00000131016	AKAP12
ENSBTAG00000014792	MAP4K5	ENSG00000012983	MAP4K5
ENSBTAG00000014799	ARMC7	ENSG00000125449	ARMC7
ENSBTAG00000014810	TMEM270	ENSG00000175877	TMEM270
ENSBTAG00000014821	SLC7A7	ENSG00000155465	SLC7A7
ENSBTAG00000014832	TMEFF2	ENSG00000144339	TMEFF2
ENSBTAG00000014883	GABARAP	ENSG00000170296	GABARAP
ENSBTAG00000014906	VCAN	ENSG00000038427	VCAN
ENSBTAG00000014913	SRD5A3	ENSG00000128039	SRD5A3
ENSBTAG00000014922	SHB	ENSG00000255872	AL138752.2
ENSBTAG00000014922	SHB	ENSG00000107338	SHB
ENSBTAG00000014931	MLF2	ENSG00000089693	MLF2
ENSBTAG00000014934	DCAF10	ENSG00000122741	DCAF10
ENSBTAG00000014940	KCNAB3	ENSG00000170049	KCNAB3
ENSBTAG00000014966	PLXNB2	ENSG00000196576	PLXNB2
ENSBTAG00000014968		ENSG00000250067	YJEFN3
ENSBTAG00000014968		ENSG00000258674	AC011448.1
ENSBTAG00000015011	MAP11	ENSG00000146826	MAP11
ENSBTAG00000015076	LATS1	ENSG00000131023	LATS1
ENSBTAG00000015080	PHACTR3	ENSG00000087495	PHACTR3
ENSBTAG00000015105	HERPUD2	ENSG00000122557	HERPUD2
ENSBTAG00000015106	DSP	ENSG00000096696	DSP
ENSBTAG00000015109	TOB2	ENSG00000183864	TOB2
ENSBTAG00000015112	PSMD6	ENSG00000163636	PSMD6
ENSBTAG00000015195	NPC1	ENSG00000141458	NPC1
ENSBTAG00000015232	RAPGEFL1	ENSG00000108352	RAPGEFL1
ENSBTAG00000015235	HMCN1	ENSG00000143341	HMCN1
ENSBTAG00000015249	B4GALT1	ENSG00000086062	B4GALT1
ENSBTAG00000015318	NECTIN2	ENSG00000130202	NECTIN2
ENSBTAG00000015338	DSCC1	ENSG00000136982	DSCC1
ENSBTAG00000015361	CNTFR	ENSG00000122756	CNTFR
ENSBTAG00000015385	CTDSPL2	ENSG00000137770	CTDSPL2
ENSBTAG00000015386	REL	ENSG00000162924	REL
ENSBTAG00000015428	TMEM170A	ENSG00000261717	AC009163.5
ENSBTAG00000015433	APC2	ENSG00000115266	APC2
ENSBTAG00000015437	NTMT1	ENSG00000148335	NTMT1
ENSBTAG00000015463	TTI2	ENSG00000129696	TTI2
ENSBTAG00000015493
ENSBTAG00000015509	NAMPT	ENSG00000105835	NAMPT
ENSBTAG00000015510	EPHB6	ENSG00000106123	EPHB6
ENSBTAG00000015513	DOCK5	ENSG00000147459	DOCK5
ENSBTAG00000015533	DISP3	ENSG00000204624	DISP3
ENSBTAG00000015535	NEK8	ENSG00000160602	NEK8
ENSBTAG00000015546	RIOX2	ENSG00000170854	RIOX2
ENSBTAG00000015556	UBA3	ENSG00000144744	UBA3
ENSBTAG00000015567	TIMM44	ENSG00000104980	TIMM44
ENSBTAG00000015574	RBP7	ENSG00000162444	RBP7
ENSBTAG00000015607	ERMP1
ENSBTAG00000015612	UTP6	ENSG00000108651	UTP6
ENSBTAG00000015651
ENSBTAG00000015663	STIP1	ENSG00000168439	STIP1
ENSBTAG00000015677	KARS1	ENSG00000065427	KARS1
ENSBTAG00000015686	TERF2IP	ENSG00000166848	TERF2IP
ENSBTAG00000015734	RMDN1	ENSG00000176623	RMDN1
ENSBTAG00000015737	KPNA7	ENSG00000185467	KPNA7
ENSBTAG00000015753	RSBN1L	ENSG00000187257	RSBN1L
ENSBTAG00000015758	USB1	ENSG00000103005	USB1
ENSBTAG00000015775	CHRNA7	ENSG00000175344	CHRNA7
ENSBTAG00000015794	NES	ENSG00000132688	NES
ENSBTAG00000015824	RNF141	ENSG00000110315	RNF141
ENSBTAG00000015830	SLC5A5	ENSG00000105641	SLC5A5
ENSBTAG00000015833	DHX30	ENSG00000132153	DHX30
ENSBTAG00000015841	CCDC115	ENSG00000136710	CCDC115
ENSBTAG00000015857	TPRG1L	ENSG00000158109	TPRG1L
ENSBTAG00000015885	PPFIA4	ENSG00000143847	PPFIA4
ENSBTAG00000015892	NDUFB4	ENSG00000065518	NDUFB4
ENSBTAG00000015894	WWOX	ENSG00000186153	WWOX
ENSBTAG00000015898	RABL3	ENSG00000144840	RABL3
ENSBTAG00000015912	DMKN	ENSG00000161249	DMKN
ENSBTAG00000015919	PARM1	ENSG00000169116	PARM1
ENSBTAG00000015942	DNAJA4	ENSG00000140403	DNAJA4
ENSBTAG00000015949
ENSBTAG00000015951	NOL11	ENSG00000130935	NOL11
ENSBTAG00000015953	IL13	ENSG00000169194	IL13
ENSBTAG00000015969	STK40	ENSG00000196182	STK40
ENSBTAG00000015972	GLRX2
ENSBTAG00000015988	MYH11	ENSG00000133392	MYH11
ENSBTAG00000016071	HHIP	ENSG00000164161	HHIP
ENSBTAG00000016073	UGCG	ENSG00000148154	UGCG
ENSBTAG00000016092	SPATS2L	ENSG00000196141	SPATS2L
ENSBTAG00000016093	PLP2
ENSBTAG00000016101	VHL	ENSG00000134086	VHL
ENSBTAG00000016101	VHL	ENSG00000189030	VHLL
ENSBTAG00000016140	PPFIBP2	ENSG00000166387	PPFIBP2
ENSBTAG00000016168	APLP2	ENSG00000084234	APLP2
ENSBTAG00000016169	ID1	ENSG00000125968	ID1
ENSBTAG00000016170	KCNJ11	ENSG00000187486	KCNJ11
ENSBTAG00000016179	CIB3	ENSG00000141977	CIB3
ENSBTAG00000016198	EP300	ENSG00000100393	EP300
ENSBTAG00000016199	CLINT1	ENSG00000113282	CLINT1
ENSBTAG00000016227	ASCL1	ENSG00000139352	ASCL1
ENSBTAG00000016250	AKTIP	ENSG00000166971	AKTIP
ENSBTAG00000016275	AMDHD1	ENSG00000139344	AMDHD1
ENSBTAG00000016326	C3H1orf52	ENSG00000162642	C1orf52
ENSBTAG00000016352	STX10	ENSG00000104915	STX10
ENSBTAG00000016354	IER2	ENSG00000160888	IER2
ENSBTAG00000016374	OGFRL1	ENSG00000119900	OGFRL1
ENSBTAG00000016398	DNAJC22	ENSG00000178401	DNAJC22
ENSBTAG00000016450	CDNF	ENSG00000185267	CDNF
ENSBTAG00000016456	CDC42BPB	ENSG00000198752	CDC42BPB
ENSBTAG00000016467	SLC22A17	ENSG00000092096	SLC22A17
ENSBTAG00000016504	AGAP1	ENSG00000157985	AGAP1
ENSBTAG00000016511	POLDIP3	ENSG00000100227	POLDIP3
ENSBTAG00000016527	FAM241B	ENSG00000171224	FAM241B
ENSBTAG00000016532	MAPKAPK3	ENSG00000114738	MAPKAPK3
ENSBTAG00000016549	CARMIL1	ENSG00000079691	CARMIL1
ENSBTAG00000016566	ITGA9	ENSG00000144668	ITGA9
ENSBTAG00000016580	TEF	ENSG00000167074	TEF
ENSBTAG00000016581	MRPL28	ENSG00000086504	MRPL28
ENSBTAG00000016599	MRPL53	ENSG00000204822	MRPL53
ENSBTAG00000016600	CCDC142	ENSG00000135637	CCDC142
ENSBTAG00000016603
ENSBTAG00000016622	TCAIM	ENSG00000179152	TCAIM
ENSBTAG00000016677	C1QL3	ENSG00000165985	C1QL3
ENSBTAG00000016696	NCDN	ENSG00000020129	NCDN
ENSBTAG00000016703	CDC73	ENSG00000134371	CDC73
ENSBTAG00000016705	BCAS2	ENSG00000116752	BCAS2
ENSBTAG00000016747	NAT10	ENSG00000135372	NAT10
ENSBTAG00000016750	PTBP3	ENSG00000119314	PTBP3
ENSBTAG00000016760	LRRFIP2	ENSG00000093167	LRRFIP2
ENSBTAG00000016771	PLK2	ENSG00000145632	PLK2
ENSBTAG00000016779	CLIP1	ENSG00000130779	CLIP1
ENSBTAG00000016785
ENSBTAG00000016806	PAFAH1B1	ENSG00000007168	PAFAH1B1
ENSBTAG00000016848	GTF2E1	ENSG00000153767	GTF2E1
ENSBTAG00000016936	MISP3	ENSG00000141854	MISP3
ENSBTAG00000016958	PHF19	ENSG00000119403	PHF19
ENSBTAG00000016981	FBXO4	ENSG00000151876	FBXO4
ENSBTAG00000016995	HDHD5	ENSG00000069998	HDHD5
ENSBTAG00000017009	CMC2	ENSG00000103121	CMC2
ENSBTAG00000017044	MAG	ENSG00000105695	MAG
ENSBTAG00000017064	ING4	ENSG00000111653	ING4
ENSBTAG00000017067	BUD23	ENSG00000071462	BUD23
ENSBTAG00000017104	MUC1	ENSG00000185499	MUC1
ENSBTAG00000017105	FSTL4	ENSG00000053108	FSTL4
ENSBTAG00000017143	PDIA4	ENSG00000155660	PDIA4
ENSBTAG00000017147	AK3
ENSBTAG00000017162	STK39	ENSG00000198648	STK39
ENSBTAG00000017216	FRMD5	ENSG00000171877	FRMD5
ENSBTAG00000017219	DDX51	ENSG00000185163	DDX51
ENSBTAG00000017278	ACBD5	ENSG00000107897	ACBD5
ENSBTAG00000017325	ATG13	ENSG00000175224	ATG13
ENSBTAG00000017345	KIF2B	ENSG00000141200	KIF2B
ENSBTAG00000017391	HS3ST2	ENSG00000122254	HS3ST2
ENSBTAG00000017407	HSF2BP	ENSG00000160207	HSF2BP
ENSBTAG00000017418	RRP1B	ENSG00000160208	RRP1B
ENSBTAG00000017419	ZZZ3	ENSG00000036549	AC118549.1
ENSBTAG00000017451	TSPAN17	ENSG00000048140	TSPAN17
ENSBTAG00000017456	NYAP1	ENSG00000166924	NYAP1
ENSBTAG00000017489	TSHR	ENSG00000165409	TSHR
ENSBTAG00000017500	KCNK12	ENSG00000184261	KCNK12
ENSBTAG00000017541	TBX20	ENSG00000164532	TBX20
ENSBTAG00000017545	FCHO2
ENSBTAG00000017602	TMEM45B	ENSG00000151715	TMEM45B
ENSBTAG00000017616	ADSS1	ENSG00000185100	ADSS1
ENSBTAG00000017666	ABCC5	ENSG00000114770	ABCC5
ENSBTAG00000017697	CTF1	ENSG00000150281	CTF1
ENSBTAG00000017733	CA2	ENSG00000104267	CA2
ENSBTAG00000017744	FAF2	ENSG00000113194	FAF2
ENSBTAG00000017759		ENSG00000103512	NOMO1
ENSBTAG00000017759		ENSG00000103226	NOMO3
ENSBTAG00000017759		ENSG00000185164	NOMO2
ENSBTAG00000017771	EPN2	ENSG00000072134	EPN2
ENSBTAG00000017785	FRMPD4	ENSG00000169933	FRMPD4
ENSBTAG00000017802	THRB	ENSG00000151090	THRB
ENSBTAG00000017833	RNF19A	ENSG00000034677	RNF19A
ENSBTAG00000017856	TSTD1	ENSG00000215845	TSTD1
ENSBTAG00000017869	CAV1	ENSG00000105974	CAV1
ENSBTAG00000017872	ZNF304	ENSG00000131845	ZNF304
ENSBTAG00000017873	USF1	ENSG00000158773	USF1
ENSBTAG00000017932	CCDC84	ENSG00000186166	CCDC84
ENSBTAG00000017950	SLC4A8	ENSG00000050438	SLC4A8
ENSBTAG00000017955	KCNIP3	ENSG00000115041	KCNIP3
ENSBTAG00000017957	SPATA24	ENSG00000170469	SPATA24
ENSBTAG00000017976	ABL1	ENSG00000097007	ABL1
ENSBTAG00000017992	CD164	ENSG00000135535	CD164
ENSBTAG00000018003	ARHGEF25	ENSG00000240771	ARHGEF25
ENSBTAG00000018003	ARHGEF25	ENSG00000287908	AC025165.6
ENSBTAG00000018004	SH3GL3	ENSG00000140600	SH3GL3
ENSBTAG00000018036	CNOT7	ENSG00000198791	CNOT7
ENSBTAG00000018046	B3GNT2	ENSG00000170340	B3GNT2
ENSBTAG00000018062	KIAA1522	ENSG00000162522	KIAA1522
ENSBTAG00000018065	YARS1	ENSG00000134684	YARS1
ENSBTAG00000018070	SCNM1	ENSG00000163156	SCNM1
ENSBTAG00000018106	SPATA18	ENSG00000163071	SPATA18
ENSBTAG00000018161	TBX18	ENSG00000112837	TBX18
ENSBTAG00000018164	FNDC4	ENSG00000115226	FNDC4
ENSBTAG00000018176	CYBC1	ENSG00000178927	CYBC1
ENSBTAG00000018201	TKFC	ENSG00000149476	TKFC
ENSBTAG00000018218	FAM135B	ENSG00000147724	FAM135B
ENSBTAG00000018247	OCRL	ENSG00000122126	OCRL
ENSBTAG00000018250	CLEC19A	ENSG00000261210	CLEC19A
ENSBTAG00000018257	APIP	ENSG00000149089	APIP
ENSBTAG00000018261	PDHX	ENSG00000110435	PDHX
ENSBTAG00000018285	VAMP5	ENSG00000168899	VAMP5
ENSBTAG00000018295	SEC23B	ENSG00000101310	SEC23B
ENSBTAG00000018307	SEMA3F	ENSG00000001617	SEMA3F
ENSBTAG00000018321	PAOX	ENSG00000254536	AL360181.3
ENSBTAG00000018321	PAOX	ENSG00000148832	PAOX
ENSBTAG00000018332	PPTC7	ENSG00000196850	PPTC7
ENSBTAG00000018343	NCR3	ENSG00000204475	NCR3
ENSBTAG00000018364	TMEM132A	ENSG00000006118	TMEM132A
ENSBTAG00000018416	CCDC42	ENSG00000161973	CCDC42
ENSBTAG00000018430	GSAP	ENSG00000186088	GSAP
ENSBTAG00000018438	RRAGD	ENSG00000025039	RRAGD
ENSBTAG00000018445	GRIN3A	ENSG00000198785	GRIN3A
ENSBTAG00000018453	ANKRD37	ENSG00000186352	ANKRD37
ENSBTAG00000018464	ZDHHC14	ENSG00000175048	ZDHHC14
ENSBTAG00000018478	RPL7L1	ENSG00000146223	RPL7L1
ENSBTAG00000018482	KBTBD4	ENSG00000123444	KBTBD4
ENSBTAG00000018483	NDUFS3	ENSG00000213619	NDUFS3
ENSBTAG00000018522	OAZ1	ENSG00000104904	OAZ1
ENSBTAG00000018530	TUBA8	ENSG00000183785	TUBA8
ENSBTAG00000018543	VIL1	ENSG00000127831	VIL1
ENSBTAG00000018576	DPYSL5	ENSG00000157851	DPYSL5
ENSBTAG00000018590	STRN	ENSG00000115808	STRN
ENSBTAG00000018647	SLC2A11	ENSG00000133460	SLC2A11
ENSBTAG00000018689	LIG3	ENSG00000005156	LIG3
ENSBTAG00000018694	ACSS3	ENSG00000111058	ACSS3
ENSBTAG00000018706	PCTP	ENSG00000141179	PCTP
ENSBTAG00000018772	TAF1C	ENSG00000103168	TAF1C
ENSBTAG00000018790	BVES	ENSG00000112276	BVES
ENSBTAG00000018792	SLC22A11	ENSG00000168065	SLC22A11
ENSBTAG00000018808	SLC25A35	ENSG00000125434	SLC25A35
ENSBTAG00000018823	GRN	ENSG00000030582	GRN
ENSBTAG00000018834	PPP1R37	ENSG00000104866	PPP1R37
ENSBTAG00000018838	IQCA1L	ENSG00000278685	IQCA1L
ENSBTAG00000018841	PTPN3	ENSG00000070159	PTPN3
ENSBTAG00000018845	DND1	ENSG00000256453	DND1
ENSBTAG00000018877	PDIA5	ENSG00000065485	PDIA5
ENSBTAG00000018884	RING1	ENSG00000204227	RING1
ENSBTAG00000018913	DALRD3	ENSG00000178149	DALRD3
ENSBTAG00000018918	NDUFAF3	ENSG00000178057	NDUFAF3
ENSBTAG00000018941	CPXM2	ENSG00000121898	CPXM2
ENSBTAG00000018999	MGRN1	ENSG00000102858	MGRN1
ENSBTAG00000019028	STOX1	ENSG00000165730	STOX1
ENSBTAG00000019053	MAP9	ENSG00000164114	MAP9
ENSBTAG00000019061	ELF4	ENSG00000102034	ELF4
ENSBTAG00000019065	EEPD1	ENSG00000122547	EEPD1
ENSBTAG00000019069	SYNGR2	ENSG00000108639	SYNGR2
ENSBTAG00000019076	PAK6	ENSG00000137843	PAK6
ENSBTAG00000019090	PLEKHH3	ENSG00000068137	PLEKHH3
ENSBTAG00000019106	EIF1B	ENSG00000114784	EIF1B
ENSBTAG00000019164	RHOBTB1	ENSG00000072422	RHOBTB1
ENSBTAG00000019194	SHLD2	ENSG00000122376	SHLD2
ENSBTAG00000019253	RPL36A
ENSBTAG00000019255	NFE2L2	ENSG00000116044	NFE2L2
ENSBTAG00000019271	NARS1	ENSG00000134440	NARS1
ENSBTAG00000019300	TPMT	ENSG00000137364	TPMT
ENSBTAG00000019327	NRAP	ENSG00000197893	NRAP
ENSBTAG00000019337	ACVR1C	ENSG00000123612	ACVR1C
ENSBTAG00000019358	RNF214	ENSG00000167257	RNF214
ENSBTAG00000019362	NOA1A	ENSG00000084092	NOA1
ENSBTAG00000019366	POLR2B	ENSG00000047315	POLR2B
ENSBTAG00000019394	ANO5	ENSG00000171714	ANO5
ENSBTAG00000019399	CNKSR1	ENSG00000142675	CNKSR1
ENSBTAG00000019402	CFAP100	ENSG00000163885	CFAP100
ENSBTAG00000019455	MYO5B	ENSG00000266997	AC090227.2
ENSBTAG00000019455	MYO5B	ENSG00000167306	MYO5B
ENSBTAG00000019456	SPRED2	ENSG00000198369	SPRED2
ENSBTAG00000019458	ASB3	ENSG00000115239	ASB3
ENSBTAG00000019461	NUMBL	ENSG00000105245	NUMBL
ENSBTAG00000019479		ENSG00000157014	TATDN2
ENSBTAG00000019479		ENSG00000272410	AC022384.1
ENSBTAG00000019513	C11H9orf50	ENSG00000179058	C9orf50
ENSBTAG00000019534	TRNT1	ENSG00000072756	TRNT1
ENSBTAG00000019546
ENSBTAG00000019568	IFT74	ENSG00000096872	IFT74
ENSBTAG00000019574	MAPK12	ENSG00000188130	MAPK12
ENSBTAG00000019606	IFT52	ENSG00000101052	IFT52
ENSBTAG00000019622	TPBGL	ENSG00000261594	TPBGL
ENSBTAG00000019636	SCARA5	ENSG00000168079	SCARA5
ENSBTAG00000019648	RACK1	ENSG00000204628	RACK1
ENSBTAG00000019662	ATXN7L3	ENSG00000087152	ATXN7L3
ENSBTAG00000019721	REXO4	ENSG00000148300	REXO4
ENSBTAG00000019728	CD164L2	ENSG00000174950	CD164L2
ENSBTAG00000019755	REEP3	ENSG00000165476	REEP3
ENSBTAG00000019759	IDE	ENSG00000119912	IDE
ENSBTAG00000019772	OXTR	ENSG00000180914	OXTR
ENSBTAG00000019818	CASZ1	ENSG00000130940	CASZ1
ENSBTAG00000019822	TPPP3	ENSG00000159713	TPPP3
ENSBTAG00000019823	ADAMTS17	ENSG00000140470	ADAMTS17
ENSBTAG00000019838	SHC1	ENSG00000160691	SHC1
ENSBTAG00000019839	LTBP1	ENSG00000049323	LTBP1
ENSBTAG00000019847	CPEB2	ENSG00000137449	CPEB2
ENSBTAG00000019867	COMMD1	ENSG00000173163	COMMD1
ENSBTAG00000019913	DNPH1	ENSG00000112667	DNPH1
ENSBTAG00000019920	BICDL2	ENSG00000162069	BICDL2
ENSBTAG00000019928	AQP11	ENSG00000178301	AQP11
ENSBTAG00000019929	ITGAV	ENSG00000138448	ITGAV
ENSBTAG00000019940	RASGRF1	ENSG00000058335	RASGRF1
ENSBTAG00000019958	NXNL2	ENSG00000130045	NXNL2
ENSBTAG00000019977	PCDH10	ENSG00000138650	PCDH10
ENSBTAG00000019980	DGKI	ENSG00000157680	DGKI
ENSBTAG00000019987	RPP14	ENSG00000163684	RPP14
ENSBTAG00000020023	MTHFS	ENSG00000259332	ST20-MTHFS
ENSBTAG00000020023	MTHFS	ENSG00000136371	MTHFS
ENSBTAG00000020030	FITM2	ENSG00000197296	FITM2
ENSBTAG00000020035	RCAN1	ENSG00000159200	RCAN1
ENSBTAG00000020040	LPCAT4	ENSG00000176454	LPCAT4
ENSBTAG00000020106	AP2M1	ENSG00000161203	AP2M1
ENSBTAG00000020133	PPP3CC	ENSG00000120910	PPP3CC
ENSBTAG00000020164	BAZ1A	ENSG00000198604	BAZ1A
ENSBTAG00000020175	UBE2K	ENSG00000078140	UBE2K
ENSBTAG00000020199	F2R	ENSG00000181104	F2R
ENSBTAG00000020229	ATP8B3	ENSG00000130270	ATP8B3
ENSBTAG00000020282	DCTD	ENSG00000129187	DCTD
ENSBTAG00000020309	G3BP1	ENSG00000145907	G3BP1
ENSBTAG00000020371	ACOT8	ENSG00000101473	ACOT8
ENSBTAG00000020395	LYSMD1	ENSG00000163155	LYSMD1
ENSBTAG00000020421	SUPT16H	ENSG00000092201	SUPT16H
ENSBTAG00000020434	C18H19orf12	ENSG00000131943	C19orf12
ENSBTAG00000020468	MICU3	ENSG00000155970	MICU3
ENSBTAG00000020475	VIPAS39	ENSG00000151445	VIPAS39
ENSBTAG00000020477	AHSA1	ENSG00000100591	AHSA1
ENSBTAG00000020510	EPHA10	ENSG00000183317	EPHA10
ENSBTAG00000020533	FBXO34	ENSG00000178974	FBXO34
ENSBTAG00000020535	PYCARD	ENSG00000103490	PYCARD
ENSBTAG00000020563	DDX59	ENSG00000118197	DDX59
ENSBTAG00000020567	HNRNPLL	ENSG00000143889	HNRNPLL
ENSBTAG00000020634	FBXO7	ENSG00000100225	FBXO7
ENSBTAG00000020652	TSSK3	ENSG00000162526	TSSK3
ENSBTAG00000020664	DNAJC14	ENSG00000257390	AC023055.1
ENSBTAG00000020664	DNAJC14	ENSG00000135392	DNAJC14
ENSBTAG00000020698	MTHFR	ENSG00000177000	MTHFR
ENSBTAG00000020700	CLCN6	ENSG00000011021	CLCN6
ENSBTAG00000020705	PRSS12	ENSG00000164099	PRSS12
ENSBTAG00000020762	HUNK	ENSG00000142149	HUNK
ENSBTAG00000020766	ABCA7
ENSBTAG00000020797	CABLES2	ENSG00000149679	CABLES2
ENSBTAG00000020800	BEND7	ENSG00000165626	BEND7
ENSBTAG00000020817	B3GAT2	ENSG00000112309	B3GAT2
ENSBTAG00000020829	PTPRK	ENSG00000152894	PTPRK
ENSBTAG00000020831	CHD1L	ENSG00000131778	CHD1L
ENSBTAG00000020837	ARHGEF16	ENSG00000130762	ARHGEF16
ENSBTAG00000020852	SLC16A11	ENSG00000174326	SLC16A11
ENSBTAG00000020854	BCL6B	ENSG00000161940	BCL6B
ENSBTAG00000020880	ARMH4	ENSG00000139971	ARMH4
ENSBTAG00000020895	LOXL4	ENSG00000138131	LOXL4
ENSBTAG00000020956	MPPED2	ENSG00000066382	MPPED2
ENSBTAG00000020957	FZD5	ENSG00000163251	FZD5
ENSBTAG00000020958	LRRC8D	ENSG00000171492	LRRC8D
ENSBTAG00000020987	PTCHD1	ENSG00000165186	PTCHD1
ENSBTAG00000020998	RUVBL1	ENSG00000175792	RUVBL1
ENSBTAG00000021002	ACP2	ENSG00000134575	ACP2
ENSBTAG00000021018	KHSRP	ENSG00000088247	KHSRP
ENSBTAG00000021025	P3H2	ENSG00000090530	P3H2
ENSBTAG00000021071	TRIM8	ENSG00000171206	TRIM8
ENSBTAG00000021073	KIAA1549	ENSG00000122778	KIAA1549
ENSBTAG00000021087	UBR1	ENSG00000159459	UBR1
ENSBTAG00000021090	ABCC1	ENSG00000103222	ABCC1
ENSBTAG00000021125	NUP160	ENSG00000030066	NUP160
ENSBTAG00000021134	DPP9	ENSG00000142002	DPP9
ENSBTAG00000021165	VPS9D1	ENSG00000075399	VPS9D1
ENSBTAG00000021174	NRDC	ENSG00000078618	NRDC
ENSBTAG00000021183	MAP3K21	ENSG00000143674	MAP3K21
ENSBTAG00000021192	NOP53	ENSG00000105373	NOP53
ENSBTAG00000021210	HES2	ENSG00000069812	HES2
ENSBTAG00000021214	FBXL5	ENSG00000118564	FBXL5
ENSBTAG00000021245	SPRY1	ENSG00000164056	SPRY1
ENSBTAG00000021284	RSPH1	ENSG00000160188	RSPH1
ENSBTAG00000021287	SLC16A7	ENSG00000118596	SLC16A7
ENSBTAG00000021301	ACSF2	ENSG00000167107	ACSF2
ENSBTAG00000021316	COL4A3	ENSG00000169031	COL4A3
ENSBTAG00000021323	AGFG1	ENSG00000173744	AGFG1
ENSBTAG00000021374	FARSA	ENSG00000179115	FARSA
ENSBTAG00000021381	DAAM2	ENSG00000146122	DAAM2
ENSBTAG00000021424	CSK	ENSG00000103653	CSK
ENSBTAG00000021449	DCAF13	ENSG00000164934	DCAF13
ENSBTAG00000021455	CFL1	ENSG00000172757	CFL1
ENSBTAG00000021456	MUS81	ENSG00000172732	MUS81
ENSBTAG00000021474	GSDMD	ENSG00000104518	GSDMD
ENSBTAG00000021514	DNPEP	ENSG00000123992	DNPEP
ENSBTAG00000021526	RPRM	ENSG00000177519	RPRM
ENSBTAG00000021553	PTPN14	ENSG00000152104	PTPN14
ENSBTAG00000021556	RANBP9	ENSG00000010017	RANBP9
ENSBTAG00000021570	PLEKHG4	ENSG00000196155	PLEKHG4
ENSBTAG00000021582	NCAPG	ENSG00000109805	NCAPG
ENSBTAG00000021616	PRSS57	ENSG00000185198	PRSS57
ENSBTAG00000021652	PDZD9	ENSG00000155714	PDZD9
ENSBTAG00000021660	IKBIP	ENSG00000166130	IKBIP
ENSBTAG00000021677	TRIM37	ENSG00000108395	TRIM37
ENSBTAG00000021685	EEF1A2	ENSG00000101210	EEF1A2
ENSBTAG00000021696	CCIN	ENSG00000185972	CCIN
ENSBTAG00000021706	TBX3	ENSG00000135111	TBX3
ENSBTAG00000021735	GALNT14	ENSG00000158089	GALNT14
ENSBTAG00000021751	RASEF	ENSG00000165105	RASEF
ENSBTAG00000021762	ZC3H15	ENSG00000065548	ZC3H15
ENSBTAG00000021802	MIEN1	ENSG00000141741	MIEN1
ENSBTAG00000021807	TAC3	ENSG00000166863	TAC3
ENSBTAG00000021808	CACNB3	ENSG00000167535	CACNB3
ENSBTAG00000021810	DDX23	ENSG00000174243	DDX23
ENSBTAG00000021816	TMEM239	ENSG00000198326	TMEM239
ENSBTAG00000021817	C13H20orf141	ENSG00000258713	C20orf141
ENSBTAG00000021857	ARHGAP21	ENSG00000107863	ARHGAP21
ENSBTAG00000021872	RASGRP1	ENSG00000172575	RASGRP1
ENSBTAG00000021875	SLC41A2	ENSG00000136052	SLC41A2
ENSBTAG00000021894	PPOX	ENSG00000143224	PPOX
ENSBTAG00000021900	PKN2	ENSG00000065243	PKN2
ENSBTAG00000021901	TRPM2	ENSG00000142185	TRPM2
ENSBTAG00000021904	KIF26A	ENSG00000066735	KIF26A
ENSBTAG00000021921	STRBP	ENSG00000165209	STRBP
ENSBTAG00000021943	NFYC	ENSG00000066136	NFYC
ENSBTAG00000021949	NEFL	ENSG00000277586	NEFL
ENSBTAG00000021957	LTBP2	ENSG00000119681	LTBP2
ENSBTAG00000021967	TMEM168	ENSG00000146802	TMEM168
ENSBTAG00000021969	KLHL29	ENSG00000119771	KLHL29
ENSBTAG00000022004	FLNB	ENSG00000136068	FLNB
ENSBTAG00000022009	MRPL38	ENSG00000204316	MRPL38
ENSBTAG00000022114	TMEM65	ENSG00000164983	TMEM65
ENSBTAG00000022158	TNNT3	ENSG00000130595	TNNT3
ENSBTAG00000022160	NAP1L4	ENSG00000205531	NAP1L4
ENSBTAG00000022204		ENSG00000133142	TCEAL4
ENSBTAG00000022204		ENSG00000184905	TCEAL2
ENSBTAG00000022246	C29H11orf86	ENSG00000173237	C11orf86
ENSBTAG00000022288	AMMECR1	ENSG00000101935	AMMECR1
ENSBTAG00000022489		ENSG00000173821	RNF213
ENSBTAG00000022622	CISH	ENSG00000114737	CISH
ENSBTAG00000022721	SLC25A38	ENSG00000144659	SLC25A38
ENSBTAG00000022825	BRI3	ENSG00000164713	BRI3
ENSBTAG00000022826	RAX	ENSG00000134438	RAX
ENSBTAG00000022917	FANK1	ENSG00000203780	FANK1
ENSBTAG00000023007
ENSBTAG00000023074	C28H1orf198	ENSG00000119280	C1orf198
ENSBTAG00000023147	LINGO1	ENSG00000169783	LINGO1
ENSBTAG00000023218	UBE2V2	ENSG00000169139	UBE2V2
ENSBTAG00000023372	MYCN	ENSG00000134323	MYCN
ENSBTAG00000023393	AIRE	ENSG00000160224	AIRE
ENSBTAG00000023472	PPP1R14A	ENSG00000167641	PPP1R14A
ENSBTAG00000023718	MRAP	ENSG00000170262	MRAP
ENSBTAG00000023745	BANP	ENSG00000172530	BANP
ENSBTAG00000023788	EXD3	ENSG00000187609	EXD3
ENSBTAG00000023929	FOSL2	ENSG00000075426	FOSL2
ENSBTAG00000024105	BCL2L11	ENSG00000153094	BCL2L11
ENSBTAG00000024169	POM121L2	ENSG00000158553	POM121L2
ENSBTAG00000024204		ENSG00000285480	H2BE1
ENSBTAG00000024340	TRIL	ENSG00000255690	TRIL
ENSBTAG00000024476	CKS1B	ENSG00000173207	CKS1B
ENSBTAG00000024493	DHRS3	ENSG00000162496	DHRS3
ENSBTAG00000024525	HES3	ENSG00000173673	HES3
ENSBTAG00000024663	LAD1	ENSG00000159166	LAD1
ENSBTAG00000024726	HJURP	ENSG00000123485	HJURP
ENSBTAG00000024781	MRPL17	ENSG00000158042	MRPL17
ENSBTAG00000024801	RANBP17	ENSG00000204764	RANBP17
ENSBTAG00000024814	B4GALNT4	ENSG00000182272	B4GALNT4
ENSBTAG00000024822	SETX	ENSG00000107290	SETX
ENSBTAG00000024878	ANKRD31	ENSG00000145700	ANKRD31
ENSBTAG00000024960		ENSG00000158473	CD1D
ENSBTAG00000024979	HSPB9	ENSG00000260325	HSPB9
ENSBTAG00000025121	EMC6	ENSG00000127774	EMC6
ENSBTAG00000025130	HIC1	ENSG00000177374	HIC1
ENSBTAG00000025191	SKP1	ENSG00000113558	SKP1
ENSBTAG00000025263	FAM160A1	ENSG00000164142	FAM160A1
ENSBTAG00000025405	BATF	ENSG00000156127	BATF
ENSBTAG00000025441	HSPA1A	ENSG00000204388	HSPA1B
ENSBTAG00000025441	HSPA1A	ENSG00000204389	HSPA1A
ENSBTAG00000025442	HSPA1L	ENSG00000204390	HSPA1L
ENSBTAG00000025448	IZUMO4	ENSG00000099840	IZUMO4
ENSBTAG00000025462	GADD45B	ENSG00000099860	GADD45B
ENSBTAG00000025494	PAQR8	ENSG00000170915	PAQR8
ENSBTAG00000025669	B3GALT4	ENSG00000235863	B3GALT4
ENSBTAG00000026278	CLDN4	ENSG00000189143	CLDN4
ENSBTAG00000026371	SNX29	ENSG00000048471	SNX29
ENSBTAG00000026467	ODF3B	ENSG00000177989	ODF3B
ENSBTAG00000026502	CYP2D14
ENSBTAG00000026710	C2H2orf72	ENSG00000204128	C2orf72
ENSBTAG00000026754	RNF41	ENSG00000181852	RNF41
ENSBTAG00000027569	APBB2	ENSG00000163697	APBB2
ENSBTAG00000027760		ENSG00000198223	CSF2RA
ENSBTAG00000027932	BIRC6	ENSG00000115760	BIRC6
ENSBTAG00000028631	5S_rRNA
ENSBTAG00000028669	5S_rRNA
ENSBTAG00000028889	U1	ENSG00000212172	RNU1-149P
ENSBTAG00000028889	U1	ENSG00000206687	RNU1-109P
ENSBTAG00000028889	U1	ENSG00000200296	RNU1-83P
ENSBTAG00000029076	5S_rRNA
ENSBTAG00000029763	MIR375	ENSG00000198973	MIR375
ENSBTAG00000029764	bta-mir-19a	ENSG00000284204	MIR19A
ENSBTAG00000029833	bta-mir-326	ENSG00000199090	MIR326
ENSBTAG00000029847	MIR18A	ENSG00000283815	MIR18A
ENSBTAG00000029860
ENSBTAG00000029863	MIR208A	ENSG00000199157	MIR208A
ENSBTAG00000029913	bta-mir-425	ENSG00000199032	MIR425
ENSBTAG00000029930	MIR22	ENSG00000283824	MIR22
ENSBTAG00000029937	bta-mir-26a-1	ENSG00000199075	MIR26A1
ENSBTAG00000029948
ENSBTAG00000029951	bta-mir-17	ENSG00000284536	MIR17
ENSBTAG00000029957	MIR191	ENSG00000207605	MIR191
ENSBTAG00000030083	bta-mir-670
ENSBTAG00000030173	QRICH2	ENSG00000129646	QRICH2
ENSBTAG00000030340	IFFO2	ENSG00000169991	IFFO2
ENSBTAG00000030348	ZNF582	ENSG00000018869	ZNF582
ENSBTAG00000030366	RBM22	ENSG00000086589	RBM22
ENSBTAG00000030425	ID3	ENSG00000117318	ID3
ENSBTAG00000030556	ZNF217	ENSG00000171940	ZNF217
ENSBTAG00000030705	DACT3	ENSG00000197380	DACT3
ENSBTAG00000030721	UNCX	ENSG00000164853	UNCX
ENSBTAG00000030775	PCBP3	ENSG00000183570	PCBP3
ENSBTAG00000030796	WFDC10A	ENSG00000180305	WFDC10A
ENSBTAG00000030800		ENSG00000182931	WFDC10B
ENSBTAG00000030820	NT5M	ENSG00000205309	NT5M
ENSBTAG00000030864	FAM228B	ENSG00000276087	AC008073.3
ENSBTAG00000030864	FAM228B	ENSG00000219626	FAM228B
ENSBTAG00000030965	MCM7	ENSG00000166508	MCM7
ENSBTAG00000030993	LCA5L	ENSG00000157578	LCA5L
ENSBTAG00000031041	NHEJ1	ENSG00000187736	NHEJ1
ENSBTAG00000031069	SNX24	ENSG00000064652	SNX24
ENSBTAG00000031107	HS3ST3A1	ENSG00000153976	HS3ST3A1
ENSBTAG00000031146	PYM1	ENSG00000170473	PYM1
ENSBTAG00000031160
ENSBTAG00000031171	SH3GLB1	ENSG00000097033	SH3GLB1
ENSBTAG00000031231	IRF1	ENSG00000125347	IRF1
ENSBTAG00000031395	C6H4orf48	ENSG00000243449	C4orf48
ENSBTAG00000031461	SNX7	ENSG00000162627	SNX7
ENSBTAG00000031523
ENSBTAG00000031575	VAV3	ENSG00000134215	VAV3
ENSBTAG00000031658	SEMA6B
ENSBTAG00000031701	TAGAP	ENSG00000164691	TAGAP
ENSBTAG00000031725	TNFSF12	ENSG00000239697	TNFSF12
ENSBTAG00000031747	HMGN4	ENSG00000182952	HMGN4
ENSBTAG00000031749	SLC35E2	ENSG00000189339	SLC35E2B
ENSBTAG00000031846	SART3	ENSG00000075856	SART3
ENSBTAG00000031950	RAB3IP	ENSG00000258052	AC025263.2
ENSBTAG00000031950	RAB3IP	ENSG00000127328	RAB3IP
ENSBTAG00000032132	ELL3	ENSG00000128886	ELL3
ENSBTAG00000032223	COG7	ENSG00000168434	COG7
ENSBTAG00000032234	STK24
ENSBTAG00000032509	FAM166B	ENSG00000215187	FAM166B
ENSBTAG00000032517	BCL7A	ENSG00000110987	BCL7A
ENSBTAG00000032518	SPRED1	ENSG00000166068	SPRED1
ENSBTAG00000032521	PLEKHH2	ENSG00000152527	PLEKHH2
ENSBTAG00000032548	SYBU	ENSG00000147642	SYBU
ENSBTAG00000032558	TTC7A	ENSG00000068724	TTC7A
ENSBTAG00000032567	C1QL4	ENSG00000186897	C1QL4
ENSBTAG00000032687		ENSG00000101435	CST9L
ENSBTAG00000032719	TFRC	ENSG00000072274	TFRC
ENSBTAG00000032777	TOMM5
ENSBTAG00000033173	BHLHE22	ENSG00000180828	BHLHE22
ENSBTAG00000033254	PJVK	ENSG00000204311	PJVK
ENSBTAG00000033290	TMEM60	ENSG00000135211	TMEM60
ENSBTAG00000033386	TEX26	ENSG00000175664	TEX26
ENSBTAG00000033395	C25H16orf91	ENSG00000174109	C16orf91
ENSBTAG00000033412	B3GLCT	ENSG00000187676	B3GLCT
ENSBTAG00000033998	RFX8	ENSG00000196460	RFX8
ENSBTAG00000034032		ENSG00000101417	PXMP4
ENSBTAG00000034069	MAB21L1	ENSG00000180660	MAB21L1
ENSBTAG00000034283	ADAD2	ENSG00000140955	ADAD2
ENSBTAG00000034435	NKD2	ENSG00000145506	NKD2
ENSBTAG00000034493	ILRUN	ENSG00000196821	ILRUN
ENSBTAG00000034529	HMGA1
ENSBTAG00000034659	UBTD2	ENSG00000168246	UBTD2
ENSBTAG00000034796	TEX264	ENSG00000164081	TEX264
ENSBTAG00000034827	PDGFD	ENSG00000170962	PDGFD
ENSBTAG00000034985	PHLDA1	ENSG00000139289	PHLDA1
ENSBTAG00000034998	SIMC1	ENSG00000170085	SIMC1
ENSBTAG00000035081	SERINC2	ENSG00000168528	SERINC2
ENSBTAG00000035158	TMEM249	ENSG00000261587	TMEM249
ENSBTAG00000035247	MCEE	ENSG00000124370	MCEE
ENSBTAG00000035745	MAGEB4	ENSG00000099399	MAGEB2
ENSBTAG00000036154	TARP	ENSG00000211701	TRGV1
ENSBTAG00000036154	TARP	ENSG00000211697	TRGV5
ENSBTAG00000036154	TARP	ENSG00000211698	TRGV4
ENSBTAG00000036154	TARP	ENSG00000233306	TRGV2
ENSBTAG00000036262	GBE1	ENSG00000114480	GBE1
ENSBTAG00000036282	CCDC59	ENSG00000133773	CCDC59
ENSBTAG00000036391	bta-mir-212	ENSG00000267195	MIR212
ENSBTAG00000036997	U1
ENSBTAG00000037013	U1
ENSBTAG00000037110	U12	ENSG00000276027	RNU12
ENSBTAG00000037377	ABHD14B	ENSG00000114779	ABHD14B
ENSBTAG00000037383	AKAP13	ENSG00000170776	AKAP13
ENSBTAG00000037465	TRIM34	ENSG00000258588	TRIM6-TRIM34
ENSBTAG00000037465	TRIM34	ENSG00000258659	TRIM34
ENSBTAG00000037555	FAM183A	ENSG00000186973	FAM183A
ENSBTAG00000037634
ENSBTAG00000037673	GSTM1	ENSG00000213366	GSTM2
ENSBTAG00000037673	GSTM1	ENSG00000134201	GSTM5
ENSBTAG00000037856	MGC152281
ENSBTAG00000037902	FAM229A	ENSG00000225828	FAM229A
ENSBTAG00000037907	DSEL	ENSG00000171451	DSEL
ENSBTAG00000037938
ENSBTAG00000037941	QTRT1	ENSG00000213339	QTRT1
ENSBTAG00000037981
ENSBTAG00000037996	ARMCX3	ENSG00000102401	ARMCX3
ENSBTAG00000038045	FLT3LG	ENSG00000090554	FLT3LG
ENSBTAG00000038051
ENSBTAG00000038062	FUT4	ENSG00000196371	FUT4
ENSBTAG00000038063	LIPJ	ENSG00000204022	LIPJ
ENSBTAG00000038134	ZDHHC1	ENSG00000159714	ZDHHC1
ENSBTAG00000038148	SOWAHB	ENSG00000186212	SOWAHB
ENSBTAG00000038186	GLRX	ENSG00000173221	GLRX
ENSBTAG00000038235	NOD1	ENSG00000106100	NOD1
ENSBTAG00000038241	REPIN1	ENSG00000214022	REPIN1
ENSBTAG00000038298	CCDC174	ENSG00000154781	CCDC174
ENSBTAG00000038322		ENSG00000171161	ZNF672
ENSBTAG00000038335		ENSG00000266826	AC011195.3
ENSBTAG00000038335		ENSG00000089289	IGBP1
ENSBTAG00000038498	ZBTB39	ENSG00000166860	ZBTB39
ENSBTAG00000038541	ZNF879	ENSG00000234284	ZNF879
ENSBTAG00000038625		ENSG00000183347	GBP6
ENSBTAG00000038735	LHB
ENSBTAG00000038866	UBE2I
ENSBTAG00000039014	DEF8	ENSG00000140995	DEF8
ENSBTAG00000039080	SLC22A3	ENSG00000146477	SLC22A3
ENSBTAG00000039256
ENSBTAG00000039292	ADRA2A	ENSG00000150594	ADRA2A
ENSBTAG00000039313	ZNF341	ENSG00000131061	ZNF341
ENSBTAG00000039324	FGFBP3
ENSBTAG00000039326	GCNT2	ENSG00000111846	GCNT2
ENSBTAG00000039355	MADCAM1	ENSG00000099866	MADCAM1
ENSBTAG00000039391	USP27X	ENSG00000273820	USP27X
ENSBTAG00000039485	MEIOC	ENSG00000180336	MEIOC
ENSBTAG00000039571	PROSER2	ENSG00000148426	PROSER2
ENSBTAG00000039593	FAM98C	ENSG00000130244	FAM98C
ENSBTAG00000039705	HGH1	ENSG00000235173	HGH1
ENSBTAG00000039719	PHGDH	ENSG00000092621	PHGDH
ENSBTAG00000039834		ENSG00000186862	PDZD7
ENSBTAG00000039955	FERD3L	ENSG00000146618	FERD3L
ENSBTAG00000040150		ENSG00000280204	OR1S1
ENSBTAG00000040150		ENSG00000197887	OR1S2
ENSBTAG00000040253	ADRA1B	ENSG00000170214	ADRA1B
ENSBTAG00000040282	NOG	ENSG00000183691	NOG
ENSBTAG00000040338	OBSL1	ENSG00000124006	OBSL1
ENSBTAG00000040351
ENSBTAG00000040360	CCDC166	ENSG00000255181	CCDC166
ENSBTAG00000040445
ENSBTAG00000040555	FBXL19	ENSG00000099364	FBXL19
ENSBTAG00000040575	KCTD5	ENSG00000167977	KCTD5
ENSBTAG00000040585	NR6A1	ENSG00000148200	NR6A1
ENSBTAG00000042143	SNORD105	ENSG00000209645	SNORD105
ENSBTAG00000042377	SNORD33	ENSG00000199631	SNORD33
ENSBTAG00000042456	SNORD43	ENSG00000263764	SNORD43
ENSBTAG00000042482
ENSBTAG00000042827	U6	ENSG00000206758	RNU6-317P
ENSBTAG00000042842
ENSBTAG00000042851
ENSBTAG00000042862
ENSBTAG00000042897		ENSG00000212517	AL121924.1
ENSBTAG00000042918	U6
ENSBTAG00000042930		ENSG00000276161	SNORA17B
ENSBTAG00000042936	SNORD96	ENSG00000272296	SNORD96A
ENSBTAG00000043197	SNORD33	ENSG00000201330	SNORD32B
ENSBTAG00000043197	SNORD33	ENSG00000201675	SNORD32A
ENSBTAG00000043839
ENSBTAG00000043840	U6
ENSBTAG00000043989	EYA3	ENSG00000158161	EYA3
ENSBTAG00000044015	RBM12	ENSG00000244462	RBM12
ENSBTAG00000044017	MSRB3	ENSG00000174099	MSRB3
ENSBTAG00000044019	KAT2A	ENSG00000108773	KAT2A
ENSBTAG00000044022	KIAA1671	ENSG00000197077	KIAA1671
ENSBTAG00000044033	EDIL3	ENSG00000164176	EDIL3
ENSBTAG00000044061	FAXC	ENSG00000146267	FAXC
ENSBTAG00000044062	RBMS3	ENSG00000144642	RBMS3
ENSBTAG00000044074	MLLT10	ENSG00000078403	MLLT10
ENSBTAG00000044118	HMGA2
ENSBTAG00000044129	ST6GALNAC6	ENSG00000257524	AL157935.3
ENSBTAG00000044135	PIGO	ENSG00000165282	PIGO
ENSBTAG00000044166	PHOX2B	ENSG00000109132	PHOX2B
ENSBTAG00000044185	SOX6	ENSG00000110693	SOX6
ENSBTAG00000044194	ZDHHC2	ENSG00000104219	ZDHHC2
ENSBTAG00000044256		ENSG00000272166	AC093416.1
ENSBTAG00000044322
ENSBTAG00000044339	bta-mir-2433
ENSBTAG00000044564	bta-mir-2284q
ENSBTAG00000044608	bta-mir-2394
ENSBTAG00000044642	U6
ENSBTAG00000044663	5S_rRNA
ENSBTAG00000044675	bta-mir-2474
ENSBTAG00000044775	bta-mir-2387
ENSBTAG00000044868	bta-mir-1843
ENSBTAG00000044952	U6
ENSBTAG00000044954	U6	ENSG00000201032	RNU6-704P
ENSBTAG00000045121	U1	ENSG00000202125	RNU1-100P
ENSBTAG00000045121	U1	ENSG00000212424	RNU1-119P
ENSBTAG00000045121	U1	ENSG00000271739	RNU1-29P
ENSBTAG00000045121	U1	ENSG00000212550	RNU1-78P
ENSBTAG00000045218	bta-mir-2431
ENSBTAG00000045407	U6
ENSBTAG00000045418	bta-mir-2461
ENSBTAG00000045473	Vault	ENSG00000278815	AC005219.1
ENSBTAG00000045500	SGSM2	ENSG00000141258	SGSM2
ENSBTAG00000045530	SCARNA2	ENSG00000278249	SCARNA2
ENSBTAG00000045567	PRR15	ENSG00000176532	PRR15
ENSBTAG00000045630
ENSBTAG00000045703	COX15	ENSG00000014919	COX15
ENSBTAG00000045716	U5	ENSG00000200378	RNU5B-4P
ENSBTAG00000045716	U5	ENSG00000199906	RNU5B-2P
ENSBTAG00000045716	U5	ENSG00000202160	RNU5E-7P
ENSBTAG00000045748	RAF1	ENSG00000132155	RAF1
ENSBTAG00000045757	TNNC1	ENSG00000114854	TNNC1
ENSBTAG00000045767	LAT2	ENSG00000086730	LAT2
ENSBTAG00000045787	CDS1	ENSG00000163624	CDS1
ENSBTAG00000045808	IL17REL	ENSG00000188263	IL17REL
ENSBTAG00000045862	FERMT3	ENSG00000149781	FERMT3
ENSBTAG00000045877	TSC22D3	ENSG00000157514	TSC22D3
ENSBTAG00000045901	CLDN6	ENSG00000184697	CLDN6
ENSBTAG00000045980	ARF6	ENSG00000165527	ARF6
ENSBTAG00000046031	C14H8orf82	ENSG00000213563	C8orf82
ENSBTAG00000046111	ZNF444	ENSG00000167685	ZNF444
ENSBTAG00000046122	NRARP	ENSG00000198435	NRARP
ENSBTAG00000046160	SMIM13	ENSG00000224531	SMIM13
ENSBTAG00000046199	NRXN1
ENSBTAG00000046282	VGLL2	ENSG00000170162	VGLL2
ENSBTAG00000046408	FAM124A	ENSG00000150510	FAM124A
ENSBTAG00000046415	SSNA1	ENSG00000176101	SSNA1
ENSBTAG00000046502	ACBD6	ENSG00000230124	ACBD6
ENSBTAG00000046637	ZBED2	ENSG00000177494	ZBED2
ENSBTAG00000046672	ZDHHC18	ENSG00000204160	ZDHHC18
ENSBTAG00000046677	RTN4R	ENSG00000040608	RTN4R
ENSBTAG00000046759
ENSBTAG00000046763	FAM107A	ENSG00000168309	FAM107A
ENSBTAG00000046774	ZNF182	ENSG00000147118	ZNF182
ENSBTAG00000046800	KLHDC7B	ENSG00000130487	KLHDC7B
ENSBTAG00000046862	MARCKSL1	ENSG00000175130	MARCKSL1
ENSBTAG00000046875	AP5B1	ENSG00000254470	AP5B1
ENSBTAG00000046881	bta-mir-219-2
ENSBTAG00000046936	MRFAP1L1	ENSG00000178988	MRFAP1L1
ENSBTAG00000046936	MRFAP1L1	ENSG00000179010	MRFAP1
ENSBTAG00000046936	MRFAP1L1	ENSG00000170846	AC093323.1
ENSBTAG00000047078	NTF4	ENSG00000225950	NTF4
ENSBTAG00000047111		ENSG00000166391	MOGAT2
ENSBTAG00000047147	CRYBG3	ENSG00000080200	CRYBG3
ENSBTAG00000047254	ABCA2
ENSBTAG00000047315	PTF1A	ENSG00000168267	PTF1A
ENSBTAG00000047336
ENSBTAG00000047358	HIGD1C	ENSG00000214511	HIGD1C
ENSBTAG00000047359	Metazoa_SRP
ENSBTAG00000047432		ENSG00000163041	H3-3A
ENSBTAG00000047476	U6
ENSBTAG00000047482	PRRT4	ENSG00000224940	PRRT4
ENSBTAG00000047488	KCNK9	ENSG00000169427	KCNK9
ENSBTAG00000047532	TRIQK	ENSG00000205133	TRIQK
ENSBTAG00000047586	NPY1R	ENSG00000164128	NPY1R
ENSBTAG00000047648	SYT2	ENSG00000143858	SYT2
ENSBTAG00000047655	SERPINA7	ENSG00000123561	SERPINA7
ENSBTAG00000047679	DNTTIP2	ENSG00000067334	DNTTIP2
ENSBTAG00000047902	ULBP21	ENSG00000131019	ULBP3
ENSBTAG00000047902	ULBP21	ENSG00000203722	RAET1G
ENSBTAG00000047902	ULBP21	ENSG00000111981	ULBP1
ENSBTAG00000047902	ULBP21	ENSG00000155918	RAET1L
ENSBTAG00000047902	ULBP21	ENSG00000131015	ULBP2
ENSBTAG00000047919		ENSG00000232869	TRBV29-1
ENSBTAG00000048034	GLTPD2	ENSG00000182327	GLTPD2
ENSBTAG00000048091
ENSBTAG00000048142	GPR45	ENSG00000135973	GPR45
ENSBTAG00000048302
ENSBTAG00000048413
ENSBTAG00000048432	BTBD3	ENSG00000132640	BTBD3
ENSBTAG00000048480
ENSBTAG00000048565	BASP1	ENSG00000176788	BASP1
ENSBTAG00000048639
ENSBTAG00000048734
ENSBTAG00000048741
ENSBTAG00000048781
ENSBTAG00000048855	U6	ENSG00000206625	RNU6-1
ENSBTAG00000048873
ENSBTAG00000048950	ULBP13	ENSG00000131019	ULBP3
ENSBTAG00000048950	ULBP13	ENSG00000203722	RAET1G
ENSBTAG00000048950	ULBP13	ENSG00000111981	ULBP1
ENSBTAG00000048950	ULBP13	ENSG00000155918	RAET1L
ENSBTAG00000048950	ULBP13	ENSG00000131015	ULBP2
ENSBTAG00000048952
ENSBTAG00000048967
ENSBTAG00000048972
ENSBTAG00000049000
ENSBTAG00000049034		ENSG00000258818	RNASE4
ENSBTAG00000049058	INHBB	ENSG00000163083	INHBB
ENSBTAG00000049156	CBX4	ENSG00000141582	CBX4
ENSBTAG00000049211
ENSBTAG00000049217		ENSG00000187186	AL162231.1
ENSBTAG00000049296
ENSBTAG00000049343
ENSBTAG00000049393
ENSBTAG00000049397	CAV2	ENSG00000105971	CAV2
ENSBTAG00000049416	RAB20	ENSG00000139832	RAB20
ENSBTAG00000049429	5S_rRNA
ENSBTAG00000049435	C21H14orf132	ENSG00000227051	C14orf132
ENSBTAG00000049466
ENSBTAG00000049512
ENSBTAG00000049571	CNOT6L	ENSG00000138767	CNOT6L
ENSBTAG00000049641	ENOX2	ENSG00000165675	ENOX2
ENSBTAG00000049657
ENSBTAG00000049752		ENSG00000161243	FBXO27
ENSBTAG00000049766	DUSP28	ENSG00000188542	DUSP28
ENSBTAG00000049833	RPL39
ENSBTAG00000049847
ENSBTAG00000049864	PPP1R9B	ENSG00000108819	PPP1R9B
ENSBTAG00000049901
ENSBTAG00000049944
ENSBTAG00000049946
ENSBTAG00000049964
ENSBTAG00000049992
ENSBTAG00000050037
ENSBTAG00000050087	UFSP1	ENSG00000176125	UFSP1
ENSBTAG00000050112	SCRT1	ENSG00000261678	SCRT1
ENSBTAG00000050145
ENSBTAG00000050162
ENSBTAG00000050180	Metazoa_SRP	ENSG00000244091	RN7SL483P
ENSBTAG00000050269
ENSBTAG00000050281	ZNF23	ENSG00000167377	ZNF23
ENSBTAG00000050301		ENSG00000198612	COPS8
ENSBTAG00000050309
ENSBTAG00000050371
ENSBTAG00000050515
ENSBTAG00000050580
ENSBTAG00000050637
ENSBTAG00000050640
ENSBTAG00000050675	BOLA3	ENSG00000163170	BOLA3
ENSBTAG00000050686
ENSBTAG00000050705		ENSG00000234545	FAM133B
ENSBTAG00000050734
ENSBTAG00000050807
ENSBTAG00000050830		ENSG00000189420	ZFP92
ENSBTAG00000050837	DEAF1	ENSG00000177030	DEAF1
ENSBTAG00000050848	ZCCHC2	ENSG00000141664	ZCCHC2
ENSBTAG00000050877
ENSBTAG00000050913		ENSG00000211784	TRAV10
ENSBTAG00000050957	bta-mir-2405
ENSBTAG00000050968
ENSBTAG00000050974	PLPP7	ENSG00000160539	PLPP7
ENSBTAG00000050981
ENSBTAG00000051048
ENSBTAG00000051176		ENSG00000049246	PER3
ENSBTAG00000051213
ENSBTAG00000051224	ARSD	ENSG00000006756	ARSD
ENSBTAG00000051247
ENSBTAG00000051269		ENSG00000005379	TSPOAP1
ENSBTAG00000051277
ENSBTAG00000051347		ENSG00000280496	SNORA17B
ENSBTAG00000051354
ENSBTAG00000051380	THEGL	ENSG00000249693	THEGL
ENSBTAG00000051389
ENSBTAG00000051421	PCP4	ENSG00000183036	PCP4
ENSBTAG00000051500	ZNF389
ENSBTAG00000051555
ENSBTAG00000051575	FOXE3	ENSG00000186790	FOXE3
ENSBTAG00000051599
ENSBTAG00000051607		ENSG00000275589	AC012531.5
ENSBTAG00000051632	DEFB136	ENSG00000205884	DEFB136
ENSBTAG00000051659	OR51B4	ENSG00000183251	OR51B4
ENSBTAG00000051666	WFDC15B
ENSBTAG00000051698		ENSG00000169738	DCXR
ENSBTAG00000051724
ENSBTAG00000051731	U1
ENSBTAG00000051756
ENSBTAG00000051786
ENSBTAG00000051794		ENSG00000160633	SAFB
ENSBTAG00000051882	C16H1orf105	ENSG00000180999	C1orf105
ENSBTAG00000051922
ENSBTAG00000051924
ENSBTAG00000052017
ENSBTAG00000052061	bta-mir-6530
ENSBTAG00000052097
ENSBTAG00000052187
ENSBTAG00000052258
ENSBTAG00000052273
ENSBTAG00000052323	MAZ	ENSG00000103495	MAZ
ENSBTAG00000052342		ENSG00000159228	CBR1
ENSBTAG00000052352
ENSBTAG00000052384		ENSG00000164825	DEFB1
ENSBTAG00000052431	TOMM20L	ENSG00000196860	TOMM20L
ENSBTAG00000052464
ENSBTAG00000052521
ENSBTAG00000052570
ENSBTAG00000052583
ENSBTAG00000052597		ENSG00000211777	TRAV3
ENSBTAG00000052605
ENSBTAG00000052642
ENSBTAG00000052673
ENSBTAG00000052745		ENSG00000198818	SFT2D1
ENSBTAG00000052788		ENSG00000268655	AC008687.4
ENSBTAG00000052791	JUND	ENSG00000130522	JUND
ENSBTAG00000052796
ENSBTAG00000052820
ENSBTAG00000052862
ENSBTAG00000052881	5S_rRNA
ENSBTAG00000052883	NANOS1	ENSG00000188613	NANOS1
ENSBTAG00000052988	bta-mir-12036
ENSBTAG00000053140
ENSBTAG00000053161
ENSBTAG00000053205
ENSBTAG00000053259
ENSBTAG00000053263	bta-mir-6517
ENSBTAG00000053268		ENSG00000176890	TYMS
ENSBTAG00000053361	KLHL30	ENSG00000168427	KLHL30
ENSBTAG00000053386	RAB43	ENSG00000172780	RAB43
ENSBTAG00000053398	KNL1	ENSG00000137812	KNL1
ENSBTAG00000053400
ENSBTAG00000053421
ENSBTAG00000053422
ENSBTAG00000053495
ENSBTAG00000053505
ENSBTAG00000053534
ENSBTAG00000053560
ENSBTAG00000053561	LY6G6D	ENSG00000244355	LY6G6D
ENSBTAG00000053578	CCL16	ENSG00000275152	CCL16
ENSBTAG00000053596
ENSBTAG00000053652	bta-mir-6518
ENSBTAG00000053653
ENSBTAG00000053657
ENSBTAG00000053664
ENSBTAG00000053684
ENSBTAG00000053705
ENSBTAG00000053720
ENSBTAG00000053729
ENSBTAG00000053776		ENSG00000182459	TEX19
ENSBTAG00000053899		ENSG00000215148	PRSS41
ENSBTAG00000053916	MKRN3	ENSG00000179455	MKRN3
ENSBTAG00000054036
ENSBTAG00000054058	RNF182	ENSG00000180537	RNF182
ENSBTAG00000054074		ENSG00000186272	ZNF17
ENSBTAG00000054074		ENSG00000269533	AC003002.3
ENSBTAG00000054090		ENSG00000211668	IGLV2-11
ENSBTAG00000054090		ENSG00000211660	IGLV2-23
ENSBTAG00000054090		ENSG00000211664	IGLV2-18
ENSBTAG00000054090		ENSG00000211656	IGLV2-33
ENSBTAG00000054090		ENSG00000278196	IGLV2-8
ENSBTAG00000054090		ENSG00000211666	IGLV2-14
ENSBTAG00000054127
ENSBTAG00000054130
ENSBTAG00000054185
ENSBTAG00000054239
ENSBTAG00000054241		ENSG00000198075	SULT1C4
ENSBTAG00000054324	TRABD2B	ENSG00000269113	TRABD2B
ENSBTAG00000054411
ENSBTAG00000054448
ENSBTAG00000054511		ENSG00000198354	DCAF12L2
ENSBTAG00000054566		ENSG00000189401	OTUD6A
ENSBTAG00000054572	PEG3	ENSG00000198300	PEG3
ENSBTAG00000054593
ENSBTAG00000054656	PAIP2B	ENSG00000124374	PAIP2B
ENSBTAG00000054688	SOX7	ENSG00000171056	SOX7
ENSBTAG00000054734
ENSBTAG00000054739
ENSBTAG00000054749
ENSBTAG00000054773	UBE2R2	ENSG00000107341	UBE2R2
ENSBTAG00000054881	RNLS	ENSG00000184719	RNLS
ENSBTAG00000054900
ENSBTAG00000054982
ENSBTAG00000055005
ENSBTAG00000055032
ENSBTAG00000055073	CDK15	ENSG00000138395	CDK15
ENSBTAG00000055086
ENSBTAG00000055206
ENSBTAG00000055222	SNORA17A	ENSG00000274998	SNORA17A
ENSBTAG00000055256
ENSBTAG00000055284	5S_rRNA
ENSBTAG00000055286	C7H5orf30	ENSG00000181751	MACIR
ENSBTAG00000055313	bta-mir-12025

## Sheet: GV_FIGLA
# Genes with promoters containing FIGLA footprints in GV oocytes
ensembl_gene_id	external_gene_name	hsapiens_homolog_ensembl_gene	hsapiens_homolog_associated_gene_name
ENSBTAG00000000005	GRK3	ENSG00000100077	GRK3
ENSBTAG00000000020	TRPV3	ENSG00000167723	TRPV3
ENSBTAG00000000084	MRPS30	ENSG00000112996	MRPS30
ENSBTAG00000000097	EFCAB14	ENSG00000159658	EFCAB14
ENSBTAG00000000103	MRPL23	ENSG00000276345	AC004556.3
ENSBTAG00000000103	MRPL23	ENSG00000214026	MRPL23
ENSBTAG00000000160	CBS	ENSG00000274276	CBSL
ENSBTAG00000000160	CBS	ENSG00000160200	CBS
ENSBTAG00000000286	PFKM	ENSG00000152556	PFKM
ENSBTAG00000000394	BACE2	ENSG00000182240	BACE2
ENSBTAG00000000401	TTC24	ENSG00000187862	TTC24
ENSBTAG00000000429	DGCR2	ENSG00000070413	DGCR2
ENSBTAG00000000435	TARBP2	ENSG00000139546	TARBP2
ENSBTAG00000000446	ATP11A	ENSG00000068650	ATP11A
ENSBTAG00000000460	SYTL2	ENSG00000137501	SYTL2
ENSBTAG00000000473	ATP10D	ENSG00000145246	ATP10D
ENSBTAG00000000484	HYAL2	ENSG00000068001	HYAL2
ENSBTAG00000000496	SLC12A8	ENSG00000221955	SLC12A8
ENSBTAG00000000642	INTS1	ENSG00000164880	INTS1
ENSBTAG00000000675	PGS1	ENSG00000087157	PGS1
ENSBTAG00000000727	RNF169	ENSG00000166439	RNF169
ENSBTAG00000000738	DAPK1	ENSG00000196730	DAPK1
ENSBTAG00000000754	PPP2R5A	ENSG00000066027	PPP2R5A
ENSBTAG00000000842	UBASH3B	ENSG00000154127	UBASH3B
ENSBTAG00000000879	C14H8orf33	ENSG00000182307	C8orf33
ENSBTAG00000000939	KIF16B
ENSBTAG00000000961	NEURL2	ENSG00000124257	NEURL2
ENSBTAG00000001002	TCF7	ENSG00000081059	TCF7
ENSBTAG00000001008	PRF1	ENSG00000180644	PRF1
ENSBTAG00000001026	BCO1	ENSG00000135697	BCO1
ENSBTAG00000001028	MAP6	ENSG00000171533	MAP6
ENSBTAG00000001074	SAYSD1	ENSG00000112167	SAYSD1
ENSBTAG00000001085	FAM20A	ENSG00000108950	FAM20A
ENSBTAG00000001093	KLHL23	ENSG00000213160	KLHL23
ENSBTAG00000001109	MRPS14	ENSG00000120333	MRPS14
ENSBTAG00000001150	KCNE1	ENSG00000180509	KCNE1
ENSBTAG00000001150	KCNE1	ENSG00000276289	KCNE1B
ENSBTAG00000001233	MPZL3	ENSG00000160588	MPZL3
ENSBTAG00000001243	AP3M2	ENSG00000070718	AP3M2
ENSBTAG00000001287		ENSG00000125122	LRRC29
ENSBTAG00000001410	GRAMD1B	ENSG00000023171	GRAMD1B
ENSBTAG00000001465	P2RY1	ENSG00000169860	P2RY1
ENSBTAG00000001476
ENSBTAG00000001513	PDIK1L	ENSG00000175087	PDIK1L
ENSBTAG00000001546	MGAT1	ENSG00000131446	MGAT1
ENSBTAG00000001557	CCL28	ENSG00000151882	CCL28
ENSBTAG00000001598	MAP7	ENSG00000135525	MAP7
ENSBTAG00000001619	SERINC5	ENSG00000164300	SERINC5
ENSBTAG00000001703	SYT13	ENSG00000019505	SYT13
ENSBTAG00000001712	CMTM7	ENSG00000153551	CMTM7
ENSBTAG00000001734	MS4A10	ENSG00000172689	MS4A10
ENSBTAG00000001767	B4GALT7	ENSG00000027847	B4GALT7
ENSBTAG00000001830	LRRC46	ENSG00000141294	LRRC46
ENSBTAG00000001908	DLD	ENSG00000091140	DLD
ENSBTAG00000001941	SEMA4D	ENSG00000187764	SEMA4D
ENSBTAG00000002011	KIAA0895	ENSG00000164542	KIAA0895
ENSBTAG00000002046	COX8B	ENSG00000187581	COX8C
ENSBTAG00000002050	COA7	ENSG00000162377	COA7
ENSBTAG00000002089	FAM217A	ENSG00000145975	FAM217A
ENSBTAG00000002112	INSIG2	ENSG00000125629	INSIG2
ENSBTAG00000002167	NPHS2	ENSG00000116218	NPHS2
ENSBTAG00000002219	ATAD3A	ENSG00000197785	ATAD3A
ENSBTAG00000002238	ARL2	ENSG00000213465	ARL2
ENSBTAG00000002253	FKBP6	ENSG00000077800	FKBP6
ENSBTAG00000002266	NPL	ENSG00000135838	NPL
ENSBTAG00000002278	FBN1	ENSG00000166147	FBN1
ENSBTAG00000002299	SEL1L3	ENSG00000091490	SEL1L3
ENSBTAG00000002313	ITPR2	ENSG00000123104	ITPR2
ENSBTAG00000002327	TMEM208	ENSG00000168701	TMEM208
ENSBTAG00000002340	STEAP4	ENSG00000127954	STEAP4
ENSBTAG00000002471	CHL1	ENSG00000134121	CHL1
ENSBTAG00000002474	MAD1L1	ENSG00000002822	MAD1L1
ENSBTAG00000002490	CHPT1	ENSG00000111666	CHPT1
ENSBTAG00000002606	LGR4	ENSG00000205213	LGR4
ENSBTAG00000002614	RUFY2	ENSG00000204130	RUFY2
ENSBTAG00000002650	ZPR1	ENSG00000109917	ZPR1
ENSBTAG00000002716	NOL10	ENSG00000115761	NOL10
ENSBTAG00000002730	ELP3	ENSG00000134014	ELP3
ENSBTAG00000002770	TCN2	ENSG00000185339	TCN2
ENSBTAG00000002869	ARL4A	ENSG00000122644	ARL4A
ENSBTAG00000002881	AP4M1	ENSG00000221838	AP4M1
ENSBTAG00000002888	TMTC2	ENSG00000179104	TMTC2
ENSBTAG00000002908	GNG4	ENSG00000168243	GNG4
ENSBTAG00000002910	ECHDC2	ENSG00000121310	ECHDC2
ENSBTAG00000002995	GMPPA	ENSG00000144591	GMPPA
ENSBTAG00000003069	MAN1C1	ENSG00000117643	MAN1C1
ENSBTAG00000003088	LANCL3	ENSG00000147036	LANCL3
ENSBTAG00000003114	AVL9	ENSG00000105778	AVL9
ENSBTAG00000003232	RAB29	ENSG00000117280	RAB29
ENSBTAG00000003323	NOL6	ENSG00000165271	NOL6
ENSBTAG00000003325	SNRK	ENSG00000163788	SNRK
ENSBTAG00000003496	AIG1	ENSG00000146416	AIG1
ENSBTAG00000003499	ENPP4	ENSG00000001561	ENPP4
ENSBTAG00000003510	MMRN2	ENSG00000173269	MMRN2
ENSBTAG00000003515	SNCG	ENSG00000173267	SNCG
ENSBTAG00000003559	PPP1R13B	ENSG00000088808	PPP1R13B
ENSBTAG00000003577	GSPT1	ENSG00000103342	GSPT1
ENSBTAG00000003588	ZFAND1	ENSG00000104231	ZFAND1
ENSBTAG00000003669	BNC2	ENSG00000173068	BNC2
ENSBTAG00000003697	TARDBP	ENSG00000120948	TARDBP
ENSBTAG00000003737	SLC51B	ENSG00000186198	SLC51B
ENSBTAG00000003741	NEURL1	ENSG00000107954	NEURL1
ENSBTAG00000003763	MYO5C	ENSG00000128833	MYO5C
ENSBTAG00000003764	AKIRIN2	ENSG00000135334	AKIRIN2
ENSBTAG00000003801	MBD1	ENSG00000141644	MBD1
ENSBTAG00000003804	SCCPDH	ENSG00000143653	SCCPDH
ENSBTAG00000003865	CASR	ENSG00000036828	CASR
ENSBTAG00000003871	CYP2B6	ENSG00000197408	CYP2B6
ENSBTAG00000003898	HMGCS2	ENSG00000134240	HMGCS2
ENSBTAG00000003929	PHF10	ENSG00000130024	PHF10
ENSBTAG00000003938	FNDC1	ENSG00000164694	FNDC1
ENSBTAG00000003960	CCP110	ENSG00000103540	CCP110
ENSBTAG00000003997	UBE2D4	ENSG00000078967	UBE2D4
ENSBTAG00000004024	UBE2Q2	ENSG00000140367	UBE2Q2
ENSBTAG00000004037	JUN	ENSG00000177606	JUN
ENSBTAG00000004046	DTX4	ENSG00000110042	DTX4
ENSBTAG00000004135	LMTK2	ENSG00000164715	LMTK2
ENSBTAG00000004139	BACH1	ENSG00000156273	BACH1
ENSBTAG00000004165	CLYBL	ENSG00000125246	CLYBL
ENSBTAG00000004177	TANC1	ENSG00000115183	TANC1
ENSBTAG00000004256	ODC1	ENSG00000115758	ODC1
ENSBTAG00000004275	DKK3	ENSG00000050165	DKK3
ENSBTAG00000004281	ACSS1	ENSG00000154930	ACSS1
ENSBTAG00000004371	CS
ENSBTAG00000004377	PHLDB3	ENSG00000176531	PHLDB3
ENSBTAG00000004379	ETHE1	ENSG00000105755	ETHE1
ENSBTAG00000004386	SOCS1	ENSG00000185338	SOCS1
ENSBTAG00000004427	OSBPL8	ENSG00000091039	OSBPL8
ENSBTAG00000004474	BANF2	ENSG00000125888	BANF2
ENSBTAG00000004611		ENSG00000213822	CEACAM18
ENSBTAG00000004625	PYGB	ENSG00000100994	PYGB
ENSBTAG00000004706	SUV39H1	ENSG00000101945	SUV39H1
ENSBTAG00000004710	HNF1B	ENSG00000275410	HNF1B
ENSBTAG00000004745	NAA15	ENSG00000164134	NAA15
ENSBTAG00000004769	NEIL2	ENSG00000154328	NEIL2
ENSBTAG00000004796	GRP	ENSG00000134443	GRP
ENSBTAG00000004838	IRX5	ENSG00000176842	IRX5
ENSBTAG00000004840	C1S	ENSG00000182326	C1S
ENSBTAG00000004862	TUB	ENSG00000166402	TUB
ENSBTAG00000004874	AURKAIP1	ENSG00000175756	AURKAIP1
ENSBTAG00000004899	ABLIM1	ENSG00000099204	ABLIM1
ENSBTAG00000004961	GOSR1	ENSG00000108587	GOSR1
ENSBTAG00000004970	LRRC24	ENSG00000254402	LRRC24
ENSBTAG00000005028	HIRIP3	ENSG00000149929	HIRIP3
ENSBTAG00000005030	INO80E	ENSG00000169592	INO80E
ENSBTAG00000005052	GLP2R	ENSG00000065325	GLP2R
ENSBTAG00000005063	THEM6	ENSG00000130193	THEM6
ENSBTAG00000005110	CADPS2	ENSG00000081803	CADPS2
ENSBTAG00000005124	JADE3	ENSG00000102221	JADE3
ENSBTAG00000005203	C1H3orf33	ENSG00000174928	C3orf33
ENSBTAG00000005206	TMEM14A	ENSG00000096092	TMEM14A
ENSBTAG00000005306	TRH	ENSG00000170893	TRH
ENSBTAG00000005355	BAG2	ENSG00000112208	BAG2
ENSBTAG00000005363	GGN	ENSG00000179168	GGN
ENSBTAG00000005437	SMCP	ENSG00000163206	SMCP
ENSBTAG00000005443	MIER1	ENSG00000198160	MIER1
ENSBTAG00000005527	GIPR	ENSG00000010310	GIPR
ENSBTAG00000005588	DXO	ENSG00000204348	DXO
ENSBTAG00000005589	STK19	ENSG00000204344	STK19
ENSBTAG00000005652	ALG3	ENSG00000214160	ALG3
ENSBTAG00000005691	FGF2	ENSG00000138685	FGF2
ENSBTAG00000005735	ATP5MC2	ENSG00000135390	ATP5MC2
ENSBTAG00000005844	SCAMP2	ENSG00000140497	SCAMP2
ENSBTAG00000005897	FNTB	ENSG00000257365	FNTB
ENSBTAG00000005897	FNTB	ENSG00000125954	CHURC1-FNTB
ENSBTAG00000005916	ADNP2	ENSG00000101544	ADNP2
ENSBTAG00000005978	PIK3R5	ENSG00000141506	PIK3R5
ENSBTAG00000006121	SBK2	ENSG00000187550	SBK2
ENSBTAG00000006156	BST1	ENSG00000109743	BST1
ENSBTAG00000006194	FOSL1	ENSG00000175592	FOSL1
ENSBTAG00000006234	NPR1	ENSG00000169418	NPR1
ENSBTAG00000006409	LRRC34	ENSG00000171757	LRRC34
ENSBTAG00000006534	GTPBP8	ENSG00000163607	GTPBP8
ENSBTAG00000006573	KLHL18	ENSG00000114648	KLHL18
ENSBTAG00000006619	MATK	ENSG00000007264	MATK
ENSBTAG00000006635	DBX2	ENSG00000185610	DBX2
ENSBTAG00000006676	FIBIN	ENSG00000176971	FIBIN
ENSBTAG00000006686	NPNT	ENSG00000168743	NPNT
ENSBTAG00000006692	IL19	ENSG00000142224	IL19
ENSBTAG00000006707	ACSL5	ENSG00000197142	ACSL5
ENSBTAG00000006708	ARIH1	ENSG00000166233	ARIH1
ENSBTAG00000006718	NVL	ENSG00000143748	NVL
ENSBTAG00000006752	PFKFB4	ENSG00000114268	PFKFB4
ENSBTAG00000006768	ENTPD4	ENSG00000197217	ENTPD4
ENSBTAG00000006828	RAPGEF3	ENSG00000079337	RAPGEF3
ENSBTAG00000006836	FBXO33	ENSG00000165355	FBXO33
ENSBTAG00000006941	ATAT1	ENSG00000137343	ATAT1
ENSBTAG00000006949	SPAG4	ENSG00000061656	SPAG4
ENSBTAG00000007010
ENSBTAG00000007011	TEX36	ENSG00000175018	TEX36
ENSBTAG00000007084	MAP3K14	ENSG00000006062	MAP3K14
ENSBTAG00000007108	LGALS12	ENSG00000133317	LGALS12
ENSBTAG00000007139	WSB2	ENSG00000176834	VSIG10
ENSBTAG00000007228	CBX7	ENSG00000100307	CBX7
ENSBTAG00000007237	BUB1B	ENSG00000259288	BUB1B-PAK6
ENSBTAG00000007237	BUB1B	ENSG00000156970	BUB1B
ENSBTAG00000007253	TSPAN33	ENSG00000158457	TSPAN33
ENSBTAG00000007309	ST6GALNAC5	ENSG00000117069	ST6GALNAC5
ENSBTAG00000007334	NFKBID	ENSG00000167604	NFKBID
ENSBTAG00000007336	HCST	ENSG00000126264	HCST
ENSBTAG00000007365	NEIL1	ENSG00000140398	NEIL1
ENSBTAG00000007440	MLANA
ENSBTAG00000007474	EIF3B	ENSG00000106263	EIF3B
ENSBTAG00000007507	FAAH	ENSG00000117480	FAAH
ENSBTAG00000007515	UBE2Q1	ENSG00000160714	UBE2Q1
ENSBTAG00000007523	STX4	ENSG00000103496	STX4
ENSBTAG00000007532	TRIM15	ENSG00000204610	TRIM15
ENSBTAG00000007553	KCNA5	ENSG00000130037	KCNA5
ENSBTAG00000007581	ADORA2B	ENSG00000170425	ADORA2B
ENSBTAG00000007609	ITFG2	ENSG00000111203	ITFG2
ENSBTAG00000007643	TRIM39	ENSG00000204599	TRIM39
ENSBTAG00000007690	AGXT2	ENSG00000113492	AGXT2
ENSBTAG00000007825	MARK2	ENSG00000072518	MARK2
ENSBTAG00000007826	KIRREL2	ENSG00000126259	KIRREL2
ENSBTAG00000007838	MFSD3	ENSG00000167700	MFSD3
ENSBTAG00000007900	FIS1	ENSG00000214253	FIS1
ENSBTAG00000007963	KIDINS220	ENSG00000134313	KIDINS220
ENSBTAG00000008004	NCF2	ENSG00000116701	NCF2
ENSBTAG00000008023	RHBDL2	ENSG00000158315	RHBDL2
ENSBTAG00000008047	ZDHHC15	ENSG00000102383	ZDHHC15
ENSBTAG00000008057	PARVG	ENSG00000138964	PARVG
ENSBTAG00000008060	SNRNP35	ENSG00000184209	SNRNP35
ENSBTAG00000008079	NRBP2	ENSG00000185189	NRBP2
ENSBTAG00000008109	TMEM97	ENSG00000109084	TMEM97
ENSBTAG00000008125	KCNAB2	ENSG00000069424	KCNAB2
ENSBTAG00000008136	SNW1	ENSG00000100603	SNW1
ENSBTAG00000008144	PPIL6	ENSG00000185250	PPIL6
ENSBTAG00000008145	SMPD2	ENSG00000135587	SMPD2
ENSBTAG00000008232	DAB2IP	ENSG00000136848	DAB2IP
ENSBTAG00000008240	GALNT15	ENSG00000131386	GALNT15
ENSBTAG00000008368
ENSBTAG00000008385	KLHL36	ENSG00000135686	KLHL36
ENSBTAG00000008388	THOC2	ENSG00000125676	THOC2
ENSBTAG00000008390	DNAJC10	ENSG00000077232	DNAJC10
ENSBTAG00000008424	ABR	ENSG00000159842	ABR
ENSBTAG00000008430	RANBP3L	ENSG00000164188	RANBP3L
ENSBTAG00000008527	SRSF6	ENSG00000124193	SRSF6
ENSBTAG00000008652	DUSP27	ENSG00000198842	DUSP27
ENSBTAG00000008695	TCF3	ENSG00000071564	TCF3
ENSBTAG00000008703	EIF2AK2	ENSG00000055332	EIF2AK2
ENSBTAG00000008797	ARHGEF38	ENSG00000236699	ARHGEF38
ENSBTAG00000008819	BTBD16	ENSG00000138152	BTBD16
ENSBTAG00000008908	GZF1	ENSG00000125812	GZF1
ENSBTAG00000008951	ALPL	ENSG00000162551	ALPL
ENSBTAG00000008964	DTD1	ENSG00000284776	AL121900.1
ENSBTAG00000008964	DTD1	ENSG00000125821	DTD1
ENSBTAG00000009064	CSF2RB	ENSG00000100368	CSF2RB
ENSBTAG00000009126	YBX2	ENSG00000006047	YBX2
ENSBTAG00000009157	SLC35B3	ENSG00000124786	SLC35B3
ENSBTAG00000009235	KCNMB3	ENSG00000171121	KCNMB3
ENSBTAG00000009246	DPY30	ENSG00000162961	DPY30
ENSBTAG00000009249	OTP	ENSG00000171540	OTP
ENSBTAG00000009260	GPM6B	ENSG00000046653	GPM6B
ENSBTAG00000009267	UHRF1BP1	ENSG00000065060	UHRF1BP1
ENSBTAG00000009284	GLS2	ENSG00000135423	GLS2
ENSBTAG00000009314	FYB2	ENSG00000187889	FYB2
ENSBTAG00000009346	MAPKAPK5	ENSG00000089022	MAPKAPK5
ENSBTAG00000009349	MMEL1	ENSG00000142606	MMEL1
ENSBTAG00000009446	USP10	ENSG00000103194	USP10
ENSBTAG00000009490	STX5	ENSG00000162236	STX5
ENSBTAG00000009587	NRG3	ENSG00000185737	NRG3
ENSBTAG00000009600	STAMBP	ENSG00000124356	STAMBP
ENSBTAG00000009602	TMEM120B	ENSG00000188735	TMEM120B
ENSBTAG00000009635	HEATR6	ENSG00000068097	HEATR6
ENSBTAG00000009636	SLC7A6OS	ENSG00000103061	SLC7A6OS
ENSBTAG00000009637	SLC12A2	ENSG00000064651	SLC12A2
ENSBTAG00000009638	PRMT7	ENSG00000132600	PRMT7
ENSBTAG00000009653		ENSG00000213231	TCL1B
ENSBTAG00000009705	SERPINF1	ENSG00000132386	SERPINF1
ENSBTAG00000009748	MFRP	ENSG00000235718	MFRP
ENSBTAG00000009826	GPD1L	ENSG00000152642	GPD1L
ENSBTAG00000009894	SERPINA10	ENSG00000140093	SERPINA10
ENSBTAG00000009962	PDCL3	ENSG00000115539	PDCL3
ENSBTAG00000010002	IRF2	ENSG00000168310	IRF2
ENSBTAG00000010026	CACNA1D	ENSG00000157388	CACNA1D
ENSBTAG00000010037	TMEM241	ENSG00000134490	TMEM241
ENSBTAG00000010060	SLC43A3	ENSG00000134802	SLC43A3
ENSBTAG00000010082	COL15A1	ENSG00000204291	COL15A1
ENSBTAG00000010096	SLC5A2	ENSG00000140675	SLC5A2
ENSBTAG00000010144	MTERF2	ENSG00000120832	MTERF2
ENSBTAG00000010153	ANXA3	ENSG00000138772	ANXA3
ENSBTAG00000010192	LYSMD4	ENSG00000183060	LYSMD4
ENSBTAG00000010220	DCLRE1C	ENSG00000152457	DCLRE1C
ENSBTAG00000010256	TMEM170B	ENSG00000205269	TMEM170B
ENSBTAG00000010298	GTF2A2	ENSG00000140307	GTF2A2
ENSBTAG00000010312	MAPK1	ENSG00000100030	MAPK1
ENSBTAG00000010355	VPS37A	ENSG00000155975	VPS37A
ENSBTAG00000010361	DLL4	ENSG00000128917	DLL4
ENSBTAG00000010366	HCRTR1	ENSG00000121764	HCRTR1
ENSBTAG00000010411	ADAMTS8
ENSBTAG00000010447	LSP1	ENSG00000130592	LSP1
ENSBTAG00000010449	MOCS1	ENSG00000124615	MOCS1
ENSBTAG00000010615	ARL9	ENSG00000196503	ARL9
ENSBTAG00000010659	CUX1	ENSG00000257923	CUX1
ENSBTAG00000010660	CACNA1C	ENSG00000151067	CACNA1C
ENSBTAG00000010661	DPYSL3	ENSG00000113657	DPYSL3
ENSBTAG00000010715	MRPL37	ENSG00000116221	MRPL37
ENSBTAG00000010785	FAS	ENSG00000026103	FAS
ENSBTAG00000010812	P2RX4	ENSG00000135124	P2RX4
ENSBTAG00000010820	WNT11	ENSG00000085741	WNT11
ENSBTAG00000010832	JAGN1	ENSG00000171135	JAGN1
ENSBTAG00000010874	GHSR	ENSG00000121853	GHSR
ENSBTAG00000010943	SLC22A23	ENSG00000137266	SLC22A23
ENSBTAG00000011011	SSH2	ENSG00000141298	SSH2
ENSBTAG00000011098	TTLL8	ENSG00000138892	TTLL8
ENSBTAG00000011182	PDLIM1	ENSG00000107438	PDLIM1
ENSBTAG00000011244	TESK2	ENSG00000070759	TESK2
ENSBTAG00000011245	PLXNC1	ENSG00000136040	PLXNC1
ENSBTAG00000011311	CCDC12	ENSG00000160799	CCDC12
ENSBTAG00000011356	CAMSAP3	ENSG00000076826	CAMSAP3
ENSBTAG00000011447	FAM171A2	ENSG00000161682	FAM171A2
ENSBTAG00000011456	NT5C3B	ENSG00000141698	NT5C3B
ENSBTAG00000011459	KLHL10	ENSG00000161594	KLHL10
ENSBTAG00000011463	MID1IP1	ENSG00000165175	MID1IP1
ENSBTAG00000011505	RABEP1	ENSG00000029725	RABEP1
ENSBTAG00000011518	RARB	ENSG00000077092	RARB
ENSBTAG00000011556	MED22	ENSG00000148297	MED22
ENSBTAG00000011559	RPL7A	ENSG00000148303	RPL7A
ENSBTAG00000011647	SLC25A15	ENSG00000102743	SLC25A15
ENSBTAG00000011694	TIMM23	ENSG00000265354	TIMM23
ENSBTAG00000011736	IGF2BP1	ENSG00000159217	IGF2BP1
ENSBTAG00000011815	SMG9	ENSG00000105771	SMG9
ENSBTAG00000011859	IPPK	ENSG00000127080	IPPK
ENSBTAG00000011898	LTO1
ENSBTAG00000011964	DIS3L2	ENSG00000144535	DIS3L2
ENSBTAG00000011987	ERG28	ENSG00000133935	ERG28
ENSBTAG00000012107	SLC25A28	ENSG00000155287	SLC25A28
ENSBTAG00000012137	NTN1	ENSG00000065320	NTN1
ENSBTAG00000012181	GNA11	ENSG00000088256	GNA11
ENSBTAG00000012212	CYP26B1	ENSG00000003137	CYP26B1
ENSBTAG00000012228	SEMA4A	ENSG00000196189	SEMA4A
ENSBTAG00000012249	PRR15L	ENSG00000167183	PRR15L
ENSBTAG00000012261	RAB19	ENSG00000146955	RAB19
ENSBTAG00000012343	TSPAN5	ENSG00000168785	TSPAN5
ENSBTAG00000012394	CCDC85A	ENSG00000055813	CCDC85A
ENSBTAG00000012444	ADAM12	ENSG00000148848	ADAM12
ENSBTAG00000012584	GJB3	ENSG00000188910	GJB3
ENSBTAG00000012608	GDAP1	ENSG00000104381	GDAP1
ENSBTAG00000012681	CORO2B	ENSG00000103647	CORO2B
ENSBTAG00000012695	LCK	ENSG00000182866	LCK
ENSBTAG00000012735	CFAP157	ENSG00000160401	CFAP157
ENSBTAG00000012739	C1QBP	ENSG00000108561	C1QBP
ENSBTAG00000012745	PPAN	ENSG00000243207	PPAN-P2RY11
ENSBTAG00000012745	PPAN	ENSG00000130810	PPAN
ENSBTAG00000012790	TRIAP1
ENSBTAG00000012791	GATC	ENSG00000257218	GATC
ENSBTAG00000012791	GATC	ENSG00000111780	AL021546.1
ENSBTAG00000012828	TBC1D15	ENSG00000121749	TBC1D15
ENSBTAG00000012834	ARSI	ENSG00000183876	ARSI
ENSBTAG00000012837	COL6A6	ENSG00000206384	COL6A6
ENSBTAG00000012902	ARL8B	ENSG00000134108	ARL8B
ENSBTAG00000012957	SERBP1	ENSG00000142864	SERBP1
ENSBTAG00000012977	COMTD1	ENSG00000165644	COMTD1
ENSBTAG00000013045	DKC1	ENSG00000130826	DKC1
ENSBTAG00000013159	PHF11	ENSG00000136147	PHF11
ENSBTAG00000013169	LCMT1	ENSG00000205629	LCMT1
ENSBTAG00000013270	TTC19	ENSG00000011295	TTC19
ENSBTAG00000013288	SUGP2	ENSG00000064607	SUGP2
ENSBTAG00000013291	ARMC6	ENSG00000105676	ARMC6
ENSBTAG00000013294	DYRK3	ENSG00000143479	DYRK3
ENSBTAG00000013302	R3HDM1	ENSG00000048991	R3HDM1
ENSBTAG00000013343	FTL	ENSG00000087086	FTL
ENSBTAG00000013352	NKX2-8	ENSG00000136327	NKX2-8
ENSBTAG00000013371	RUBCNL	ENSG00000102445	RUBCNL
ENSBTAG00000013510	TOR2A	ENSG00000160404	TOR2A
ENSBTAG00000013548	GABRE	ENSG00000102287	GABRE
ENSBTAG00000013592	ZNF248	ENSG00000198105	ZNF248
ENSBTAG00000013641	BAG3	ENSG00000151929	BAG3
ENSBTAG00000013658	ERC1	ENSG00000082805	ERC1
ENSBTAG00000013723	MRPS25	ENSG00000131368	MRPS25
ENSBTAG00000013830	LEO1	ENSG00000166477	LEO1
ENSBTAG00000013857	SH2D3A	ENSG00000125731	SH2D3A
ENSBTAG00000013922	MOSPD1	ENSG00000101928	MOSPD1
ENSBTAG00000013974	TMEM215	ENSG00000188133	TMEM215
ENSBTAG00000014057	SLC35A1	ENSG00000164414	SLC35A1
ENSBTAG00000014083	AMIGO1	ENSG00000181754	AMIGO1
ENSBTAG00000014113	CCL8	ENSG00000108700	CCL8
ENSBTAG00000014197	SLC38A4	ENSG00000139209	SLC38A4
ENSBTAG00000014204	S100A16	ENSG00000188643	S100A16
ENSBTAG00000014239	CCNB1	ENSG00000134057	CCNB1
ENSBTAG00000014284	ALPK2	ENSG00000198796	ALPK2
ENSBTAG00000014299	RHOC	ENSG00000271810	AL603832.3
ENSBTAG00000014299	RHOC	ENSG00000155366	RHOC
ENSBTAG00000014314	HPS1	ENSG00000107521	HPS1
ENSBTAG00000014328	MGC138914
ENSBTAG00000014390	MTMR9
ENSBTAG00000014443	ODF4
ENSBTAG00000014463	CAMK2D
ENSBTAG00000014465	SERPINE1	ENSG00000106366	SERPINE1
ENSBTAG00000014468	AP1S1	ENSG00000106367	AP1S1
ENSBTAG00000014474	API5	ENSG00000166181	API5
ENSBTAG00000014491	ATP6V1G2	ENSG00000254870	ATP6V1G2-DDX39B
ENSBTAG00000014492	NFKBIL1	ENSG00000204498	NFKBIL1
ENSBTAG00000014511	C16H1orf159
ENSBTAG00000014541	PDGFA	ENSG00000197461	PDGFA
ENSBTAG00000014595	LIG1	ENSG00000105486	LIG1
ENSBTAG00000014597	ZSWIM9	ENSG00000185453	ZSWIM9
ENSBTAG00000014614	ACTA2	ENSG00000107796	ACTA2
ENSBTAG00000014683	APOBEC1	ENSG00000111701	APOBEC1
ENSBTAG00000014687	TP53I13	ENSG00000167543	TP53I13
ENSBTAG00000014799	ARMC7	ENSG00000125449	ARMC7
ENSBTAG00000014904	SIRT5	ENSG00000124523	SIRT5
ENSBTAG00000014936	SLC25A51	ENSG00000141437	SLC25A52
ENSBTAG00000014936	SLC25A51	ENSG00000122696	SLC25A51
ENSBTAG00000014966	PLXNB2	ENSG00000196576	PLXNB2
ENSBTAG00000014987
ENSBTAG00000014991	PARD3	ENSG00000148498	PARD3
ENSBTAG00000015026	ABL2	ENSG00000143322	ABL2
ENSBTAG00000015043	MFNG	ENSG00000100060	MFNG
ENSBTAG00000015083	FBXO9	ENSG00000112146	FBXO9
ENSBTAG00000015089	LGALS1	ENSG00000100097	LGALS1
ENSBTAG00000015106	DSP	ENSG00000096696	DSP
ENSBTAG00000015107	SLC16A1	ENSG00000155380	SLC16A1
ENSBTAG00000015140	RUNDC1	ENSG00000198863	RUNDC1
ENSBTAG00000015166	PNLDC1	ENSG00000146453	PNLDC1
ENSBTAG00000015177	PRSS23	ENSG00000150687	PRSS23
ENSBTAG00000015265	TIGD2	ENSG00000180346	TIGD2
ENSBTAG00000015268	PICK1	ENSG00000100151	PICK1
ENSBTAG00000015297	BANK1	ENSG00000153064	BANK1
ENSBTAG00000015303	MPP6	ENSG00000105926	MPP6
ENSBTAG00000015338	DSCC1	ENSG00000136982	DSCC1
ENSBTAG00000015341	DEPTOR	ENSG00000155792	DEPTOR
ENSBTAG00000015413	RASA2	ENSG00000155903	RASA2
ENSBTAG00000015466	NSUN2	ENSG00000037474	NSUN2
ENSBTAG00000015478	SRD5A1	ENSG00000145545	SRD5A1
ENSBTAG00000015510	EPHB6	ENSG00000106123	EPHB6
ENSBTAG00000015532	NR0B1	ENSG00000169297	NR0B1
ENSBTAG00000015546	RIOX2	ENSG00000170854	RIOX2
ENSBTAG00000015587	TTC32	ENSG00000183891	TTC32
ENSBTAG00000015602	MRNIP	ENSG00000161010	MRNIP
ENSBTAG00000015713	TLK2	ENSG00000146872	TLK2
ENSBTAG00000015715	SPOCD1	ENSG00000134668	SPOCD1
ENSBTAG00000015752	SP110	ENSG00000135899	SP110
ENSBTAG00000015793	RAB38	ENSG00000123892	RAB38
ENSBTAG00000015798	UCKL1	ENSG00000198276	UCKL1
ENSBTAG00000015860	FGD1	ENSG00000102302	FGD1
ENSBTAG00000015889	CLCN7	ENSG00000103249	CLCN7
ENSBTAG00000015898	RABL3	ENSG00000144840	RABL3
ENSBTAG00000015913	MFHAS1	ENSG00000147324	MFHAS1
ENSBTAG00000015955	ERGIC1	ENSG00000113719	ERGIC1
ENSBTAG00000016004	METAP1	ENSG00000164024	METAP1
ENSBTAG00000016007	ADH5	ENSG00000197894	ADH5
ENSBTAG00000016071	HHIP	ENSG00000164161	HHIP
ENSBTAG00000016075	EMC8	ENSG00000131148	EMC8
ENSBTAG00000016079	COX4I1	ENSG00000131143	COX4I1
ENSBTAG00000016094	SLC36A1	ENSG00000123643	SLC36A1
ENSBTAG00000016114	CABP5	ENSG00000105507	CABP5
ENSBTAG00000016175	SPNS3	ENSG00000182557	SPNS3
ENSBTAG00000016204	C1RL	ENSG00000139178	C1RL
ENSBTAG00000016267	SERPING1	ENSG00000149131	SERPING1
ENSBTAG00000016269	ME2	ENSG00000082212	ME2
ENSBTAG00000016299	ZNF784	ENSG00000179922	ZNF784
ENSBTAG00000016316	ZZEF1	ENSG00000074755	ZZEF1
ENSBTAG00000016319	CYB5D2	ENSG00000167740	CYB5D2
ENSBTAG00000016359	SLCO4C1	ENSG00000173930	SLCO4C1
ENSBTAG00000016362	POU6F1
ENSBTAG00000016397	CDYL	ENSG00000153046	CDYL
ENSBTAG00000016398	DNAJC22	ENSG00000178401	DNAJC22
ENSBTAG00000016622	TCAIM	ENSG00000179152	TCAIM
ENSBTAG00000016625	TMEM131L	ENSG00000121210	TMEM131L
ENSBTAG00000016629	ADCY9	ENSG00000162104	ADCY9
ENSBTAG00000016645	GABRA4	ENSG00000109158	GABRA4
ENSBTAG00000016677	C1QL3	ENSG00000165985	C1QL3
ENSBTAG00000016725	KIAA1143	ENSG00000163807	KIAA1143
ENSBTAG00000016726	KIF15	ENSG00000163808	KIF15
ENSBTAG00000016740	ACLY	ENSG00000131473	ACLY
ENSBTAG00000016799	ERN1	ENSG00000178607	ERN1
ENSBTAG00000016848	GTF2E1	ENSG00000153767	GTF2E1
ENSBTAG00000016879	DENND11	ENSG00000257093	DENND11
ENSBTAG00000016939	C11H2orf42	ENSG00000115998	C2orf42
ENSBTAG00000017033	LSR	ENSG00000105699	LSR
ENSBTAG00000017063	EPB41L4B	ENSG00000095203	EPB41L4B
ENSBTAG00000017161	TM2D1	ENSG00000162604	TM2D1
ENSBTAG00000017183	PDLIM3	ENSG00000154553	PDLIM3
ENSBTAG00000017240	DGKQ	ENSG00000145214	DGKQ
ENSBTAG00000017263	MXI1	ENSG00000119950	MXI1
ENSBTAG00000017301	AVPR1B	ENSG00000198049	AVPR1B
ENSBTAG00000017407	HSF2BP	ENSG00000160207	HSF2BP
ENSBTAG00000017418	RRP1B	ENSG00000160208	RRP1B
ENSBTAG00000017419	ZZZ3	ENSG00000036549	AC118549.1
ENSBTAG00000017426	PDCD6IP
ENSBTAG00000017505	PAXIP1	ENSG00000157212	PAXIP1
ENSBTAG00000017540	FAM13C	ENSG00000148541	FAM13C
ENSBTAG00000017573	RBM26	ENSG00000139746	RBM26
ENSBTAG00000017666	ABCC5	ENSG00000114770	ABCC5
ENSBTAG00000017678	SPRED3	ENSG00000188766	SPRED3
ENSBTAG00000017680	NOS3	ENSG00000164867	NOS3
ENSBTAG00000017704	ABCG2	ENSG00000118777	ABCG2
ENSBTAG00000017713	KTN1	ENSG00000126777	KTN1
ENSBTAG00000017765	GSTM1	ENSG00000168765	GSTM4
ENSBTAG00000017785	FRMPD4	ENSG00000169933	FRMPD4
ENSBTAG00000017871	GNA12	ENSG00000146535	GNA12
ENSBTAG00000017872	ZNF304	ENSG00000131845	ZNF304
ENSBTAG00000017980	QRFP	ENSG00000188710	QRFP
ENSBTAG00000018007	NR2F2	ENSG00000185551	NR2F2
ENSBTAG00000018036	CNOT7	ENSG00000198791	CNOT7
ENSBTAG00000018041	ACADSB	ENSG00000196177	ACADSB
ENSBTAG00000018151	HELQ	ENSG00000163312	HELQ
ENSBTAG00000018155	MRPS18C	ENSG00000163319	MRPS18C
ENSBTAG00000018169	ITGB4	ENSG00000132470	ITGB4
ENSBTAG00000018224	GLP1R	ENSG00000112164	GLP1R
ENSBTAG00000018314	MED11	ENSG00000161920	MED11
ENSBTAG00000018315	PELP1	ENSG00000141456	PELP1
ENSBTAG00000018343	NCR3	ENSG00000204475	NCR3
ENSBTAG00000018379	TMEM175	ENSG00000127419	TMEM175
ENSBTAG00000018395	KIAA1217	ENSG00000120549	KIAA1217
ENSBTAG00000018404	PRKG1	ENSG00000185532	PRKG1
ENSBTAG00000018410	EBPL	ENSG00000123179	EBPL
ENSBTAG00000018438	RRAGD	ENSG00000025039	RRAGD
ENSBTAG00000018451	PTMS
ENSBTAG00000018478	RPL7L1	ENSG00000146223	RPL7L1
ENSBTAG00000018482	KBTBD4	ENSG00000123444	KBTBD4
ENSBTAG00000018483	NDUFS3	ENSG00000213619	NDUFS3
ENSBTAG00000018499	ANXA8L1	ENSG00000264230	ANXA8L1
ENSBTAG00000018499	ANXA8L1	ENSG00000265190	ANXA8
ENSBTAG00000018546	LRBA	ENSG00000198589	LRBA
ENSBTAG00000018600	VGLL4	ENSG00000144560	VGLL4
ENSBTAG00000018604	SEMA4G	ENSG00000095539	SEMA4G
ENSBTAG00000018622	PCBP4	ENSG00000090097	PCBP4
ENSBTAG00000018657	ATP13A5	ENSG00000187527	ATP13A5
ENSBTAG00000018699	KAT7	ENSG00000136504	KAT7
ENSBTAG00000018713
ENSBTAG00000018715	MPLKIP	ENSG00000168303	MPLKIP
ENSBTAG00000018761	SLC35F6	ENSG00000213699	SLC35F6
ENSBTAG00000018796	RABGGTA	ENSG00000100949	RABGGTA
ENSBTAG00000018873	TTPAL	ENSG00000124120	TTPAL
ENSBTAG00000018879	ZNF451	ENSG00000112200	ZNF451
ENSBTAG00000018881	SYT6	ENSG00000134207	SYT6
ENSBTAG00000018902	ZC2HC1A	ENSG00000104427	ZC2HC1A
ENSBTAG00000018913	DALRD3	ENSG00000178149	DALRD3
ENSBTAG00000018918	NDUFAF3	ENSG00000178057	NDUFAF3
ENSBTAG00000018921	USP19	ENSG00000172046	USP19
ENSBTAG00000018984	PIK3CD	ENSG00000171608	PIK3CD
ENSBTAG00000018993	ITGB7	ENSG00000139626	ITGB7
ENSBTAG00000018996	PRKN	ENSG00000185345	PRKN
ENSBTAG00000019054	EPSTI1	ENSG00000133106	EPSTI1
ENSBTAG00000019059	ATG16L2	ENSG00000168010	ATG16L2
ENSBTAG00000019114	FOXB1	ENSG00000171956	FOXB1
ENSBTAG00000019120	WDHD1	ENSG00000198554	WDHD1
ENSBTAG00000019123	MEFV	ENSG00000103313	MEFV
ENSBTAG00000019146	OSBP2	ENSG00000184792	OSBP2
ENSBTAG00000019164	RHOBTB1	ENSG00000072422	RHOBTB1
ENSBTAG00000019188	GAK	ENSG00000178950	GAK
ENSBTAG00000019197	TASOR2	ENSG00000108021	TASOR2
ENSBTAG00000019231	MAIP1	ENSG00000162972	MAIP1
ENSBTAG00000019232	TYW5	ENSG00000162971	TYW5
ENSBTAG00000019255	NFE2L2	ENSG00000116044	NFE2L2
ENSBTAG00000019349	SLC6A4	ENSG00000108576	SLC6A4
ENSBTAG00000019357	ZNF688
ENSBTAG00000019373	CAPRIN2	ENSG00000110888	CAPRIN2
ENSBTAG00000019388	KIAA2013	ENSG00000116685	KIAA2013
ENSBTAG00000019421	DACT1	ENSG00000165617	DACT1
ENSBTAG00000019537	MARCHF8	ENSG00000165406	MARCHF8
ENSBTAG00000019538	FBXO28	ENSG00000143756	FBXO28
ENSBTAG00000019546
ENSBTAG00000019564	SMU1	ENSG00000122692	SMU1
ENSBTAG00000019580	TCL1A	ENSG00000100721	TCL1A
ENSBTAG00000019592	MBD5	ENSG00000204406	MBD5
ENSBTAG00000019606	IFT52	ENSG00000101052	IFT52
ENSBTAG00000019645	TFDP1	ENSG00000198176	TFDP1
ENSBTAG00000019674	CLIP3	ENSG00000105270	CLIP3
ENSBTAG00000019742	FOXJ2	ENSG00000065970	FOXJ2
ENSBTAG00000019791	GRHL3	ENSG00000158055	GRHL3
ENSBTAG00000019796	FCMR	ENSG00000162894	FCMR
ENSBTAG00000019823	ADAMTS17	ENSG00000140470	ADAMTS17
ENSBTAG00000019841	KIF9	ENSG00000088727	KIF9
ENSBTAG00000019938	N4BP1	ENSG00000102921	N4BP1
ENSBTAG00000019940	RASGRF1	ENSG00000058335	RASGRF1
ENSBTAG00000019950	GRPEL2	ENSG00000164284	GRPEL2
ENSBTAG00000019983	ASXL2	ENSG00000143970	ASXL2
ENSBTAG00000019995	HIKESHI	ENSG00000149196	HIKESHI
ENSBTAG00000020001	MEIOB	ENSG00000162039	MEIOB
ENSBTAG00000020037	CYB5RL	ENSG00000256407	AL357673.1
ENSBTAG00000020037	CYB5RL	ENSG00000215883	CYB5RL
ENSBTAG00000020087	CAMK2A	ENSG00000070808	CAMK2A
ENSBTAG00000020106	AP2M1	ENSG00000161203	AP2M1
ENSBTAG00000020175	UBE2K	ENSG00000078140	UBE2K
ENSBTAG00000020179	AAAS	ENSG00000094914	AAAS
ENSBTAG00000020198	METRN	ENSG00000103260	METRN
ENSBTAG00000020218	ANXA7	ENSG00000138279	ANXA7
ENSBTAG00000020223	CASQ1	ENSG00000143318	CASQ1
ENSBTAG00000020247	ADCYAP1R1	ENSG00000078549	ADCYAP1R1
ENSBTAG00000020312	NCOA2	ENSG00000140396	NCOA2
ENSBTAG00000020316	AP2B1
ENSBTAG00000020345	CNN3	ENSG00000117519	CNN3
ENSBTAG00000020348	ASTL	ENSG00000188886	ASTL
ENSBTAG00000020359	PLEKHM1	ENSG00000225190	PLEKHM1
ENSBTAG00000020400	GJA3	ENSG00000121743	GJA3
ENSBTAG00000020412	RAP2A	ENSG00000125249	RAP2A
ENSBTAG00000020468	MICU3	ENSG00000155970	MICU3
ENSBTAG00000020484	ADCK2	ENSG00000133597	ADCK2
ENSBTAG00000020555	DEFB123	ENSG00000180424	DEFB123
ENSBTAG00000020616	DGKD	ENSG00000077044	DGKD
ENSBTAG00000020643	BARX2	ENSG00000043039	BARX2
ENSBTAG00000020681	FNDC3A	ENSG00000102531	FNDC3A
ENSBTAG00000020693	DERL1	ENSG00000136986	DERL1
ENSBTAG00000020707	ADGRG6	ENSG00000112414	ADGRG6
ENSBTAG00000020717	DIPK2B	ENSG00000147113	DIPK2B
ENSBTAG00000020758	MAP3K12	ENSG00000139625	MAP3K12
ENSBTAG00000020780	SBNO2	ENSG00000064932	SBNO2
ENSBTAG00000021199	COA8	ENSG00000256053	COA8
ENSBTAG00000021208	RRM2B	ENSG00000048392	RRM2B
ENSBTAG00000021232	TPD52L2	ENSG00000101150	TPD52L2
ENSBTAG00000021333	REN	ENSG00000143839	REN
ENSBTAG00000021334	C24H18orf32	ENSG00000177576	C18orf32
ENSBTAG00000021374	FARSA	ENSG00000179115	FARSA
ENSBTAG00000021423	LKAAEAR1	ENSG00000171695	LKAAEAR1
ENSBTAG00000021483	OLFML1	ENSG00000183801	OLFML1
ENSBTAG00000021565	PRSS2	ENSG00000204983	PRSS1
ENSBTAG00000021565	PRSS2	ENSG00000010438	PRSS3
ENSBTAG00000021565	PRSS2	ENSG00000275896	PRSS2
ENSBTAG00000021715	ADPRHL2	ENSG00000116863	ADPRS
ENSBTAG00000021741	RPS6KA2	ENSG00000071242	RPS6KA2
ENSBTAG00000021747
ENSBTAG00000021761	BRAF	ENSG00000157764	BRAF
ENSBTAG00000021773	ERCC4	ENSG00000175595	ERCC4
ENSBTAG00000021802	MIEN1	ENSG00000141741	MIEN1
ENSBTAG00000021808	CACNB3	ENSG00000167535	CACNB3
ENSBTAG00000021813	AMACR	ENSG00000242110	AMACR
ENSBTAG00000021886	GRK7	ENSG00000114124	GRK7
ENSBTAG00000021897	B4GALT3	ENSG00000158850	B4GALT3
ENSBTAG00000021923	DSG2	ENSG00000046604	DSG2
ENSBTAG00000021928	DIPK1B	ENSG00000165716	DIPK1B
ENSBTAG00000021976	NDUFS1	ENSG00000023228	NDUFS1
ENSBTAG00000021979	EEF1B2	ENSG00000114942	EEF1B2
ENSBTAG00000021988	SOCS4	ENSG00000180008	SOCS4
ENSBTAG00000022004	FLNB	ENSG00000136068	FLNB
ENSBTAG00000022399		ENSG00000198354	DCAF12L2
ENSBTAG00000022721	SLC25A38	ENSG00000144659	SLC25A38
ENSBTAG00000022779	OLFM4	ENSG00000102837	OLFM4
ENSBTAG00000022890	MBP	ENSG00000197971	MBP
ENSBTAG00000023018	PARG	ENSG00000227345	PARG
ENSBTAG00000023426	FAIM	ENSG00000158234	FAIM
ENSBTAG00000023788	EXD3	ENSG00000187609	EXD3
ENSBTAG00000023847	IKZF5	ENSG00000095574	IKZF5
ENSBTAG00000023920	GPR158	ENSG00000151025	GPR158
ENSBTAG00000024041
ENSBTAG00000024219	TRPV6	ENSG00000165125	TRPV6
ENSBTAG00000024381	MAN1A1	ENSG00000111885	MAN1A1
ENSBTAG00000024450	MAP2K2	ENSG00000230626	AC011005.1
ENSBTAG00000024450	MAP2K2	ENSG00000126934	MAP2K2
ENSBTAG00000024539	SPSB1	ENSG00000171621	SPSB1
ENSBTAG00000024643	VEPH1	ENSG00000197415	VEPH1
ENSBTAG00000024663	LAD1	ENSG00000159166	LAD1
ENSBTAG00000024723	CHCHD3	ENSG00000106554	CHCHD3
ENSBTAG00000024814	B4GALNT4	ENSG00000182272	B4GALNT4
ENSBTAG00000024874	MAD2L1	ENSG00000164109	MAD2L1
ENSBTAG00000024884	CCNF	ENSG00000162063	CCNF
ENSBTAG00000024926	TMEM235	ENSG00000204278	TMEM235
ENSBTAG00000024950	ACE	ENSG00000159640	ACE
ENSBTAG00000024957	SNCA	ENSG00000145335	SNCA
ENSBTAG00000025167	ABHD15	ENSG00000168792	ABHD15
ENSBTAG00000025372	RIOX1	ENSG00000170468	RIOX1
ENSBTAG00000025403	TTLL5
ENSBTAG00000025441	HSPA1A	ENSG00000204388	HSPA1B
ENSBTAG00000025441	HSPA1A	ENSG00000204389	HSPA1A
ENSBTAG00000025442	HSPA1L	ENSG00000204390	HSPA1L
ENSBTAG00000025458	DPF3	ENSG00000205683	DPF3
ENSBTAG00000025540	ALKBH7	ENSG00000125652	ALKBH7
ENSBTAG00000025822	CALML4	ENSG00000129007	CALML4
ENSBTAG00000025848	RBM3	ENSG00000102317	RBM3
ENSBTAG00000026080		ENSG00000167613	LAIR1
ENSBTAG00000026234	STK3	ENSG00000104375	STK3
ENSBTAG00000026236	AZGP1	ENSG00000160862	AZGP1
ENSBTAG00000026254	MED30	ENSG00000164758	MED30
ENSBTAG00000026275	CCL24	ENSG00000106178	CCL24
ENSBTAG00000026344	MAFA	ENSG00000182759	MAFA
ENSBTAG00000026502	CYP2D14
ENSBTAG00000026585	ELOA	ENSG00000011007	ELOA
ENSBTAG00000026829	TMEM185B	ENSG00000226479	TMEM185B
ENSBTAG00000026995	PNN	ENSG00000100941	PNN
ENSBTAG00000027024	ARHGAP5	ENSG00000100852	ARHGAP5
ENSBTAG00000027337	CTSA	ENSG00000064601	CTSA
ENSBTAG00000027506	SNRPB2	ENSG00000125870	SNRPB2
ENSBTAG00000027936	C3H1orf146	ENSG00000203910	C1orf146
ENSBTAG00000029800	bta-mir-335	ENSG00000199043	MIR335
ENSBTAG00000029852	bta-mir-148b	ENSG00000199122	MIR148B
ENSBTAG00000029913	bta-mir-425	ENSG00000199032	MIR425
ENSBTAG00000029957	MIR191	ENSG00000207605	MIR191
ENSBTAG00000030068	bta-mir-150	ENSG00000207782	MIR150
ENSBTAG00000030102	bta-mir-760	ENSG00000211575	MIR760
ENSBTAG00000030169	SUMO2	ENSG00000177688	SUMO4
ENSBTAG00000030173	QRICH2	ENSG00000129646	QRICH2
ENSBTAG00000030343	FGF23	ENSG00000118972	FGF23
ENSBTAG00000030425	ID3	ENSG00000117318	ID3
ENSBTAG00000030648	MPST	ENSG00000128309	MPST
ENSBTAG00000030650	TST	ENSG00000128311	TST
ENSBTAG00000030672
ENSBTAG00000030674	AK4	ENSG00000162433	AK4
ENSBTAG00000030965	MCM7	ENSG00000166508	MCM7
ENSBTAG00000031017
ENSBTAG00000031214
ENSBTAG00000031395	C6H4orf48	ENSG00000243449	C4orf48
ENSBTAG00000031614	BOLL	ENSG00000152430	BOLL
ENSBTAG00000031658	SEMA6B
ENSBTAG00000031701	TAGAP	ENSG00000164691	TAGAP
ENSBTAG00000031869	ZSCAN26	ENSG00000197062	ZSCAN26
ENSBTAG00000032021	RALB	ENSG00000144118	RALB
ENSBTAG00000032092	CDH11	ENSG00000140937	CDH11
ENSBTAG00000032121	SUGCT	ENSG00000175600	SUGCT
ENSBTAG00000032534	RHOF	ENSG00000139725	RHOF
ENSBTAG00000032591	CTHRC1	ENSG00000164932	CTHRC1
ENSBTAG00000032933	TTC23L	ENSG00000205838	TTC23L
ENSBTAG00000032964	C24H18orf25	ENSG00000152242	C18orf25
ENSBTAG00000033107	OSMR	ENSG00000145623	OSMR
ENSBTAG00000033170	LRRC58	ENSG00000163428	LRRC58
ENSBTAG00000033515
ENSBTAG00000033547	C17H4orf45	ENSG00000164123	C4orf45
ENSBTAG00000034032		ENSG00000101417	PXMP4
ENSBTAG00000034393	FAM149A	ENSG00000109794	FAM149A
ENSBTAG00000034674		ENSG00000184908	CLCNKB
ENSBTAG00000034674		ENSG00000186510	CLCNKA
ENSBTAG00000035696	UCN3	ENSG00000178473	UCN3
ENSBTAG00000036078	EMP1	ENSG00000134531	EMP1
ENSBTAG00000036127	AS3MT	ENSG00000214435	AS3MT
ENSBTAG00000036262	GBE1	ENSG00000114480	GBE1
ENSBTAG00000036902	5S_rRNA
ENSBTAG00000037555	FAM183A	ENSG00000186973	FAM183A
ENSBTAG00000037602
ENSBTAG00000037649	VIPR2	ENSG00000106018	VIPR2
ENSBTAG00000037673	GSTM1	ENSG00000213366	GSTM2
ENSBTAG00000037673	GSTM1	ENSG00000134201	GSTM5
ENSBTAG00000037803	ZNF197	ENSG00000186448	ZNF197
ENSBTAG00000037804	IKZF2	ENSG00000030419	IKZF2
ENSBTAG00000038020		ENSG00000129480	DTD2
ENSBTAG00000038045	FLT3LG	ENSG00000090554	FLT3LG
ENSBTAG00000038132	AIFM3	ENSG00000183773	AIFM3
ENSBTAG00000038190	SMAP1	ENSG00000112305	SMAP1
ENSBTAG00000038442	WDR87	ENSG00000171804	WDR87
ENSBTAG00000038979	TMEM167B	ENSG00000215717	TMEM167B
ENSBTAG00000039442	SEC62	ENSG00000008952	SEC62
ENSBTAG00000039602	KRTAP13-1
ENSBTAG00000039684	CAVIN1	ENSG00000177469	CAVIN1
ENSBTAG00000039705	HGH1	ENSG00000235173	HGH1
ENSBTAG00000039951	PRMT6	ENSG00000198890	PRMT6
ENSBTAG00000040422	UTP23	ENSG00000147679	UTP23
ENSBTAG00000040439	HTR1A
ENSBTAG00000040585	NR6A1	ENSG00000148200	NR6A1
ENSBTAG00000042143	SNORD105	ENSG00000209645	SNORD105
ENSBTAG00000042240	U6
ENSBTAG00000042482
ENSBTAG00000042507	SNORA41	ENSG00000207406	SNORA41
ENSBTAG00000042783	U6
ENSBTAG00000042930		ENSG00000276161	SNORA17B
ENSBTAG00000042989	SNORD52	ENSG00000201754	SNORD52
ENSBTAG00000043016	SNORD36	ENSG00000200831	SNORD36B
ENSBTAG00000043057	U6
ENSBTAG00000043101	SNORD24	ENSG00000206611	SNORD24
ENSBTAG00000043119
ENSBTAG00000043151	SNORD48	ENSG00000201823	SNORD48
ENSBTAG00000043166	SNORD51	ENSG00000207047	SNORD51
ENSBTAG00000043383	SNORD24
ENSBTAG00000043777	U4
ENSBTAG00000043989	EYA3	ENSG00000158161	EYA3
ENSBTAG00000043990	KHDRBS2	ENSG00000112232	KHDRBS2
ENSBTAG00000044050	XKR4	ENSG00000206579	XKR4
ENSBTAG00000044099	ZSWIM7	ENSG00000214941	ZSWIM7
ENSBTAG00000044157		ENSG00000180043	FAM71E2
ENSBTAG00000044157		ENSG00000267706	AC020922.1
ENSBTAG00000044169	PRELID2	ENSG00000186314	PRELID2
ENSBTAG00000044210	SPO11	ENSG00000054796	SPO11
ENSBTAG00000044370		ENSG00000206620	SNORD45C
ENSBTAG00000044457	U6	ENSG00000252752	RNU6-210P
ENSBTAG00000044730	U6	ENSG00000252503	RNU6-531P
ENSBTAG00000044898	SNORA74	ENSG00000252213	SNORA74D
ENSBTAG00000045529	NCR1	ENSG00000189430	NCR1
ENSBTAG00000045748	RAF1	ENSG00000132155	RAF1
ENSBTAG00000045880		ENSG00000254415	SIGLEC14
ENSBTAG00000045880		ENSG00000268500	AC018755.2
ENSBTAG00000045880		ENSG00000105501	SIGLEC5
ENSBTAG00000045887	DMTN	ENSG00000158856	DMTN
ENSBTAG00000045925	CITED1	ENSG00000125931	CITED1
ENSBTAG00000045955	TSSK1B	ENSG00000212122	TSSK1B
ENSBTAG00000046031	C14H8orf82	ENSG00000213563	C8orf82
ENSBTAG00000046041		ENSG00000125257	ABCC4
ENSBTAG00000046385	RAB5A	ENSG00000144566	RAB5A
ENSBTAG00000046391	GRAMD2A	ENSG00000175318	GRAMD2A
ENSBTAG00000046399	SHISA9	ENSG00000237515	SHISA9
ENSBTAG00000046520	TCFL5	ENSG00000101190	TCFL5
ENSBTAG00000046547	CIDEA	ENSG00000176194	CIDEA
ENSBTAG00000046805	CYP2F1	ENSG00000197446	CYP2F1
ENSBTAG00000046862	MARCKSL1	ENSG00000175130	MARCKSL1
ENSBTAG00000046900	GGT1	ENSG00000149435	GGTLC1
ENSBTAG00000046900	GGT1	ENSG00000100031	GGT1
ENSBTAG00000046900	GGT1	ENSG00000100121	GGTLC2
ENSBTAG00000046900	GGT1	ENSG00000133475	GGT2
ENSBTAG00000046900	GGT1	ENSG00000274252	GGTLC3
ENSBTAG00000046900	GGT1	ENSG00000286070	GGT1
ENSBTAG00000046918	NPM2	ENSG00000158806	NPM2
ENSBTAG00000047270
ENSBTAG00000047319
ENSBTAG00000047358	HIGD1C	ENSG00000214511	HIGD1C
ENSBTAG00000047402	FAM170B	ENSG00000172538	FAM170B
ENSBTAG00000047411
ENSBTAG00000047431
ENSBTAG00000047582	CSNK1E	ENSG00000283900	TPTEP2-CSNK1E
ENSBTAG00000047582	CSNK1E	ENSG00000213923	CSNK1E
ENSBTAG00000047635	MRO	ENSG00000134042	MRO
ENSBTAG00000047879	KCNA3	ENSG00000177272	KCNA3
ENSBTAG00000047991	TAF4	ENSG00000130699	TAF4
ENSBTAG00000048062	KDM6B	ENSG00000132510	KDM6B
ENSBTAG00000048082		ENSG00000133661	SFTPD
ENSBTAG00000048280	C5H12orf73	ENSG00000204954	C12orf73
ENSBTAG00000048373
ENSBTAG00000048459	CARHSP1	ENSG00000153048	CARHSP1
ENSBTAG00000048622	TMOD3	ENSG00000138594	TMOD3
ENSBTAG00000048655	NT5E	ENSG00000135318	NT5E
ENSBTAG00000048683
ENSBTAG00000048728
ENSBTAG00000048781
ENSBTAG00000048874
ENSBTAG00000049022	bta-mir-12048
ENSBTAG00000049059
ENSBTAG00000049100
ENSBTAG00000049117
ENSBTAG00000049122	COL6A5	ENSG00000172752	COL6A5
ENSBTAG00000049215	SHISA3	ENSG00000178343	SHISA3
ENSBTAG00000049276
ENSBTAG00000049300	AARSD1	ENSG00000267060	PTGES3L
ENSBTAG00000049308	GAS2L3	ENSG00000139354	GAS2L3
ENSBTAG00000049343
ENSBTAG00000049395
ENSBTAG00000049429	5S_rRNA
ENSBTAG00000049435	C21H14orf132	ENSG00000227051	C14orf132
ENSBTAG00000049444
ENSBTAG00000049452	UBL5	ENSG00000198258	UBL5
ENSBTAG00000049454	LRCOL1	ENSG00000204583	LRCOL1
ENSBTAG00000049483	COPRS	ENSG00000172301	COPRS
ENSBTAG00000049594
ENSBTAG00000049598	H2B
ENSBTAG00000049629	CATHL6	ENSG00000164047	CAMP
ENSBTAG00000049677
ENSBTAG00000049713
ENSBTAG00000049736
ENSBTAG00000049808		ENSG00000185291	IL3RA
ENSBTAG00000049821
ENSBTAG00000049827	bta-mir-2284k
ENSBTAG00000049843	snoZ196	ENSG00000281780	AC007383.4
ENSBTAG00000049897	MARCHF4	ENSG00000144583	MARCHF4
ENSBTAG00000049931	bta-mir-1949
ENSBTAG00000049934
ENSBTAG00000049953		ENSG00000167311	ART5
ENSBTAG00000050029	U6	ENSG00000201443	RNU6-309P
ENSBTAG00000050131
ENSBTAG00000050269
ENSBTAG00000050371
ENSBTAG00000050434
ENSBTAG00000050462
ENSBTAG00000050626
ENSBTAG00000050639	PATE3	ENSG00000236027	PATE3
ENSBTAG00000050714
ENSBTAG00000050830		ENSG00000189420	ZFP92
ENSBTAG00000051003
ENSBTAG00000051063
ENSBTAG00000051072	AQP4	ENSG00000171885	AQP4
ENSBTAG00000051146
ENSBTAG00000051182
ENSBTAG00000051207
ENSBTAG00000051347		ENSG00000280496	SNORA17B
ENSBTAG00000051529
ENSBTAG00000051575	FOXE3	ENSG00000186790	FOXE3
ENSBTAG00000051586	ECE2	ENSG00000284753	EEF1AKMT4
ENSBTAG00000051599
ENSBTAG00000051600
ENSBTAG00000051609	PLPPR3	ENSG00000129951	PLPPR3
ENSBTAG00000051734
ENSBTAG00000051735
ENSBTAG00000051755	ARF3	ENSG00000272822	AC073610.2
ENSBTAG00000051755	ARF3	ENSG00000134287	ARF3
ENSBTAG00000051756
ENSBTAG00000051884	U6	ENSG00000202245	RNU6-728P
ENSBTAG00000051916		ENSG00000183145	RIPPLY3
ENSBTAG00000051936		ENSG00000163864	NMNAT3
ENSBTAG00000051989	C17orf100	ENSG00000256806	C17orf100
ENSBTAG00000052054
ENSBTAG00000052149
ENSBTAG00000052197
ENSBTAG00000052323	MAZ	ENSG00000103495	MAZ
ENSBTAG00000052342		ENSG00000159228	CBR1
ENSBTAG00000052368
ENSBTAG00000052445
ENSBTAG00000052518	TUBB4B	ENSG00000188229	TUBB4B
ENSBTAG00000052524
ENSBTAG00000052555	bta-mir-12043
ENSBTAG00000052696
ENSBTAG00000052703		ENSG00000213886	UBD
ENSBTAG00000052708	RC3H1	ENSG00000135870	RC3H1
ENSBTAG00000052796
ENSBTAG00000052825
ENSBTAG00000052831	PRRT1B	ENSG00000283526	PRRT1B
ENSBTAG00000052951
ENSBTAG00000053035
ENSBTAG00000053073
ENSBTAG00000053098
ENSBTAG00000053179		ENSG00000204482	LST1
ENSBTAG00000053259
ENSBTAG00000053436	HSBP1	ENSG00000230989	HSBP1
ENSBTAG00000053442
ENSBTAG00000053528		ENSG00000149273	RPS3
ENSBTAG00000053546	PCDHAC2	ENSG00000243232	PCDHAC2
ENSBTAG00000053670		ENSG00000213416	KRTAP4-12
ENSBTAG00000053670		ENSG00000240871	KRTAP4-7
ENSBTAG00000053670		ENSG00000198090	KRTAP4-6
ENSBTAG00000053704
ENSBTAG00000053714
ENSBTAG00000053726	EIF4EBP2	ENSG00000148730	EIF4EBP2
ENSBTAG00000053729
ENSBTAG00000053776		ENSG00000182459	TEX19
ENSBTAG00000053782
ENSBTAG00000053792	HIST1H2AG
ENSBTAG00000053844
ENSBTAG00000053885		ENSG00000189157	FAM47E
ENSBTAG00000053885		ENSG00000272414	FAM47E-STBD1
ENSBTAG00000053916	MKRN3	ENSG00000179455	MKRN3
ENSBTAG00000053978
ENSBTAG00000054034
ENSBTAG00000054222		ENSG00000198168	SVIP
ENSBTAG00000054241		ENSG00000198075	SULT1C4
ENSBTAG00000054512	IGSF1
ENSBTAG00000054623	HOXB9	ENSG00000170689	HOXB9
ENSBTAG00000054739
ENSBTAG00000054776	TXNDC17	ENSG00000129235	TXNDC17
ENSBTAG00000054829		ENSG00000151468	CCDC3
ENSBTAG00000054879
ENSBTAG00000054907
ENSBTAG00000054943	MED31	ENSG00000108590	MED31
ENSBTAG00000054982
ENSBTAG00000055098
ENSBTAG00000055156	RASGEF1C	ENSG00000146090	RASGEF1C
ENSBTAG00000055188
ENSBTAG00000055222	SNORA17A	ENSG00000274998	SNORA17A
ENSBTAG00000055284	5S_rRNA
ENSBTAG00000055286	C7H5orf30	ENSG00000181751	MACIR
ENSBTAG00000055303

## Sheet: GV_NFY
# Genes with promoters containing NFY footprints in GV oocytes
ensembl_gene_id	external_gene_name	hsapiens_homolog_ensembl_gene	hsapiens_homolog_associated_gene_name
ENSBTAG00000000022	NUP37	ENSG00000075188	NUP37
ENSBTAG00000000025	RAB6A	ENSG00000175582	RAB6A
ENSBTAG00000000033	PHOSPHO1	ENSG00000173868	PHOSPHO1
ENSBTAG00000000042	PYCR1	ENSG00000183010	PYCR1
ENSBTAG00000000049	CCDC77	ENSG00000120647	CCDC77
ENSBTAG00000000067	SDF2L1	ENSG00000128228	SDF2L1
ENSBTAG00000000084	MRPS30	ENSG00000112996	MRPS30
ENSBTAG00000000087	HSD17B12	ENSG00000149084	HSD17B12
ENSBTAG00000000111	UGP2	ENSG00000169764	UGP2
ENSBTAG00000000139	KMT5A	ENSG00000183955	KMT5A
ENSBTAG00000000140	EPHX1	ENSG00000143819	EPHX1
ENSBTAG00000000176	SP3	ENSG00000172845	SP3
ENSBTAG00000000179	RPUSD1	ENSG00000007376	RPUSD1
ENSBTAG00000000184	EIF2AK3	ENSG00000172071	EIF2AK3
ENSBTAG00000000199	PDP1	ENSG00000164951	PDP1
ENSBTAG00000000224	TSPAN15	ENSG00000099282	TSPAN15
ENSBTAG00000000240	AKAP7	ENSG00000118507	AKAP7
ENSBTAG00000000250	HDHD3	ENSG00000119431	HDHD3
ENSBTAG00000000256	TLE1	ENSG00000196781	TLE1
ENSBTAG00000000260	ZNRF2	ENSG00000180233	ZNRF2
ENSBTAG00000000265	SYNPR	ENSG00000163630	SYNPR
ENSBTAG00000000271	MNS1	ENSG00000138587	MNS1
ENSBTAG00000000275	PARP11	ENSG00000111224	PARP11
ENSBTAG00000000288	UPF2	ENSG00000151461	UPF2
ENSBTAG00000000330	ALDH16A1	ENSG00000161618	ALDH16A1
ENSBTAG00000000395	ADAMTS20	ENSG00000173157	ADAMTS20
ENSBTAG00000000396	PIM1	ENSG00000137193	PIM1
ENSBTAG00000000410	PAX4	ENSG00000106331	PAX4
ENSBTAG00000000411	HGS	ENSG00000185359	HGS
ENSBTAG00000000423	RBM4B	ENSG00000173914	RBM4B
ENSBTAG00000000435	TARBP2	ENSG00000139546	TARBP2
ENSBTAG00000000475	IMMP1L	ENSG00000148950	IMMP1L
ENSBTAG00000000502	DAZL	ENSG00000187191	DAZ3
ENSBTAG00000000502	DAZL	ENSG00000205916	DAZ4
ENSBTAG00000000502	DAZL	ENSG00000092345	DAZL
ENSBTAG00000000502	DAZL	ENSG00000188120	DAZ1
ENSBTAG00000000502	DAZL	ENSG00000205944	DAZ2
ENSBTAG00000000521	PLEKHA8	ENSG00000106086	PLEKHA8
ENSBTAG00000000542	CFAP36	ENSG00000163001	CFAP36
ENSBTAG00000000546	TOB1	ENSG00000141232	TOB1
ENSBTAG00000000548	KLHDC10	ENSG00000128607	KLHDC10
ENSBTAG00000000552	DISP2	ENSG00000140323	DISP2
ENSBTAG00000000565	RFX7	ENSG00000181827	RFX7
ENSBTAG00000000590	POLE	ENSG00000177084	POLE
ENSBTAG00000000613	ELAVL1	ENSG00000066044	ELAVL1
ENSBTAG00000000625	SMAD6	ENSG00000137834	SMAD6
ENSBTAG00000000629	MMS22L	ENSG00000146263	MMS22L
ENSBTAG00000000632	RAD54B	ENSG00000197275	RAD54B
ENSBTAG00000000640	SELENOS	ENSG00000131871	SELENOS
ENSBTAG00000000642	INTS1	ENSG00000164880	INTS1
ENSBTAG00000000655	MIPOL1	ENSG00000151338	MIPOL1
ENSBTAG00000000660	FAM83D	ENSG00000101447	FAM83D
ENSBTAG00000000679	PGM3	ENSG00000013375	PGM3
ENSBTAG00000000713	AGFG2	ENSG00000106351	AGFG2
ENSBTAG00000000720	CTSL	ENSG00000135047	CTSL
ENSBTAG00000000736	LRP8	ENSG00000157193	LRP8
ENSBTAG00000000753	PIAS4	ENSG00000105229	PIAS4
ENSBTAG00000000754	PPP2R5A	ENSG00000066027	PPP2R5A
ENSBTAG00000000773	TTC9C	ENSG00000162222	TTC9C
ENSBTAG00000000781	HIP1	ENSG00000127946	HIP1
ENSBTAG00000000789	PPP1R7
ENSBTAG00000000792	AJAP1	ENSG00000196581	AJAP1
ENSBTAG00000000808	COX14	ENSG00000178449	COX14
ENSBTAG00000000809	IRX1	ENSG00000170549	IRX1
ENSBTAG00000000811	DDX49	ENSG00000105671	DDX49
ENSBTAG00000000821	GPR137C	ENSG00000180998	GPR137C
ENSBTAG00000000829	SHPK	ENSG00000262304	AC027796.3
ENSBTAG00000000829	SHPK	ENSG00000197417	SHPK
ENSBTAG00000000831	CTNS	ENSG00000040531	CTNS
ENSBTAG00000000833	TAX1BP3	ENSG00000213977	TAX1BP3
ENSBTAG00000000902	OGT	ENSG00000147162	OGT
ENSBTAG00000000916	TCTE3	ENSG00000184786	TCTE3
ENSBTAG00000000918	ERMARD	ENSG00000130023	ERMARD
ENSBTAG00000000919	HEY2	ENSG00000135547	HEY2
ENSBTAG00000000940	TBCC	ENSG00000124659	TBCC
ENSBTAG00000000958	ZSWIM3	ENSG00000132801	ZSWIM3
ENSBTAG00000000959	ZSWIM1	ENSG00000168612	ZSWIM1
ENSBTAG00000000974	IARS1	ENSG00000196305	IARS1
ENSBTAG00000000977	CADM1	ENSG00000182985	CADM1
ENSBTAG00000000990	PSMA2	ENSG00000106588	PSMA2
ENSBTAG00000000990	PSMA2	ENSG00000256646	AC010132.3
ENSBTAG00000000991	MRPL32	ENSG00000106591	MRPL32
ENSBTAG00000001010	ADAMTS18	ENSG00000140873	ADAMTS18
ENSBTAG00000001035	SF1	ENSG00000168066	SF1
ENSBTAG00000001042	MXD1	ENSG00000059728	MXD1
ENSBTAG00000001055	HNRNPL	ENSG00000104824	HNRNPL
ENSBTAG00000001059	IDH3G	ENSG00000067829	IDH3G
ENSBTAG00000001077	OSBPL5	ENSG00000021762	OSBPL5
ENSBTAG00000001128	RNF165	ENSG00000141622	RNF165
ENSBTAG00000001131	SLC12A9	ENSG00000146828	SLC12A9
ENSBTAG00000001137	CLTA	ENSG00000122705	CLTA
ENSBTAG00000001139	ACHE	ENSG00000087085	ACHE
ENSBTAG00000001152	TLE6	ENSG00000104953	TLE6
ENSBTAG00000001168	BRAP	ENSG00000089234	BRAP
ENSBTAG00000001221	NKX3-1	ENSG00000167034	NKX3-1
ENSBTAG00000001225	RBM14	ENSG00000239306	RBM14
ENSBTAG00000001243	AP3M2	ENSG00000070718	AP3M2
ENSBTAG00000001283	RIC1
ENSBTAG00000001289	MRPL18	ENSG00000112110	MRPL18
ENSBTAG00000001295	DEPDC5	ENSG00000285404	Z82190.2
ENSBTAG00000001295	DEPDC5	ENSG00000100150	DEPDC5
ENSBTAG00000001314	TRMT6	ENSG00000089195	TRMT6
ENSBTAG00000001343	DEPDC1	ENSG00000024526	DEPDC1
ENSBTAG00000001346	STRA8	ENSG00000146857	STRA8
ENSBTAG00000001360	RPS12
ENSBTAG00000001385	ZSCAN2	ENSG00000176371	ZSCAN2
ENSBTAG00000001398	ATP2A2	ENSG00000174437	ATP2A2
ENSBTAG00000001404	CACNG3	ENSG00000006116	CACNG3
ENSBTAG00000001410	GRAMD1B	ENSG00000023171	GRAMD1B
ENSBTAG00000001420	ABHD12	ENSG00000100997	ABHD12
ENSBTAG00000001424	MSH6	ENSG00000116062	MSH6
ENSBTAG00000001425	FBXO11	ENSG00000138081	FBXO11
ENSBTAG00000001435	ARL6IP6	ENSG00000177917	ARL6IP6
ENSBTAG00000001439	HESX1	ENSG00000163666	HESX1
ENSBTAG00000001463	TNKS	ENSG00000173273	TNKS
ENSBTAG00000001474	NRGN	ENSG00000154146	NRGN
ENSBTAG00000001483	SRGAP2	ENSG00000196369	SRGAP2B
ENSBTAG00000001483	SRGAP2	ENSG00000266028	SRGAP2
ENSBTAG00000001483	SRGAP2	ENSG00000171943	SRGAP2C
ENSBTAG00000001491	NWD2	ENSG00000174145	NWD2
ENSBTAG00000001495	SPINLW1	ENSG00000249139	EPPIN-WFDC6
ENSBTAG00000001495	SPINLW1	ENSG00000101448	EPPIN
ENSBTAG00000001553	HNRNPA1	ENSG00000135486	HNRNPA1
ENSBTAG00000001557	CCL28	ENSG00000151882	CCL28
ENSBTAG00000001579	AGO2	ENSG00000123908	AGO2
ENSBTAG00000001600	DCUN1D4	ENSG00000109184	DCUN1D4
ENSBTAG00000001615	RUNDC3A	ENSG00000108309	RUNDC3A
ENSBTAG00000001626	CTPS1	ENSG00000171793	CTPS1
ENSBTAG00000001632	NBR1	ENSG00000188554	NBR1
ENSBTAG00000001634	PHF1	ENSG00000112511	PHF1
ENSBTAG00000001635	CUTA	ENSG00000112514	CUTA
ENSBTAG00000001675	ITPKA	ENSG00000137825	ITPKA
ENSBTAG00000001711	BORCS6	ENSG00000196544	BORCS6
ENSBTAG00000001717	AURKB	ENSG00000178999	AURKB
ENSBTAG00000001748	TRIM45	ENSG00000134253	TRIM45
ENSBTAG00000001762	RFXANK	ENSG00000064490	RFXANK
ENSBTAG00000001776	SIRT2	ENSG00000068903	SIRT2
ENSBTAG00000001778	NFKBIB	ENSG00000104825	NFKBIB
ENSBTAG00000001780	SARS2	ENSG00000104835	SARS2
ENSBTAG00000001780	SARS2	ENSG00000269547	AC011455.2
ENSBTAG00000001781	TOMM40	ENSG00000130204	TOMM40
ENSBTAG00000001782	MRPS12	ENSG00000128626	MRPS12
ENSBTAG00000001786	HYKK	ENSG00000188266	HYKK
ENSBTAG00000001812	H1FOO	ENSG00000178804	H1-8
ENSBTAG00000001824	SLC2A6	ENSG00000160326	SLC2A6
ENSBTAG00000001834	PNKP	ENSG00000039650	PNKP
ENSBTAG00000001843	WBP1	ENSG00000239779	WBP1
ENSBTAG00000001848	KATNB1	ENSG00000140854	KATNB1
ENSBTAG00000001868	PCYT2	ENSG00000185813	PCYT2
ENSBTAG00000001877	HMGN5	ENSG00000198157	HMGN5
ENSBTAG00000001886	FAM122B	ENSG00000156504	FAM122B
ENSBTAG00000001903	C11H2orf50	ENSG00000150873	C2orf50
ENSBTAG00000001928	PDIA6	ENSG00000143870	PDIA6
ENSBTAG00000001937	ANAPC11
ENSBTAG00000001945	ARG2	ENSG00000081181	ARG2
ENSBTAG00000001947	ZNF514	ENSG00000144026	ZNF514
ENSBTAG00000001950	RDH11	ENSG00000258466	AL049779.1
ENSBTAG00000001950	RDH11	ENSG00000072042	RDH11
ENSBTAG00000002006	THBS1	ENSG00000137801	THBS1
ENSBTAG00000002007	PRG3	ENSG00000156575	PRG3
ENSBTAG00000002010	PI4K2A	ENSG00000155252	PI4K2A
ENSBTAG00000002010	PI4K2A	ENSG00000249967	AL355315.1
ENSBTAG00000002014	SNX1	ENSG00000028528	SNX1
ENSBTAG00000002020	CREBRF	ENSG00000164463	CREBRF
ENSBTAG00000002025	AMIGO2	ENSG00000139211	AMIGO2
ENSBTAG00000002038	RPL14	ENSG00000188846	RPL14
ENSBTAG00000002039	FRMD8	ENSG00000126391	FRMD8
ENSBTAG00000002058	ASF1A	ENSG00000111875	ASF1A
ENSBTAG00000002069	BOLA
ENSBTAG00000002072	ERCC2	ENSG00000104884	ERCC2
ENSBTAG00000002082	MARCKS	ENSG00000277443	MARCKS
ENSBTAG00000002086	PRPF4B	ENSG00000112739	PRPF4B
ENSBTAG00000002101	GDE1	ENSG00000006007	GDE1
ENSBTAG00000002104	RHPN1	ENSG00000158106	RHPN1
ENSBTAG00000002108	YWHAQ	ENSG00000134308	YWHAQ
ENSBTAG00000002117	KIF18A	ENSG00000121621	KIF18A
ENSBTAG00000002176	NSMCE1	ENSG00000169189	NSMCE1
ENSBTAG00000002185	RNF7	ENSG00000114125	RNF7
ENSBTAG00000002224	UHRF1	ENSG00000276043	UHRF1
ENSBTAG00000002242	FAM192A	ENSG00000172775	PSME3IP1
ENSBTAG00000002260	NCAPD3	ENSG00000151503	NCAPD3
ENSBTAG00000002275	PTP4A1	ENSG00000112245	PTP4A1
ENSBTAG00000002294	SIM1	ENSG00000112246	SIM1
ENSBTAG00000002298	CKAP2L	ENSG00000169607	CKAP2L
ENSBTAG00000002302	CD59	ENSG00000284969	AL049629.2
ENSBTAG00000002302	CD59	ENSG00000085063	CD59
ENSBTAG00000002313	ITPR2	ENSG00000123104	ITPR2
ENSBTAG00000002317	PTN	ENSG00000105894	PTN
ENSBTAG00000002348	SLC4A4	ENSG00000080493	SLC4A4
ENSBTAG00000002368	TULP2	ENSG00000104804	TULP2
ENSBTAG00000002378	NUCB1	ENSG00000104805	NUCB1
ENSBTAG00000002382	DDX10	ENSG00000178105	DDX10
ENSBTAG00000002389	MED19	ENSG00000156603	MED19
ENSBTAG00000002395	HPS3	ENSG00000163755	HPS3
ENSBTAG00000002404	TMX2	ENSG00000213593	TMX2
ENSBTAG00000002412	CYB5B	ENSG00000103018	CYB5B
ENSBTAG00000002414	KCNJ10	ENSG00000177807	KCNJ10
ENSBTAG00000002418	TICRR	ENSG00000140534	TICRR
ENSBTAG00000002444	MKI67	ENSG00000148773	MKI67
ENSBTAG00000002460	ACTL6A	ENSG00000136518	ACTL6A
ENSBTAG00000002475	RAB11B
ENSBTAG00000002485	TNS1	ENSG00000079308	TNS1
ENSBTAG00000002492	SYCP3	ENSG00000139351	SYCP3
ENSBTAG00000002510	HNRNPUL2	ENSG00000214753	HNRNPUL2
ENSBTAG00000002510	HNRNPUL2	ENSG00000234857	HNRNPUL2-BSCL2
ENSBTAG00000002516	CCDC130	ENSG00000104957	CCDC130
ENSBTAG00000002527	ZSWIM4	ENSG00000132003	ZSWIM4
ENSBTAG00000002539	TRIOBP	ENSG00000100106	TRIOBP
ENSBTAG00000002549	PTMA	ENSG00000187514	PTMA
ENSBTAG00000002554	TCAF1	ENSG00000198420	TCAF1
ENSBTAG00000002593	GDAP1L1	ENSG00000124194	GDAP1L1
ENSBTAG00000002610	FKBP3	ENSG00000100442	FKBP3
ENSBTAG00000002612	FANCM	ENSG00000187790	FANCM
ENSBTAG00000002658	STAM	ENSG00000136738	STAM
ENSBTAG00000002668	ZNF711	ENSG00000147180	ZNF711
ENSBTAG00000002669	RASSF4	ENSG00000107551	RASSF4
ENSBTAG00000002693	KANSL2	ENSG00000139620	KANSL2
ENSBTAG00000002703	ATP6V1A	ENSG00000114573	ATP6V1A
ENSBTAG00000002704	POMT2	ENSG00000009830	POMT2
ENSBTAG00000002705	REC8	ENSG00000100918	REC8
ENSBTAG00000002717	INA	ENSG00000148798	INA
ENSBTAG00000002728	ARID1B	ENSG00000049618	ARID1B
ENSBTAG00000002743	OSGEP	ENSG00000092094	OSGEP
ENSBTAG00000002745	APEX1	ENSG00000100823	APEX1
ENSBTAG00000002746	OSTF1	ENSG00000134996	OSTF1
ENSBTAG00000002748	PIP4P1	ENSG00000165782	PIP4P1
ENSBTAG00000002755	ANKRD12	ENSG00000101745	ANKRD12
ENSBTAG00000002756	CDCA2	ENSG00000184661	CDCA2
ENSBTAG00000002796	KLHL3	ENSG00000146021	KLHL3
ENSBTAG00000002823	MPZL1	ENSG00000197965	MPZL1
ENSBTAG00000002829	TCP1	ENSG00000120438	TCP1
ENSBTAG00000002844	PPFIA3	ENSG00000177380	PPFIA3
ENSBTAG00000002869	ARL4A	ENSG00000122644	ARL4A
ENSBTAG00000002880	SORBS1	ENSG00000095637	SORBS1
ENSBTAG00000002920	KAT6B	ENSG00000156650	KAT6B
ENSBTAG00000002960	WDR82	ENSG00000164091	WDR82
ENSBTAG00000002977	ECE1	ENSG00000117298	ECE1
ENSBTAG00000002979	PIK3R3	ENSG00000278139	P3R3URF-PIK3R3
ENSBTAG00000002979	PIK3R3	ENSG00000117461	PIK3R3
ENSBTAG00000002981	PIMREG	ENSG00000129195	PIMREG
ENSBTAG00000002988	MACO1	ENSG00000204178	MACO1
ENSBTAG00000002997	ADAMTSL1	ENSG00000178031	ADAMTSL1
ENSBTAG00000002999	ANAPC15	ENSG00000110200	ANAPC15
ENSBTAG00000003021	SP1	ENSG00000185591	SP1
ENSBTAG00000003025	NME6	ENSG00000172113	NME6
ENSBTAG00000003027	EMX2	ENSG00000170370	EMX2
ENSBTAG00000003034	GATAD2A	ENSG00000167491	GATAD2A
ENSBTAG00000003045	BAMBI	ENSG00000095739	BAMBI
ENSBTAG00000003051	FER	ENSG00000151422	FER
ENSBTAG00000003068	MSMO1	ENSG00000052802	MSMO1
ENSBTAG00000003081	RWDD4	ENSG00000182552	RWDD4
ENSBTAG00000003110	TAFA4	ENSG00000163377	TAFA4
ENSBTAG00000003130	CHRNA3	ENSG00000080644	CHRNA3
ENSBTAG00000003151	DNAJB11	ENSG00000283149	AC068631.3
ENSBTAG00000003151	DNAJB11	ENSG00000090520	DNAJB11
ENSBTAG00000003160	LRCH4	ENSG00000077454	LRCH4
ENSBTAG00000003168	HNRNPUL1	ENSG00000105323	HNRNPUL1
ENSBTAG00000003177	SLC25A33	ENSG00000171612	SLC25A33
ENSBTAG00000003225	IMP4	ENSG00000136718	IMP4
ENSBTAG00000003237	IQSEC1	ENSG00000144711	IQSEC1
ENSBTAG00000003259	TCERG1	ENSG00000113649	TCERG1
ENSBTAG00000003295	GORAB	ENSG00000120370	GORAB
ENSBTAG00000003307	IMMT	ENSG00000132305	IMMT
ENSBTAG00000003321	PIH1D3	ENSG00000080572	PIH1D3
ENSBTAG00000003323	NOL6	ENSG00000165271	NOL6
ENSBTAG00000003331	NEUROG1	ENSG00000181965	NEUROG1
ENSBTAG00000003339	ZBTB10	ENSG00000205189	ZBTB10
ENSBTAG00000003361	METTL15	ENSG00000169519	METTL15
ENSBTAG00000003362	HSP90B1	ENSG00000166598	HSP90B1
ENSBTAG00000003382	RIMS4	ENSG00000101098	RIMS4
ENSBTAG00000003387	PIP5KL1	ENSG00000167103	PIP5KL1
ENSBTAG00000003395	ZRANB1	ENSG00000019995	ZRANB1
ENSBTAG00000003397	CTBP2	ENSG00000175029	CTBP2
ENSBTAG00000003417	PHKG2	ENSG00000156873	PHKG2
ENSBTAG00000003421	RNF40	ENSG00000103549	RNF40
ENSBTAG00000003430	EPO	ENSG00000130427	EPO
ENSBTAG00000003446	EPHB4	ENSG00000196411	EPHB4
ENSBTAG00000003494	C13H20orf194	ENSG00000088854	C20orf194
ENSBTAG00000003499	ENPP4	ENSG00000001561	ENPP4
ENSBTAG00000003500	DCAF7	ENSG00000136485	DCAF7
ENSBTAG00000003511	SLAIN1	ENSG00000139737	SLAIN1
ENSBTAG00000003516	TM2D2	ENSG00000169490	TM2D2
ENSBTAG00000003521	KIAA0895L	ENSG00000196123	KIAA0895L
ENSBTAG00000003532	TLE4	ENSG00000106829	TLE4
ENSBTAG00000003556	ZFYVE21	ENSG00000100711	ZFYVE21
ENSBTAG00000003559	PPP1R13B	ENSG00000088808	PPP1R13B
ENSBTAG00000003601	ZMAT1	ENSG00000166432	ZMAT1
ENSBTAG00000003614	AP4B1	ENSG00000134262	AP4B1
ENSBTAG00000003636	LIPA	ENSG00000107798	LIPA
ENSBTAG00000003699	ZFP3	ENSG00000180787	ZFP3
ENSBTAG00000003707	GRAP	ENSG00000154016	GRAP
ENSBTAG00000003707	GRAP	ENSG00000189152	GRAPL
ENSBTAG00000003802	TEKT3	ENSG00000125409	TEKT3
ENSBTAG00000003827	RIMS2	ENSG00000176406	RIMS2
ENSBTAG00000003864	SLC13A4	ENSG00000164707	SLC13A4
ENSBTAG00000003885	PEX2	ENSG00000164751	PEX2
ENSBTAG00000003889	PER1	ENSG00000179094	PER1
ENSBTAG00000003904	GPN1	ENSG00000198522	GPN1
ENSBTAG00000003906	SUPT7L	ENSG00000119760	SUPT7L
ENSBTAG00000003908	MAPRE1	ENSG00000101367	MAPRE1
ENSBTAG00000003927	AAMP	ENSG00000127837	AAMP
ENSBTAG00000003943	TTC39B	ENSG00000155158	TTC39B
ENSBTAG00000003948	FDPS	ENSG00000160752	FDPS
ENSBTAG00000003961	SNX20	ENSG00000167208	SNX20
ENSBTAG00000003968	UBP1	ENSG00000153560	UBP1
ENSBTAG00000003975	LMAN2L	ENSG00000114988	LMAN2L
ENSBTAG00000003983	TOM1L2	ENSG00000175662	TOM1L2
ENSBTAG00000003989	GSTO1	ENSG00000148834	GSTO1
ENSBTAG00000004000	SAP30L	ENSG00000164576	SAP30L
ENSBTAG00000004022	PLAG1	ENSG00000181690	PLAG1
ENSBTAG00000004034	SESN3	ENSG00000149212	SESN3
ENSBTAG00000004038	ABAT	ENSG00000183044	ABAT
ENSBTAG00000004051	SBDS	ENSG00000126524	SBDS
ENSBTAG00000004075	IDI1	ENSG00000067064	IDI1
ENSBTAG00000004077	YWHAG	ENSG00000170027	YWHAG
ENSBTAG00000004085	ASF1B	ENSG00000105011	ASF1B
ENSBTAG00000004108	CENPX
ENSBTAG00000004111	LRRC45	ENSG00000169683	LRRC45
ENSBTAG00000004120	HEMK1	ENSG00000114735	HEMK1
ENSBTAG00000004159	SIX2	ENSG00000170577	SIX2
ENSBTAG00000004189	MLXIP	ENSG00000175727	MLXIP
ENSBTAG00000004190	ARHGAP29	ENSG00000137962	ARHGAP29
ENSBTAG00000004248	MLYCD	ENSG00000103150	MLYCD
ENSBTAG00000004271	UBAP2L	ENSG00000143569	UBAP2L
ENSBTAG00000004283	PPFIBP1	ENSG00000110841	PPFIBP1
ENSBTAG00000004284	UFD1	ENSG00000070010	UFD1
ENSBTAG00000004286	CDC45	ENSG00000093009	CDC45
ENSBTAG00000004292	CRMP1	ENSG00000072832	CRMP1
ENSBTAG00000004316	BOD1L1	ENSG00000038219	BOD1L1
ENSBTAG00000004322	FOS	ENSG00000170345	FOS
ENSBTAG00000004344	ACSL1	ENSG00000151726	ACSL1
ENSBTAG00000004420	BAHD1	ENSG00000140320	BAHD1
ENSBTAG00000004428	H2AFZ
ENSBTAG00000004448	CKAP5	ENSG00000175216	CKAP5
ENSBTAG00000004461	OFD1	ENSG00000046651	OFD1
ENSBTAG00000004518	GRHL2	ENSG00000083307	GRHL2
ENSBTAG00000004538	PRDM9	ENSG00000126856	PRDM7
ENSBTAG00000004552	PBXIP1	ENSG00000163346	PBXIP1
ENSBTAG00000004574	UGT8	ENSG00000174607	UGT8
ENSBTAG00000004587	DUSP6	ENSG00000139318	DUSP6
ENSBTAG00000004597	PIM2	ENSG00000102096	PIM2
ENSBTAG00000004600	OTUD5	ENSG00000068308	OTUD5
ENSBTAG00000004607	GSG1L	ENSG00000169181	GSG1L
ENSBTAG00000004693	CCDC60	ENSG00000183273	CCDC60
ENSBTAG00000004721	GSG1	ENSG00000111305	GSG1
ENSBTAG00000004725	NLRP9	ENSG00000185792	NLRP9
ENSBTAG00000004729	PKMYT1	ENSG00000127564	PKMYT1
ENSBTAG00000004757	LTBP4	ENSG00000090006	LTBP4
ENSBTAG00000004776	DUSP23	ENSG00000158716	DUSP23
ENSBTAG00000004790	UBE2T	ENSG00000077152	UBE2T
ENSBTAG00000004804	RRN3	ENSG00000085721	RRN3
ENSBTAG00000004838	IRX5	ENSG00000176842	IRX5
ENSBTAG00000004842	RSPRY1	ENSG00000159579	RSPRY1
ENSBTAG00000004864	CEP89	ENSG00000121289	CEP89
ENSBTAG00000004870	GALNT2	ENSG00000143641	GALNT2
ENSBTAG00000004881	MTHFD2	ENSG00000065911	MTHFD2
ENSBTAG00000004901	PIK3C2A	ENSG00000011405	PIK3C2A
ENSBTAG00000004943	CCNA2	ENSG00000145386	CCNA2
ENSBTAG00000004956	CHEK2	ENSG00000183765	CHEK2
ENSBTAG00000004964	PCGF5	ENSG00000180628	PCGF5
ENSBTAG00000004969	LRRC14	ENSG00000160959	LRRC14
ENSBTAG00000004975	CCDC191	ENSG00000163617	CCDC191
ENSBTAG00000004977	QTRT2	ENSG00000151576	QTRT2
ENSBTAG00000004987	NUP210L	ENSG00000143552	NUP210L
ENSBTAG00000004989	IRF5	ENSG00000128604	IRF5
ENSBTAG00000004993	NXT1	ENSG00000132661	NXT1
ENSBTAG00000005015	SFXN3	ENSG00000107819	SFXN3
ENSBTAG00000005039	ARAF	ENSG00000078061	ARAF
ENSBTAG00000005057	FAM204A	ENSG00000165669	FAM204A
ENSBTAG00000005085	TRIM63	ENSG00000158022	TRIM63
ENSBTAG00000005120	TESPA1	ENSG00000135426	TESPA1
ENSBTAG00000005129	CEP55	ENSG00000138180	CEP55
ENSBTAG00000005150	HMGB3
ENSBTAG00000005151	WDPCP	ENSG00000143951	WDPCP
ENSBTAG00000005152		ENSG00000166548	TK2
ENSBTAG00000005178	MMAB	ENSG00000139428	MMAB
ENSBTAG00000005183	MVK	ENSG00000110921	MVK
ENSBTAG00000005208	CLEC16A	ENSG00000038532	CLEC16A
ENSBTAG00000005221	WNK1	ENSG00000060237	WNK1
ENSBTAG00000005265	ZCCHC9	ENSG00000131732	ZCCHC9
ENSBTAG00000005269	CCNB2
ENSBTAG00000005272	DOHH	ENSG00000129932	DOHH
ENSBTAG00000005293	CDC25C	ENSG00000158402	CDC25C
ENSBTAG00000005296	RPL13A
ENSBTAG00000005304	SRM	ENSG00000116649	SRM
ENSBTAG00000005310	GPR180	ENSG00000152749	GPR180
ENSBTAG00000005311	POLR3H	ENSG00000100413	POLR3H
ENSBTAG00000005318	RNF6	ENSG00000127870	RNF6
ENSBTAG00000005347	GPN3	ENSG00000111231	GPN3
ENSBTAG00000005364	HMBS	ENSG00000256269	HMBS
ENSBTAG00000005379	SLC41A1	ENSG00000133065	SLC41A1
ENSBTAG00000005384	COPZ1	ENSG00000111481	COPZ1
ENSBTAG00000005431	LMCD1	ENSG00000071282	LMCD1
ENSBTAG00000005456	TTK	ENSG00000112742	TTK
ENSBTAG00000005496	RP2	ENSG00000102218	RP2
ENSBTAG00000005498	SQLE	ENSG00000104549	SQLE
ENSBTAG00000005524	HBP1	ENSG00000105856	HBP1
ENSBTAG00000005533	PPP2R5D	ENSG00000112640	PPP2R5D
ENSBTAG00000005583	HYI	ENSG00000178922	HYI
ENSBTAG00000005586	GATM	ENSG00000171766	GATM
ENSBTAG00000005588	DXO	ENSG00000204348	DXO
ENSBTAG00000005589	STK19	ENSG00000204344	STK19
ENSBTAG00000005652	ALG3	ENSG00000214160	ALG3
ENSBTAG00000005657	CAMK2N2	ENSG00000163888	CAMK2N2
ENSBTAG00000005661	SNAP23	ENSG00000092531	SNAP23
ENSBTAG00000005666	LRRC20	ENSG00000172731	LRRC20
ENSBTAG00000005717	GJB5	ENSG00000189280	GJB5
ENSBTAG00000005728	CDHR4	ENSG00000187492	CDHR4
ENSBTAG00000005733	CHD6	ENSG00000124177	CHD6
ENSBTAG00000005734	GATA6	ENSG00000141448	GATA6
ENSBTAG00000005756	ZDHHC24	ENSG00000174165	ZDHHC24
ENSBTAG00000005760	TBC1D4	ENSG00000136111	TBC1D4
ENSBTAG00000005761	DEDD2	ENSG00000160570	DEDD2
ENSBTAG00000005763	AKT1S1	ENSG00000204673	AKT1S1
ENSBTAG00000005772	SPDYC	ENSG00000204710	SPDYC
ENSBTAG00000005803	PTPDC1	ENSG00000158079	PTPDC1
ENSBTAG00000005846	FAM219B	ENSG00000178761	FAM219B
ENSBTAG00000005888	MDGA1	ENSG00000112139	MDGA1
ENSBTAG00000005904	RBBP4	ENSG00000162521	RBBP4
ENSBTAG00000005916	ADNP2	ENSG00000101544	ADNP2
ENSBTAG00000005923	ABTB2	ENSG00000166016	ABTB2
ENSBTAG00000005954	TERB2	ENSG00000167014	TERB2
ENSBTAG00000005970	XBP1	ENSG00000100219	XBP1
ENSBTAG00000005975	OARD1	ENSG00000124596	OARD1
ENSBTAG00000005976	HSD17B7	ENSG00000132196	HSD17B7
ENSBTAG00000005997		ENSG00000085563	ABCB1
ENSBTAG00000006003	SAP130	ENSG00000136715	SAP130
ENSBTAG00000006014	GBF1	ENSG00000107862	GBF1
ENSBTAG00000006017	NFKB2	ENSG00000077150	NFKB2
ENSBTAG00000006035	PPP1R1B	ENSG00000131771	PPP1R1B
ENSBTAG00000006045	P4HB	ENSG00000185624	P4HB
ENSBTAG00000006052	PLCD3	ENSG00000161714	PLCD3
ENSBTAG00000006054	ACBD4	ENSG00000181513	ACBD4
ENSBTAG00000006056	HEXIM1	ENSG00000186834	HEXIM1
ENSBTAG00000006065	PCNA	ENSG00000132646	PCNA
ENSBTAG00000006067	VMAC	ENSG00000187650	VMAC
ENSBTAG00000006075	SUCLG1	ENSG00000163541	SUCLG1
ENSBTAG00000006085	DDOST	ENSG00000244038	DDOST
ENSBTAG00000006099	PIP5K1A	ENSG00000143398	PIP5K1A
ENSBTAG00000006101	PSMD4	ENSG00000159352	PSMD4
ENSBTAG00000006156	BST1	ENSG00000109743	BST1
ENSBTAG00000006173	CCDC116	ENSG00000161180	CCDC116
ENSBTAG00000006227	IDH3A	ENSG00000166411	IDH3A
ENSBTAG00000006233	NIM1K	ENSG00000177453	NIM1K
ENSBTAG00000006234	NPR1	ENSG00000169418	NPR1
ENSBTAG00000006235	INTS3	ENSG00000143624	INTS3
ENSBTAG00000006246	CBX5	ENSG00000094916	CBX5
ENSBTAG00000006259	MOB1A	ENSG00000114978	MOB1A
ENSBTAG00000006287	NEDD9	ENSG00000111859	NEDD9
ENSBTAG00000006291	CYLD	ENSG00000083799	CYLD
ENSBTAG00000006330	RBM5	ENSG00000003756	RBM5
ENSBTAG00000006371	RMND5B	ENSG00000145916	RMND5B
ENSBTAG00000006372	KLHL42	ENSG00000087448	KLHL42
ENSBTAG00000006393	FECH	ENSG00000066926	FECH
ENSBTAG00000006423	PHF5A	ENSG00000100410	PHF5A
ENSBTAG00000006429	ACO2	ENSG00000100412	ACO2
ENSBTAG00000006499	PIP4K2B	ENSG00000276293	PIP4K2B
ENSBTAG00000006525	FDXR	ENSG00000161513	FDXR
ENSBTAG00000006526	BCL2L1	ENSG00000171552	BCL2L1
ENSBTAG00000006535	IRS4	ENSG00000133124	IRS4
ENSBTAG00000006579	P4HA3	ENSG00000149380	P4HA3
ENSBTAG00000006586	KPNB1	ENSG00000108424	KPNB1
ENSBTAG00000006590	NUDT16L1	ENSG00000168101	NUDT16L1
ENSBTAG00000006593	ANKS3	ENSG00000168096	ANKS3
ENSBTAG00000006595	C25H16orf71	ENSG00000166246	C16orf71
ENSBTAG00000006607	CCNG1	ENSG00000113328	CCNG1
ENSBTAG00000006616	PTPN1	ENSG00000196396	PTPN1
ENSBTAG00000006639	CSTF1	ENSG00000101138	CSTF1
ENSBTAG00000006642	PRKACA	ENSG00000072062	PRKACA
ENSBTAG00000006688	RPS6KL1	ENSG00000198208	RPS6KL1
ENSBTAG00000006707	ACSL5	ENSG00000197142	ACSL5
ENSBTAG00000006715	FBXO8	ENSG00000164117	FBXO8
ENSBTAG00000006719	ZFAND4	ENSG00000172671	ZFAND4
ENSBTAG00000006754	DBP	ENSG00000105516	DBP
ENSBTAG00000006785	ARF2	ENSG00000185829	ARL17A
ENSBTAG00000006785	ARF2	ENSG00000228696	ARL17B
ENSBTAG00000006792	EHD4	ENSG00000103966	EHD4
ENSBTAG00000006816	ABHD17B	ENSG00000107362	ABHD17B
ENSBTAG00000006824	APPL1	ENSG00000157500	APPL1
ENSBTAG00000006831	C8H9orf85	ENSG00000155621	C9orf85
ENSBTAG00000006838	AIFM1	ENSG00000156709	AIFM1
ENSBTAG00000006848	DHX34	ENSG00000134815	DHX34
ENSBTAG00000006869	PHF20L1	ENSG00000129292	PHF20L1
ENSBTAG00000006886	FAM117A	ENSG00000121104	FAM117A
ENSBTAG00000006909	PIK3CB	ENSG00000051382	PIK3CB
ENSBTAG00000006916	TAF15
ENSBTAG00000006933	PPP1R10	ENSG00000204569	PPP1R10
ENSBTAG00000006936	MRPS18B	ENSG00000204568	MRPS18B
ENSBTAG00000006957	SLC2A8	ENSG00000136856	SLC2A8
ENSBTAG00000006969	TUBB
ENSBTAG00000007016	CNPY4	ENSG00000166997	CNPY4
ENSBTAG00000007058	ATG2A	ENSG00000110046	ATG2A
ENSBTAG00000007066	TMTC4	ENSG00000125247	TMTC4
ENSBTAG00000007068	SH3BGR	ENSG00000185437	SH3BGR
ENSBTAG00000007068	SH3BGR	ENSG00000285815	GET1-SH3BGR
ENSBTAG00000007074	ZKSCAN8	ENSG00000198315	ZKSCAN8
ENSBTAG00000007107	TMEM143	ENSG00000161558	TMEM143
ENSBTAG00000007114	POC5	ENSG00000152359	POC5
ENSBTAG00000007121	TK1	ENSG00000167900	TK1
ENSBTAG00000007123	ENSA	ENSG00000143420	ENSA
ENSBTAG00000007125	AFMID	ENSG00000183077	AFMID
ENSBTAG00000007166	CAMKK1	ENSG00000004660	CAMKK1
ENSBTAG00000007169	P2RX1	ENSG00000108405	P2RX1
ENSBTAG00000007172	GOT2	ENSG00000125166	GOT2
ENSBTAG00000007199
ENSBTAG00000007203	STT3A	ENSG00000134910	STT3A
ENSBTAG00000007237	BUB1B	ENSG00000259288	BUB1B-PAK6
ENSBTAG00000007237	BUB1B	ENSG00000156970	BUB1B
ENSBTAG00000007284	CCNA1	ENSG00000133101	CCNA1
ENSBTAG00000007318	ZNF687	ENSG00000143373	ZNF687
ENSBTAG00000007325	TPSB2	ENSG00000172236	TPSAB1
ENSBTAG00000007325	TPSB2	ENSG00000197253	TPSB2
ENSBTAG00000007353	DLX4	ENSG00000108813	DLX4
ENSBTAG00000007359	PROP1	ENSG00000175325	PROP1
ENSBTAG00000007364	PMS2	ENSG00000122512	PMS2
ENSBTAG00000007367	AIMP2	ENSG00000106305	AIMP2
ENSBTAG00000007379	ALK	ENSG00000171094	ALK
ENSBTAG00000007399	LAMP2	ENSG00000005893	LAMP2
ENSBTAG00000007417	GDF11	ENSG00000135414	GDF11
ENSBTAG00000007422	TRAPPC11	ENSG00000168538	TRAPPC11
ENSBTAG00000007428	CDKL5	ENSG00000008086	CDKL5
ENSBTAG00000007444	MAP3K7CL	ENSG00000156265	MAP3K7CL
ENSBTAG00000007467	MIB1	ENSG00000101752	MIB1
ENSBTAG00000007480	CIRBP	ENSG00000099622	CIRBP
ENSBTAG00000007485	GRHL1	ENSG00000134317	GRHL1
ENSBTAG00000007492	ADAMTSL2	ENSG00000197859	ADAMTSL2
ENSBTAG00000007506	CACNG7	ENSG00000105605	CACNG7
ENSBTAG00000007510	PXMP2	ENSG00000176894	PXMP2
ENSBTAG00000007543	TAF1B	ENSG00000115750	TAF1B
ENSBTAG00000007545	PHLPP2	ENSG00000040199	PHLPP2
ENSBTAG00000007605	FKBP4	ENSG00000004478	FKBP4
ENSBTAG00000007620	INTS11	ENSG00000127054	INTS11
ENSBTAG00000007623	CPTP	ENSG00000224051	CPTP
ENSBTAG00000007635	PLCL1	ENSG00000115896	PLCL1
ENSBTAG00000007636	IRAK3	ENSG00000090376	IRAK3
ENSBTAG00000007646	PIGA	ENSG00000165195	PIGA
ENSBTAG00000007654	CHST7	ENSG00000147119	CHST7
ENSBTAG00000007658	CTNNBL1	ENSG00000132792	CTNNBL1
ENSBTAG00000007662	HSPA5	ENSG00000044574	HSPA5
ENSBTAG00000007709	SHOC2	ENSG00000108061	SHOC2
ENSBTAG00000007759	ABCB8	ENSG00000197150	ABCB8
ENSBTAG00000007761	ZBTB5	ENSG00000168795	ZBTB5
ENSBTAG00000007767	TBX15	ENSG00000092607	TBX15
ENSBTAG00000007777	OGG1	ENSG00000114026	OGG1
ENSBTAG00000007784	NAA50	ENSG00000121579	NAA50
ENSBTAG00000007804	RILPL2	ENSG00000150977	RILPL2
ENSBTAG00000007807	HSPA2	ENSG00000126803	HSPA2
ENSBTAG00000007836	PPA1	ENSG00000180817	PPA1
ENSBTAG00000007837	SELENOI	ENSG00000138018	SELENOI
ENSBTAG00000007860	ASPM	ENSG00000066279	ASPM
ENSBTAG00000007863	GLS
ENSBTAG00000007866	HS3ST3B1	ENSG00000125430	HS3ST3B1
ENSBTAG00000007870	FKBP14	ENSG00000106080	FKBP14
ENSBTAG00000007880	RAB40C	ENSG00000197562	RAB40C
ENSBTAG00000007884	SREBF1	ENSG00000072310	SREBF1
ENSBTAG00000007900	FIS1	ENSG00000214253	FIS1
ENSBTAG00000007916	FOXJ1	ENSG00000129654	FOXJ1
ENSBTAG00000007934	MRPS17	ENSG00000249773	AC092647.5
ENSBTAG00000007934	MRPS17	ENSG00000239789	MRPS17
ENSBTAG00000007979	TNPO1	ENSG00000083312	TNPO1
ENSBTAG00000007983	ZNF775
ENSBTAG00000007994	OSCP1	ENSG00000116885	OSCP1
ENSBTAG00000008001	NUCKS1	ENSG00000069275	NUCKS1
ENSBTAG00000008003	SMG7	ENSG00000116698	SMG7
ENSBTAG00000008032		ENSG00000133627	ACTR3B
ENSBTAG00000008032		ENSG00000106526	ACTR3C
ENSBTAG00000008062	DMRT2	ENSG00000173253	DMRT2
ENSBTAG00000008063	PPARA	ENSG00000186951	PPARA
ENSBTAG00000008078	TRIM59	ENSG00000248710	AC079594.2
ENSBTAG00000008078	TRIM59	ENSG00000213186	TRIM59
ENSBTAG00000008083	SEL1L	ENSG00000071537	SEL1L
ENSBTAG00000008088	KIF18B	ENSG00000186185	KIF18B
ENSBTAG00000008102	CRTAC1	ENSG00000095713	CRTAC1
ENSBTAG00000008109	TMEM97	ENSG00000109084	TMEM97
ENSBTAG00000008110	IFT20	ENSG00000109083	IFT20
ENSBTAG00000008115	TNFAIP1	ENSG00000109079	TNFAIP1
ENSBTAG00000008125	KCNAB2	ENSG00000069424	KCNAB2
ENSBTAG00000008151	MAP3K3	ENSG00000198909	MAP3K3
ENSBTAG00000008170	POLA1	ENSG00000101868	POLA1
ENSBTAG00000008184	CCT6A	ENSG00000146731	CCT6A
ENSBTAG00000008185	RTN2	ENSG00000125744	RTN2
ENSBTAG00000008197	EPOR	ENSG00000187266	EPOR
ENSBTAG00000008201	CCDC151	ENSG00000198003	CCDC151
ENSBTAG00000008202	PRKCSH	ENSG00000130175	PRKCSH
ENSBTAG00000008216	RRM2	ENSG00000171848	RRM2
ENSBTAG00000008218	NPTN	ENSG00000156642	NPTN
ENSBTAG00000008253	EXPH5	ENSG00000110723	EXPH5
ENSBTAG00000008295	ACTL6B	ENSG00000077080	ACTL6B
ENSBTAG00000008303	FKBP1A	ENSG00000198225	FKBP1C
ENSBTAG00000008303	FKBP1A	ENSG00000088832	FKBP1A
ENSBTAG00000008333	ETV4	ENSG00000175832	ETV4
ENSBTAG00000008369	RBM8A	ENSG00000265241	RBM8A
ENSBTAG00000008370
ENSBTAG00000008371	FBXL20	ENSG00000108306	FBXL20
ENSBTAG00000008372	PEX11B	ENSG00000131779	PEX11B
ENSBTAG00000008389	HTRA1	ENSG00000166033	HTRA1
ENSBTAG00000008419	PDE2A	ENSG00000186642	PDE2A
ENSBTAG00000008429	LRP4	ENSG00000134569	LRP4
ENSBTAG00000008431	MOGAT1	ENSG00000124003	MOGAT1
ENSBTAG00000008434	GCAT	ENSG00000100116	GCAT
ENSBTAG00000008446	TYW1	ENSG00000198874	TYW1
ENSBTAG00000008446	TYW1	ENSG00000277149	TYW1B
ENSBTAG00000008448	MEIS1	ENSG00000143995	MEIS1
ENSBTAG00000008470	MPHOSPH9	ENSG00000051825	MPHOSPH9
ENSBTAG00000008482	SON	ENSG00000159140	SON
ENSBTAG00000008490	CRYZL1	ENSG00000205758	CRYZL1
ENSBTAG00000008499	TROAP	ENSG00000135451	TROAP
ENSBTAG00000008509	SLC38A3	ENSG00000188338	SLC38A3
ENSBTAG00000008527	SRSF6	ENSG00000124193	SRSF6
ENSBTAG00000008533	GLCCI1	ENSG00000106415	GLCCI1
ENSBTAG00000008546	SYNGR4	ENSG00000105467	SYNGR4
ENSBTAG00000008576	PLEKHD1	ENSG00000175985	PLEKHD1
ENSBTAG00000008587	GSTT2
ENSBTAG00000008590	SPAG7	ENSG00000091640	SPAG7
ENSBTAG00000008600	TRAF3IP2	ENSG00000056972	TRAF3IP2
ENSBTAG00000008642	POLR1D	ENSG00000186184	POLR1D
ENSBTAG00000008687	PCSK2	ENSG00000125851	PCSK2
ENSBTAG00000008693	EFCAB1	ENSG00000034239	EFCAB1
ENSBTAG00000008713	DCAF4	ENSG00000176566	DCAF4L2
ENSBTAG00000008713	DCAF4	ENSG00000119599	DCAF4
ENSBTAG00000008718	GALNT17	ENSG00000185274	GALNT17
ENSBTAG00000008747	DCXR	ENSG00000169738	DCXR
ENSBTAG00000008753	BRD8	ENSG00000112983	BRD8
ENSBTAG00000008758	KIF20A	ENSG00000112984	KIF20A
ENSBTAG00000008759	CDC23	ENSG00000094880	CDC23
ENSBTAG00000008761	TRAFD1	ENSG00000135148	TRAFD1
ENSBTAG00000008765	PRADC1	ENSG00000135617	PRADC1
ENSBTAG00000008772	SMC2	ENSG00000136824	SMC2
ENSBTAG00000008787	FAM171A1	ENSG00000148468	FAM171A1
ENSBTAG00000008789	HMG20B	ENSG00000064961	HMG20B
ENSBTAG00000008794	ATF6B	ENSG00000213676	ATF6B
ENSBTAG00000008798	DRC3	ENSG00000171962	DRC3
ENSBTAG00000008815	WDR89	ENSG00000140006	WDR89
ENSBTAG00000008821	SEPHS1	ENSG00000086475	SEPHS1
ENSBTAG00000008839	AMER1	ENSG00000184675	AMER1
ENSBTAG00000008841	DCAF15	ENSG00000132017	DCAF15
ENSBTAG00000008898	GBX2	ENSG00000168505	GBX2
ENSBTAG00000008908	GZF1	ENSG00000125812	GZF1
ENSBTAG00000008985	PCBP1	ENSG00000169564	PCBP1
ENSBTAG00000009022	DNAJC30	ENSG00000176410	DNAJC30
ENSBTAG00000009061	FAR1	ENSG00000197601	FAR1
ENSBTAG00000009067	DDX6	ENSG00000110367	DDX6
ENSBTAG00000009077	SNRPA	ENSG00000077312	SNRPA
ENSBTAG00000009098	POLG	ENSG00000140521	POLG
ENSBTAG00000009107	CBX8	ENSG00000141570	CBX8
ENSBTAG00000009123	ING5	ENSG00000168395	ING5
ENSBTAG00000009126	YBX2	ENSG00000006047	YBX2
ENSBTAG00000009188	GART	ENSG00000159131	GART
ENSBTAG00000009207	KMT2E	ENSG00000005483	KMT2E
ENSBTAG00000009209	BEND5	ENSG00000162373	BEND5
ENSBTAG00000009211	UBE2S	ENSG00000108106	UBE2S
ENSBTAG00000009213	TOMM40L	ENSG00000158882	TOMM40L
ENSBTAG00000009239	SLC16A10	ENSG00000112394	SLC16A10
ENSBTAG00000009278	MSL3	ENSG00000005302	MSL3
ENSBTAG00000009287	EBP	ENSG00000286268	AF196969.1
ENSBTAG00000009287	EBP	ENSG00000147155	EBP
ENSBTAG00000009304	PDCD5	ENSG00000105185	PDCD5
ENSBTAG00000009308	TDRD3	ENSG00000083544	TDRD3
ENSBTAG00000009371	CCDC36	ENSG00000173421	CCDC36
ENSBTAG00000009400	FASTKD3	ENSG00000124279	FASTKD3
ENSBTAG00000009401	MTRR	ENSG00000124275	MTRR
ENSBTAG00000009415	NUFIP1	ENSG00000083635	NUFIP1
ENSBTAG00000009416	GPALPP1
ENSBTAG00000009428	GAN	ENSG00000261609	GAN
ENSBTAG00000009430	MYRIP	ENSG00000170011	MYRIP
ENSBTAG00000009431	SLC25A44	ENSG00000160785	SLC25A44
ENSBTAG00000009449	DMAC2	ENSG00000105341	DMAC2
ENSBTAG00000009490	STX5	ENSG00000162236	STX5
ENSBTAG00000009506	NAGA	ENSG00000198951	NAGA
ENSBTAG00000009517	DBI	ENSG00000155368	DBI
ENSBTAG00000009526	TMEM59	ENSG00000116209	TMEM59
ENSBTAG00000009527	TCEANC2	ENSG00000116205	TCEANC2
ENSBTAG00000009535	RPS2	ENSG00000140988	RPS2
ENSBTAG00000009536	RNF151	ENSG00000179580	RNF151
ENSBTAG00000009552	ATP2B1	ENSG00000070961	ATP2B1
ENSBTAG00000009574	ARFGAP2	ENSG00000149182	ARFGAP2
ENSBTAG00000009580	SH3BGRL3	ENSG00000142669	SH3BGRL3
ENSBTAG00000009581	UBXN11	ENSG00000158062	UBXN11
ENSBTAG00000009584	PPP6R3	ENSG00000110075	PPP6R3
ENSBTAG00000009586	CDC25A	ENSG00000164045	CDC25A
ENSBTAG00000009587	NRG3	ENSG00000185737	NRG3
ENSBTAG00000009600	STAMBP	ENSG00000124356	STAMBP
ENSBTAG00000009603	UQCRH	ENSG00000173660	UQCRH
ENSBTAG00000009603	UQCRH	ENSG00000233954	UQCRHL
ENSBTAG00000009618	NEK2	ENSG00000117650	NEK2
ENSBTAG00000009677	PARP10	ENSG00000178685	PARP10
ENSBTAG00000009708	SMYD4	ENSG00000186532	SMYD4
ENSBTAG00000009749	USP2	ENSG00000036672	USP2
ENSBTAG00000009757	RPSA
ENSBTAG00000009780	GTF2I	ENSG00000263001	GTF2I
ENSBTAG00000009785	SAMD4B	ENSG00000179134	SAMD4B
ENSBTAG00000009786	SCIN	ENSG00000006747	SCIN
ENSBTAG00000009804	ERP44	ENSG00000023318	ERP44
ENSBTAG00000009806	INVS	ENSG00000119509	INVS
ENSBTAG00000009835	CACNA1G	ENSG00000006283	CACNA1G
ENSBTAG00000009867	FAM71F1	ENSG00000135248	FAM71F1
ENSBTAG00000009903	PTCH1	ENSG00000185920	PTCH1
ENSBTAG00000009905	NFYA	ENSG00000001167	NFYA
ENSBTAG00000009939	CAND1	ENSG00000111530	CAND1
ENSBTAG00000009950	PAX3	ENSG00000135903	PAX3
ENSBTAG00000009951	PGP	ENSG00000184207	PGP
ENSBTAG00000009952	C2H2orf69	ENSG00000178074	C2orf69
ENSBTAG00000009956	CENPM	ENSG00000100162	CENPM
ENSBTAG00000009963	MORC2	ENSG00000133422	MORC2
ENSBTAG00000009966	XRCC3	ENSG00000126215	XRCC3
ENSBTAG00000009969	RNPS1	ENSG00000205937	RNPS1
ENSBTAG00000009994	EML5	ENSG00000165521	EML5
ENSBTAG00000010002	IRF2	ENSG00000168310	IRF2
ENSBTAG00000010029	ERC2	ENSG00000187672	ERC2
ENSBTAG00000010103	TRIM9	ENSG00000100505	TRIM9
ENSBTAG00000010109	CDK1	ENSG00000170312	CDK1
ENSBTAG00000010120	HERC3	ENSG00000138641	HERC3
ENSBTAG00000010120	HERC3	ENSG00000287542	AC098582.1
ENSBTAG00000010124	ATG4C	ENSG00000125703	ATG4C
ENSBTAG00000010126	PCIF1	ENSG00000100982	PCIF1
ENSBTAG00000010134	OSTM1	ENSG00000081087	OSTM1
ENSBTAG00000010135	TMEM189	ENSG00000240849	TMEM189
ENSBTAG00000010149	CRY1	ENSG00000008405	CRY1
ENSBTAG00000010165	C22H3orf18	ENSG00000088543	C3orf18
ENSBTAG00000010169	SUCO	ENSG00000094975	SUCO
ENSBTAG00000010176	ILKAP	ENSG00000132323	ILKAP
ENSBTAG00000010185	TADA2B	ENSG00000173011	TADA2B
ENSBTAG00000010220	DCLRE1C	ENSG00000152457	DCLRE1C
ENSBTAG00000010232	NDUFS5	ENSG00000168653	NDUFS5
ENSBTAG00000010256	TMEM170B	ENSG00000205269	TMEM170B
ENSBTAG00000010276	RECQL4
ENSBTAG00000010286	NPAT	ENSG00000149308	NPAT
ENSBTAG00000010290	GGNBP2	ENSG00000278311	GGNBP2
ENSBTAG00000010309	XPO6	ENSG00000169180	XPO6
ENSBTAG00000010316	ICAM5	ENSG00000105376	ICAM5
ENSBTAG00000010324	GTPBP1	ENSG00000100226	GTPBP1
ENSBTAG00000010341	PWWP2A	ENSG00000170234	PWWP2A
ENSBTAG00000010351	SNX25	ENSG00000109762	SNX25
ENSBTAG00000010359	THG1L	ENSG00000113272	THG1L
ENSBTAG00000010371	CHAC1	ENSG00000128965	CHAC1
ENSBTAG00000010376	TMEM184C	ENSG00000164168	TMEM184C
ENSBTAG00000010378	PEF1	ENSG00000162517	PEF1
ENSBTAG00000010381	PRMT9	ENSG00000164169	PRMT9
ENSBTAG00000010384	CDC6	ENSG00000094804	CDC6
ENSBTAG00000010401	UBE4B	ENSG00000130939	UBE4B
ENSBTAG00000010403	FAAP24	ENSG00000131944	FAAP24
ENSBTAG00000010414	DMRTA2	ENSG00000142700	DMRTA2
ENSBTAG00000010419	CYP2R1	ENSG00000186104	CYP2R1
ENSBTAG00000010442	PANK1	ENSG00000152782	PANK1
ENSBTAG00000010447	LSP1	ENSG00000130592	LSP1
ENSBTAG00000010449	MOCS1	ENSG00000124615	MOCS1
ENSBTAG00000010465	C29H11orf98
ENSBTAG00000010478	AIP	ENSG00000110711	AIP
ENSBTAG00000010482	PITPNM1	ENSG00000110697	PITPNM1
ENSBTAG00000010487	SMIM3	ENSG00000256235	SMIM3
ENSBTAG00000010502	SERTAD3	ENSG00000167565	SERTAD3
ENSBTAG00000010534	MPRIP	ENSG00000133030	MPRIP
ENSBTAG00000010545	KXD1	ENSG00000105700	KXD1
ENSBTAG00000010559	DHRS7B	ENSG00000109016	DHRS7B
ENSBTAG00000010599	C2H2orf76	ENSG00000186132	C2orf76
ENSBTAG00000010602	DDX56	ENSG00000136271	DDX56
ENSBTAG00000010673	EFNA4	ENSG00000243364	EFNA4
ENSBTAG00000010677	LIMCH1	ENSG00000064042	LIMCH1
ENSBTAG00000010682	DDR1	ENSG00000204580	DDR1
ENSBTAG00000010691	USP39	ENSG00000168883	USP39
ENSBTAG00000010717	SSBP3	ENSG00000157216	SSBP3
ENSBTAG00000010721	MCM3	ENSG00000112118	MCM3
ENSBTAG00000010723	PFDN6	ENSG00000204220	PFDN6
ENSBTAG00000010731	CDKN2D	ENSG00000129355	CDKN2D
ENSBTAG00000010742	PKD2L1	ENSG00000107593	PKD2L1
ENSBTAG00000010786	TACC2	ENSG00000138162	TACC2
ENSBTAG00000010789	ANKRD54	ENSG00000100124	ANKRD54
ENSBTAG00000010799	MYL6	ENSG00000092841	MYL6
ENSBTAG00000010835	CRELD1	ENSG00000163703	CRELD1
ENSBTAG00000010847	FOXN4	ENSG00000139445	FOXN4
ENSBTAG00000010859	HYLS1	ENSG00000198331	HYLS1
ENSBTAG00000010873	BHLHE23	ENSG00000125533	BHLHE23
ENSBTAG00000010875	MSX1	ENSG00000163132	MSX1
ENSBTAG00000010882	ANKRD9	ENSG00000156381	ANKRD9
ENSBTAG00000010906	RPS6KA5	ENSG00000100784	RPS6KA5
ENSBTAG00000010915	CRTC3	ENSG00000140577	CRTC3
ENSBTAG00000010922	TRAPPC2	ENSG00000256060	TRAPPC2B
ENSBTAG00000010923	RAB9A	ENSG00000123595	RAB9A
ENSBTAG00000010935	EML4	ENSG00000143924	EML4
ENSBTAG00000010937	APOO	ENSG00000184831	APOO
ENSBTAG00000010939	CXHXorf58	ENSG00000165182	CXorf58
ENSBTAG00000010961	LYRM7	ENSG00000186687	LYRM7
ENSBTAG00000010982	UBE2B	ENSG00000119048	UBE2B
ENSBTAG00000011000	HDAC10	ENSG00000100429	HDAC10
ENSBTAG00000011037	RBPMS2	ENSG00000166831	RBPMS2
ENSBTAG00000011045	MRPS36	ENSG00000134056	MRPS36
ENSBTAG00000011072	ADK	ENSG00000156110	ADK
ENSBTAG00000011074	BRD2	ENSG00000204256	BRD2
ENSBTAG00000011075	PLPBP	ENSG00000147471	PLPBP
ENSBTAG00000011076	KCNN2	ENSG00000080709	KCNN2
ENSBTAG00000011081	KBTBD8	ENSG00000163376	KBTBD8
ENSBTAG00000011104	RTN4	ENSG00000115310	RTN4
ENSBTAG00000011113	FOXG1	ENSG00000176165	FOXG1
ENSBTAG00000011140	FAM162A	ENSG00000114023	FAM162A
ENSBTAG00000011147	RNF13	ENSG00000082996	RNF13
ENSBTAG00000011171	PIEZO2	ENSG00000154864	PIEZO2
ENSBTAG00000011187	FAM13A	ENSG00000138640	FAM13A
ENSBTAG00000011234	FOXO3	ENSG00000118689	FOXO3
ENSBTAG00000011239	SEC11A	ENSG00000140612	SEC11A
ENSBTAG00000011243	TOE1	ENSG00000132773	TOE1
ENSBTAG00000011244	TESK2	ENSG00000070759	TESK2
ENSBTAG00000011266	ZBTB16	ENSG00000109906	ZBTB16
ENSBTAG00000011275	SCUBE1	ENSG00000159307	SCUBE1
ENSBTAG00000011278	XYLB	ENSG00000093217	XYLB
ENSBTAG00000011285	TRMT1L	ENSG00000121486	TRMT1L
ENSBTAG00000011332	TRIM68	ENSG00000167333	TRIM68
ENSBTAG00000011334	NADK2	ENSG00000152620	NADK2
ENSBTAG00000011339	TAF8	ENSG00000137413	TAF8
ENSBTAG00000011360	XAB2	ENSG00000076924	XAB2
ENSBTAG00000011375	SHC3	ENSG00000148082	SHC3
ENSBTAG00000011382	SLC9A3R1	ENSG00000109062	SLC9A3R1
ENSBTAG00000011388	STOML2	ENSG00000165283	STOML2
ENSBTAG00000011394	FAM214B	ENSG00000005238	FAM214B
ENSBTAG00000011397	UNC13B	ENSG00000198722	UNC13B
ENSBTAG00000011400	DBN1	ENSG00000113758	DBN1
ENSBTAG00000011406	TESK1	ENSG00000107140	TESK1
ENSBTAG00000011425	PTPRA	ENSG00000132670	PTPRA
ENSBTAG00000011444	HINT2	ENSG00000137133	HINT2
ENSBTAG00000011445	TMEM8B	ENSG00000137103	TMEM8B
ENSBTAG00000011482	SLC43A2	ENSG00000167703	SLC43A2
ENSBTAG00000011490	TLCD2	ENSG00000185561	TLCD2
ENSBTAG00000011507	NUP88	ENSG00000108559	NUP88
ENSBTAG00000011580	DAG1	ENSG00000173402	DAG1
ENSBTAG00000011586	HABP4	ENSG00000130956	HABP4
ENSBTAG00000011589	CDC14B	ENSG00000081377	CDC14B
ENSBTAG00000011589	CDC14B	ENSG00000218305	CDC14C
ENSBTAG00000011595	IP6K1	ENSG00000176095	IP6K1
ENSBTAG00000011611	OSTC	ENSG00000198856	OSTC
ENSBTAG00000011639	STK11	ENSG00000118046	STK11
ENSBTAG00000011642	RBM27	ENSG00000275740	AC091959.3
ENSBTAG00000011642	RBM27	ENSG00000091009	RBM27
ENSBTAG00000011645	U2AF1	ENSG00000160201	U2AF1
ENSBTAG00000011645	U2AF1	ENSG00000275895	U2AF1L5
ENSBTAG00000011668	KCTD14	ENSG00000151364	KCTD14
ENSBTAG00000011677	H1-2	ENSG00000187837	H1-2
ENSBTAG00000011683	NUMB	ENSG00000133961	NUMB
ENSBTAG00000011698	TYK2	ENSG00000105397	TYK2
ENSBTAG00000011715	RECQL5	ENSG00000108469	RECQL5
ENSBTAG00000011717	SAP30BP	ENSG00000161526	SAP30BP
ENSBTAG00000011752	SYNM	ENSG00000182253	SYNM
ENSBTAG00000011767	MPP5	ENSG00000072415	MPP5
ENSBTAG00000011771	FICD	ENSG00000198855	FICD
ENSBTAG00000011789	REST	ENSG00000084093	REST
ENSBTAG00000011815	SMG9	ENSG00000105771	SMG9
ENSBTAG00000011825	TRIR	ENSG00000123144	TRIR
ENSBTAG00000011838	PCED1B	ENSG00000179715	PCED1B
ENSBTAG00000011839	HMGCS1	ENSG00000112972	HMGCS1
ENSBTAG00000011841	TCTN3	ENSG00000119977	TCTN3
ENSBTAG00000011861	CFAP161	ENSG00000156206	CFAP161
ENSBTAG00000011885	NNT	ENSG00000112992	NNT
ENSBTAG00000011909	ACVR1	ENSG00000115170	ACVR1
ENSBTAG00000011912	SLC25A25	ENSG00000148339	SLC25A25
ENSBTAG00000011917	GPAM	ENSG00000119927	GPAM
ENSBTAG00000011931	CD63
ENSBTAG00000011957	CREBL2	ENSG00000111269	CREBL2
ENSBTAG00000011981	MYBL1	ENSG00000185697	MYBL1
ENSBTAG00000011987	ERG28	ENSG00000133935	ERG28
ENSBTAG00000012002	BCAR1	ENSG00000050820	BCAR1
ENSBTAG00000012003	PPIA
ENSBTAG00000012012	CYB5A	ENSG00000166347	CYB5A
ENSBTAG00000012046	JUNB	ENSG00000171223	JUNB
ENSBTAG00000012059	MVD	ENSG00000167508	MVD
ENSBTAG00000012061	POU3F1	ENSG00000185668	POU3F1
ENSBTAG00000012068	BRIP1	ENSG00000136492	BRIP1
ENSBTAG00000012069	CCDC167	ENSG00000198937	CCDC167
ENSBTAG00000012084		ENSG00000126856	PRDM7
ENSBTAG00000012096	BCKDHB	ENSG00000083123	BCKDHB
ENSBTAG00000012107	SLC25A28	ENSG00000155287	SLC25A28
ENSBTAG00000012117	ATP6AP1	ENSG00000071553	ATP6AP1
ENSBTAG00000012126	PNPLA7	ENSG00000130653	PNPLA7
ENSBTAG00000012139	SIX1	ENSG00000126778	SIX1
ENSBTAG00000012141	RAD9A	ENSG00000172613	RAD9A
ENSBTAG00000012147	ARRDC1	ENSG00000197070	ARRDC1
ENSBTAG00000012152	NONO
ENSBTAG00000012156	NAIF1	ENSG00000171169	NAIF1
ENSBTAG00000012159	CNBP	ENSG00000169714	CNBP
ENSBTAG00000012172	MIDN	ENSG00000167470	MIDN
ENSBTAG00000012176	QPCTL	ENSG00000011478	QPCTL
ENSBTAG00000012177	SNRPD2
ENSBTAG00000012178	NR1D1	ENSG00000126368	NR1D1
ENSBTAG00000012194	DENND2C	ENSG00000175984	DENND2C
ENSBTAG00000012208
ENSBTAG00000012222	FA2H	ENSG00000103089	FA2H
ENSBTAG00000012225	KPNA2	ENSG00000182481	KPNA2
ENSBTAG00000012241	POLD2	ENSG00000106628	POLD2
ENSBTAG00000012251	MTR	ENSG00000116984	MTR
ENSBTAG00000012259	PNPO	ENSG00000108439	PNPO
ENSBTAG00000012278	MTMR12	ENSG00000150712	MTMR12
ENSBTAG00000012279	AASDHPPT	ENSG00000149313	AASDHPPT
ENSBTAG00000012296	GABRG1	ENSG00000163285	GABRG1
ENSBTAG00000012322	INKA1	ENSG00000185614	INKA1
ENSBTAG00000012334	FLACC1	ENSG00000155749	FLACC1
ENSBTAG00000012343	TSPAN5	ENSG00000168785	TSPAN5
ENSBTAG00000012365	ANP32A	ENSG00000140350	ANP32A
ENSBTAG00000012365	ANP32A	ENSG00000139223	ANP32D
ENSBTAG00000012380	HK1	ENSG00000156515	HK1
ENSBTAG00000012382	KCTD9	ENSG00000104756	KCTD9
ENSBTAG00000012425	RTL6	ENSG00000188636	RTL6
ENSBTAG00000012432	FDFT1	ENSG00000079459	FDFT1
ENSBTAG00000012442	CTSB	ENSG00000164733	CTSB
ENSBTAG00000012464	AFAP1	ENSG00000196526	AFAP1
ENSBTAG00000012465	FOXC2	ENSG00000176692	FOXC2
ENSBTAG00000012471	ILF2	ENSG00000143621	ILF2
ENSBTAG00000012484	ENDOG	ENSG00000167136	ENDOG
ENSBTAG00000012485	SPOUT1	ENSG00000198917	SPOUT1
ENSBTAG00000012490	ETFA	ENSG00000140374	ETFA
ENSBTAG00000012509	DYRK1B	ENSG00000105204	DYRK1B
ENSBTAG00000012555	RBM15	ENSG00000162775	RBM15
ENSBTAG00000012561	ORMDL1	ENSG00000128699	ORMDL1
ENSBTAG00000012562	RNF26	ENSG00000173456	RNF26
ENSBTAG00000012564	KANSL1	ENSG00000120071	KANSL1
ENSBTAG00000012575	MAEA	ENSG00000090316	MAEA
ENSBTAG00000012585	RAB3GAP2	ENSG00000118873	RAB3GAP2
ENSBTAG00000012587	BABAM1	ENSG00000105393	BABAM1
ENSBTAG00000012632	TECR	ENSG00000099797	TECR
ENSBTAG00000012646	PLCXD2	ENSG00000240891	PLCXD2
ENSBTAG00000012692		ENSG00000168765	GSTM4
ENSBTAG00000012703	GLO1	ENSG00000124767	GLO1
ENSBTAG00000012708	SERPINI1	ENSG00000163536	SERPINI1
ENSBTAG00000012725	C10H14orf93	ENSG00000100802	C14orf93
ENSBTAG00000012756	CCT7	ENSG00000135624	CCT7
ENSBTAG00000012760	NDUFB3	ENSG00000119013	NDUFB3
ENSBTAG00000012777	SRF	ENSG00000112658	SRF
ENSBTAG00000012779	FAM49A	ENSG00000197872	CYRIA
ENSBTAG00000012824	INTU	ENSG00000164066	INTU
ENSBTAG00000012828	TBC1D15	ENSG00000121749	TBC1D15
ENSBTAG00000012830	YJU2	ENSG00000105248	YJU2
ENSBTAG00000012857	CNNM2	ENSG00000148842	CNNM2
ENSBTAG00000012860	PDZD11	ENSG00000120509	PDZD11
ENSBTAG00000012861	KIF4A	ENSG00000090889	KIF4A
ENSBTAG00000012867	TXLNA	ENSG00000084652	TXLNA
ENSBTAG00000012904	EDEM1	ENSG00000134109	EDEM1
ENSBTAG00000012907	ODF2L	ENSG00000122417	ODF2L
ENSBTAG00000012921	KIF24	ENSG00000186638	KIF24
ENSBTAG00000012925	NCAPH	ENSG00000121152	NCAPH
ENSBTAG00000012928	PPP4C	ENSG00000149923	PPP4C
ENSBTAG00000012938	JARID2	ENSG00000008083	JARID2
ENSBTAG00000012940	TMEM25	ENSG00000149582	TMEM25
ENSBTAG00000012972	CYP2U1	ENSG00000155016	CYP2U1
ENSBTAG00000012976	WLS	ENSG00000116729	WLS
ENSBTAG00000012987	ULK1	ENSG00000177169	ULK1
ENSBTAG00000012992	CDH6	ENSG00000113361	CDH6
ENSBTAG00000013009	AURKA	ENSG00000087586	AURKA
ENSBTAG00000013029	ARNTL	ENSG00000133794	ARNTL
ENSBTAG00000013036	YDJC	ENSG00000161179	YDJC
ENSBTAG00000013045	DKC1	ENSG00000130826	DKC1
ENSBTAG00000013050	ZNF277	ENSG00000198839	ZNF277
ENSBTAG00000013057	CBLB	ENSG00000114423	CBLB
ENSBTAG00000013084	NAPA	ENSG00000105402	NAPA
ENSBTAG00000013098	PIGS	ENSG00000087111	PIGS
ENSBTAG00000013109	STIM1	ENSG00000167323	STIM1
ENSBTAG00000013120	ARMH3	ENSG00000120029	ARMH3
ENSBTAG00000013136	EFCAB11	ENSG00000140025	EFCAB11
ENSBTAG00000013157	NOVA2	ENSG00000104967	NOVA2
ENSBTAG00000013168	RPA3	ENSG00000106399	RPA3
ENSBTAG00000013174	WBP2NL	ENSG00000183066	WBP2NL
ENSBTAG00000013205	IL1RAP	ENSG00000196083	IL1RAP
ENSBTAG00000013208	SLC25A4	ENSG00000151729	SLC25A4
ENSBTAG00000013253	THAP4	ENSG00000176946	THAP4
ENSBTAG00000013302	R3HDM1	ENSG00000048991	R3HDM1
ENSBTAG00000013303	ACSS2	ENSG00000131069	ACSS2
ENSBTAG00000013314	PBX3	ENSG00000167081	PBX3
ENSBTAG00000013315	ATP5F1B	ENSG00000110955	ATP5F1B
ENSBTAG00000013343	FTL	ENSG00000087086	FTL
ENSBTAG00000013346	SIX5	ENSG00000177045	SIX5
ENSBTAG00000013362	DNM2	ENSG00000079805	DNM2
ENSBTAG00000013403	AGBL5	ENSG00000084693	AGBL5
ENSBTAG00000013410	MARK3	ENSG00000075413	MARK3
ENSBTAG00000013411	ENO1	ENSG00000074800	ENO1
ENSBTAG00000013423	GLRX5	ENSG00000182512	GLRX5
ENSBTAG00000013477	GCHFR	ENSG00000137880	GCHFR
ENSBTAG00000013480	DNAJC17	ENSG00000104129	DNAJC17
ENSBTAG00000013485	ZFYVE19	ENSG00000166140	ZFYVE19
ENSBTAG00000013524	CMIP	ENSG00000153815	CMIP
ENSBTAG00000013577	SLC1A5	ENSG00000105281	SLC1A5
ENSBTAG00000013580	KDM3A	ENSG00000115548	KDM3A
ENSBTAG00000013593	SNRPA1	ENSG00000131876	SNRPA1
ENSBTAG00000013607	WDR1	ENSG00000071127	WDR1
ENSBTAG00000013631	GLUL	ENSG00000135821	GLUL
ENSBTAG00000013677	SEC14L1	ENSG00000129657	SEC14L1
ENSBTAG00000013678	OSGIN2	ENSG00000164823	OSGIN2
ENSBTAG00000013706	MEGF9	ENSG00000106780	MEGF9
ENSBTAG00000013716	NR2C2	ENSG00000177463	NR2C2
ENSBTAG00000013723	MRPS25	ENSG00000131368	MRPS25
ENSBTAG00000013773	PKP4	ENSG00000144283	PKP4
ENSBTAG00000013792	UBALD2	ENSG00000185262	UBALD2
ENSBTAG00000013838	ALLC	ENSG00000151360	ALLC
ENSBTAG00000013858	C25H16orf72	ENSG00000182831	C16orf72
ENSBTAG00000013873	MSX2	ENSG00000120149	MSX2
ENSBTAG00000013916	HERC2	ENSG00000128731	HERC2
ENSBTAG00000013919
ENSBTAG00000013960	PSAT1	ENSG00000135069	PSAT1
ENSBTAG00000013981	SPTSSA	ENSG00000165389	SPTSSA
ENSBTAG00000014002	CEP95	ENSG00000258890	CEP95
ENSBTAG00000014005	PPIP5K1	ENSG00000168781	PPIP5K1
ENSBTAG00000014007	ELMOD2	ENSG00000179387	ELMOD2
ENSBTAG00000014028	PSTK	ENSG00000179988	PSTK
ENSBTAG00000014030	FGD6	ENSG00000180263	FGD6
ENSBTAG00000014041	G3BP2	ENSG00000138757	G3BP2
ENSBTAG00000014044	VEZT	ENSG00000028203	VEZT
ENSBTAG00000014064	FGFR2	ENSG00000066468	FGFR2
ENSBTAG00000014069	PDK4	ENSG00000004799	PDK4
ENSBTAG00000014087	KMT5C	ENSG00000133247	KMT5C
ENSBTAG00000014105	SRPRA	ENSG00000182934	SRPRA
ENSBTAG00000014119	PRKCZ	ENSG00000067606	PRKCZ
ENSBTAG00000014122	FOXRED1	ENSG00000110074	FOXRED1
ENSBTAG00000014124	MLLT3	ENSG00000171843	MLLT3
ENSBTAG00000014140	ATP1B3	ENSG00000069849	ATP1B3
ENSBTAG00000014169	PCDH19	ENSG00000165194	PCDH19
ENSBTAG00000014175	STRAP	ENSG00000023734	STRAP
ENSBTAG00000014197	SLC38A4	ENSG00000139209	SLC38A4
ENSBTAG00000014202	CDK5RAP3	ENSG00000108465	CDK5RAP3
ENSBTAG00000014211	FOXP4	ENSG00000137166	FOXP4
ENSBTAG00000014224	IGSF9B	ENSG00000080854	IGSF9B
ENSBTAG00000014227	NDFIP2	ENSG00000102471	NDFIP2
ENSBTAG00000014229	SYT17	ENSG00000103528	SYT17
ENSBTAG00000014230	VRK1	ENSG00000100749	VRK1
ENSBTAG00000014248	MIER3	ENSG00000155545	MIER3
ENSBTAG00000014287		ENSG00000123569	H2BW1
ENSBTAG00000014287		ENSG00000101812	H2BW2
ENSBTAG00000014318	SLC33A1	ENSG00000169359	SLC33A1
ENSBTAG00000014318	SLC33A1	ENSG00000284952	AC104472.3
ENSBTAG00000014328	MGC138914
ENSBTAG00000014370	NETO2	ENSG00000171208	NETO2
ENSBTAG00000014387	PRKAB2	ENSG00000131791	PRKAB2
ENSBTAG00000014389	SP4	ENSG00000105866	SP4
ENSBTAG00000014396	KLF10	ENSG00000155090	KLF10
ENSBTAG00000014447	RPS6KA1	ENSG00000117676	RPS6KA1
ENSBTAG00000014453	PLK1	ENSG00000166851	PLK1
ENSBTAG00000014470	ALDH1L1	ENSG00000144908	ALDH1L1
ENSBTAG00000014472	LCMT2	ENSG00000168806	LCMT2
ENSBTAG00000014476	ADAL	ENSG00000168803	ADAL
ENSBTAG00000014505	NGRN	ENSG00000182768	NGRN
ENSBTAG00000014506	ZNF503	ENSG00000165655	ZNF503
ENSBTAG00000014512	WDR19	ENSG00000157796	WDR19
ENSBTAG00000014514	SEC1
ENSBTAG00000014518	RPL9
ENSBTAG00000014520	LIAS	ENSG00000121897	LIAS
ENSBTAG00000014561	KIFBP	ENSG00000198954	KIFBP
ENSBTAG00000014574	CFAP43	ENSG00000197748	CFAP43
ENSBTAG00000014579	MRPL34	ENSG00000130312	MRPL34
ENSBTAG00000014581	MLIP	ENSG00000146147	MLIP
ENSBTAG00000014583	CALM3	ENSG00000160014	CALM3
ENSBTAG00000014603	VAMP1	ENSG00000139190	VAMP1
ENSBTAG00000014606	FOXR1	ENSG00000176302	FOXR1
ENSBTAG00000014632	VSX2	ENSG00000119614	VSX2
ENSBTAG00000014650	NFATC2IP	ENSG00000176953	NFATC2IP
ENSBTAG00000014659	NEMP1	ENSG00000166881	NEMP1
ENSBTAG00000014705	HES4	ENSG00000188290	HES4
ENSBTAG00000014729	MRPL51	ENSG00000111639	MRPL51
ENSBTAG00000014730	NCAPD2	ENSG00000010292	NCAPD2
ENSBTAG00000014751	ZIC1	ENSG00000152977	ZIC1
ENSBTAG00000014752	AKAP11	ENSG00000023516	AKAP11
ENSBTAG00000014773	HMMR	ENSG00000072571	HMMR
ENSBTAG00000014791	CTH	ENSG00000116761	CTH
ENSBTAG00000014794	SCYL3	ENSG00000000457	SCYL3
ENSBTAG00000014804	HNRNPDL	ENSG00000152795	HNRNPDL
ENSBTAG00000014805	ENOPH1	ENSG00000145293	ENOPH1
ENSBTAG00000014809	ANXA6	ENSG00000197043	ANXA6
ENSBTAG00000014825	NLK	ENSG00000087095	NLK
ENSBTAG00000014832	TMEFF2	ENSG00000144339	TMEFF2
ENSBTAG00000014834	ZP3	ENSG00000188372	ZP3
ENSBTAG00000014834	ZP3	ENSG00000146707	POMZP3
ENSBTAG00000014838	VPS26B	ENSG00000151502	VPS26B
ENSBTAG00000014855	MICAL2	ENSG00000133816	MICAL2
ENSBTAG00000014886	MEX3C	ENSG00000176624	MEX3C
ENSBTAG00000014889	DCBLD2	ENSG00000057019	DCBLD2
ENSBTAG00000014900	CNOT3	ENSG00000088038	CNOT3
ENSBTAG00000014906	VCAN	ENSG00000038427	VCAN
ENSBTAG00000014915	ETV5	ENSG00000244405	ETV5
ENSBTAG00000014918	IBA57	ENSG00000181873	IBA57
ENSBTAG00000014945	IQSEC2	ENSG00000124313	IQSEC2
ENSBTAG00000014960	SCHIP1	ENSG00000283154	IQCJ-SCHIP1
ENSBTAG00000014960	SCHIP1	ENSG00000151967	SCHIP1
ENSBTAG00000014974	GRAMD2B	ENSG00000155324	GRAMD2B
ENSBTAG00000014979	MFSD12	ENSG00000161091	MFSD12
ENSBTAG00000014995	THAP8	ENSG00000161277	THAP8
ENSBTAG00000015000	VCP	ENSG00000165280	VCP
ENSBTAG00000015005	FANCG	ENSG00000221829	FANCG
ENSBTAG00000015009	LAMTOR4	ENSG00000188186	LAMTOR4
ENSBTAG00000015015	HINFP	ENSG00000172273	HINFP
ENSBTAG00000015022	KIF2A	ENSG00000068796	KIF2A
ENSBTAG00000015025	YAF2	ENSG00000015153	YAF2
ENSBTAG00000015040
ENSBTAG00000015051	POLRMT	ENSG00000099821	POLRMT
ENSBTAG00000015075	HSCB	ENSG00000100209	HSCB
ENSBTAG00000015101	HMGB2	ENSG00000164104	HMGB2
ENSBTAG00000015113	CITED4	ENSG00000179862	CITED4
ENSBTAG00000015114	CALR	ENSG00000179218	CALR
ENSBTAG00000015131	SLC29A1	ENSG00000112759	SLC29A1
ENSBTAG00000015146	TOX4	ENSG00000092203	TOX4
ENSBTAG00000015154	MCL1	ENSG00000143384	MCL1
ENSBTAG00000015163	TM4SF1	ENSG00000169908	TM4SF1
ENSBTAG00000015165	DPY19L3	ENSG00000178904	DPY19L3
ENSBTAG00000015172	MCM6	ENSG00000076003	MCM6
ENSBTAG00000015187	DDX41	ENSG00000183258	DDX41
ENSBTAG00000015188	KLF6	ENSG00000067082	KLF6
ENSBTAG00000015194	CBLN1	ENSG00000102924	CBLN1
ENSBTAG00000015196	PHF6	ENSG00000156531	PHF6
ENSBTAG00000015209	MXD4	ENSG00000123933	MXD4
ENSBTAG00000015217	DLX1	ENSG00000144355	DLX1
ENSBTAG00000015221	PCCB	ENSG00000114054	PCCB
ENSBTAG00000015222	RSRP1	ENSG00000117616	RSRP1
ENSBTAG00000015273	CAND2	ENSG00000144712	CAND2
ENSBTAG00000015277	PCF11	ENSG00000165494	PCF11
ENSBTAG00000015280	KIF2C	ENSG00000142945	KIF2C
ENSBTAG00000015325	MTOR	ENSG00000198793	MTOR
ENSBTAG00000015343	WDR34	ENSG00000119333	WDR34
ENSBTAG00000015352	MTMR4	ENSG00000108389	MTMR4
ENSBTAG00000015387	RAB40B	ENSG00000141542	RAB40B
ENSBTAG00000015392	TTF2	ENSG00000116830	TTF2
ENSBTAG00000015401	ATG4B	ENSG00000168397	ATG4B
ENSBTAG00000015408	DTYMK	ENSG00000168393	DTYMK
ENSBTAG00000015424	WDR12	ENSG00000138442	WDR12
ENSBTAG00000015433	APC2	ENSG00000115266	APC2
ENSBTAG00000015434	DSTN	ENSG00000125868	DSTN
ENSBTAG00000015444	LETM2	ENSG00000165046	LETM2
ENSBTAG00000015505	FADS2	ENSG00000134824	FADS2
ENSBTAG00000015536	CPNE3	ENSG00000085719	CPNE3
ENSBTAG00000015549	PCDH18	ENSG00000189184	PCDH18
ENSBTAG00000015553	SCAI	ENSG00000173611	SCAI
ENSBTAG00000015559	ERI3	ENSG00000117419	ERI3
ENSBTAG00000015580	TLE3	ENSG00000140332	TLE3
ENSBTAG00000015595	MCM5	ENSG00000100297	MCM5
ENSBTAG00000015599	PRKD2	ENSG00000105287	PRKD2
ENSBTAG00000015607	ERMP1
ENSBTAG00000015614	LNX2	ENSG00000139517	LNX2
ENSBTAG00000015625	DCTN4	ENSG00000132912	DCTN4
ENSBTAG00000015642	SDF4	ENSG00000078808	SDF4
ENSBTAG00000015663	STIP1	ENSG00000168439	STIP1
ENSBTAG00000015666		ENSG00000085563	ABCB1
ENSBTAG00000015700	ELOVL3	ENSG00000119915	ELOVL3
ENSBTAG00000015719	PIGF	ENSG00000151665	PIGF
ENSBTAG00000015721	RAVER1	ENSG00000267303	AC011511.4
ENSBTAG00000015721	RAVER1	ENSG00000161847	RAVER1
ENSBTAG00000015723	CRIPT	ENSG00000119878	CRIPT
ENSBTAG00000015731	TXNL1	ENSG00000091164	TXNL1
ENSBTAG00000015764	EML2	ENSG00000125746	EML2
ENSBTAG00000015780	RCN2	ENSG00000117906	RCN2
ENSBTAG00000015802	CREB3L2	ENSG00000182158	CREB3L2
ENSBTAG00000015804	SIGMAR1	ENSG00000147955	SIGMAR1
ENSBTAG00000015817	ELK1	ENSG00000126767	ELK1
ENSBTAG00000015820	UXT	ENSG00000126756	UXT
ENSBTAG00000015831	RPL18A	ENSG00000105640	RPL18A
ENSBTAG00000015835	PIWIL2	ENSG00000197181	PIWIL2
ENSBTAG00000015841	CCDC115	ENSG00000136710	CCDC115
ENSBTAG00000015879	TULP3	ENSG00000078246	TULP3
ENSBTAG00000015900	CNPY3	ENSG00000137161	CNPY3
ENSBTAG00000015901	ARMC1	ENSG00000104442	ARMC1
ENSBTAG00000015911	RWDD2A	ENSG00000013392	RWDD2A
ENSBTAG00000015925	SDHAF3
ENSBTAG00000015950	ISOC2	ENSG00000063241	ISOC2
ENSBTAG00000015974	FLVCR1	ENSG00000162769	FLVCR1
ENSBTAG00000015980	FASN	ENSG00000169710	FASN
ENSBTAG00000015991	CDH1	ENSG00000039068	CDH1
ENSBTAG00000016005	PPP3CA	ENSG00000138814	PPP3CA
ENSBTAG00000016006	ANKRD11	ENSG00000167522	ANKRD11
ENSBTAG00000016050	CHKB	ENSG00000254413	CHKB-CPT1B
ENSBTAG00000016050	CHKB	ENSG00000100288	CHKB
ENSBTAG00000016107	PCYT1B	ENSG00000102230	PCYT1B
ENSBTAG00000016140	PPFIBP2	ENSG00000166387	PPFIBP2
ENSBTAG00000016161	FLII	ENSG00000177731	FLII
ENSBTAG00000016170	KCNJ11	ENSG00000187486	KCNJ11
ENSBTAG00000016174	NCL	ENSG00000115053	NCL
ENSBTAG00000016211	GCDH	ENSG00000105607	GCDH
ENSBTAG00000016229	KLF9	ENSG00000119138	KLF9
ENSBTAG00000016271	SNRPF	ENSG00000139343	SNRPF
ENSBTAG00000016297	CCNYL1	ENSG00000163249	CCNYL1
ENSBTAG00000016331	ROGDI	ENSG00000067836	ROGDI
ENSBTAG00000016355	UVRAG	ENSG00000198382	UVRAG
ENSBTAG00000016388	SLCO4A1	ENSG00000101187	SLCO4A1
ENSBTAG00000016397	CDYL	ENSG00000153046	CDYL
ENSBTAG00000016407	IRX6	ENSG00000159387	IRX6
ENSBTAG00000016429	TMEM205	ENSG00000105518	TMEM205
ENSBTAG00000016465	DHCR7	ENSG00000172893	DHCR7
ENSBTAG00000016481	CALU	ENSG00000128595	CALU
ENSBTAG00000016508	CTDSP2	ENSG00000175215	CTDSP2
ENSBTAG00000016511	POLDIP3	ENSG00000100227	POLDIP3
ENSBTAG00000016526	PIH1D1	ENSG00000104872	PIH1D1
ENSBTAG00000016547	CEP57	ENSG00000166037	CEP57
ENSBTAG00000016550	MAEL	ENSG00000143194	MAEL
ENSBTAG00000016555	TRPT1	ENSG00000149743	TRPT1
ENSBTAG00000016558	SPSB3	ENSG00000162032	SPSB3
ENSBTAG00000016559	NUDT22	ENSG00000149761	NUDT22
ENSBTAG00000016561	NUBP2	ENSG00000095906	NUBP2
ENSBTAG00000016578	HNRNPR	ENSG00000125944	HNRNPR
ENSBTAG00000016580	TEF	ENSG00000167074	TEF
ENSBTAG00000016589	PRPF40B	ENSG00000110844	PRPF40B
ENSBTAG00000016593	FMNL3	ENSG00000161791	FMNL3
ENSBTAG00000016646	KCNA1	ENSG00000111262	KCNA1
ENSBTAG00000016650	TIGAR	ENSG00000078237	TIGAR
ENSBTAG00000016711	PPIF	ENSG00000108179	PPIF
ENSBTAG00000016716	RRS1	ENSG00000179041	RRS1
ENSBTAG00000016717	CEP68	ENSG00000011523	CEP68
ENSBTAG00000016720	RAB1A	ENSG00000138069	RAB1A
ENSBTAG00000016729	KCNT2	ENSG00000162687	KCNT2
ENSBTAG00000016769	CDK16	ENSG00000102225	CDK16
ENSBTAG00000016791	PEX7	ENSG00000112357	PEX7
ENSBTAG00000016817	SNRNP40	ENSG00000060688	SNRNP40
ENSBTAG00000016818	ZCCHC17	ENSG00000121766	ZCCHC17
ENSBTAG00000016822	PPIB	ENSG00000166794	PPIB
ENSBTAG00000016824	WDR46	ENSG00000227057	WDR46
ENSBTAG00000016847	ARL4D	ENSG00000175906	ARL4D
ENSBTAG00000016874	DNAJB1	ENSG00000132002	DNAJB1
ENSBTAG00000016899	ELOVL1	ENSG00000159479	MED8
ENSBTAG00000016928		ENSG00000186862	PDZD7
ENSBTAG00000016929	HNRNPA0	ENSG00000177733	HNRNPA0
ENSBTAG00000016931	E2F7	ENSG00000165891	E2F7
ENSBTAG00000016956	GANAB	ENSG00000089597	GANAB
ENSBTAG00000016975	H2AFV	ENSG00000105968	H2AZ2
ENSBTAG00000016991	EFNB2	ENSG00000125266	EFNB2
ENSBTAG00000017067	BUD23	ENSG00000071462	BUD23
ENSBTAG00000017068	DDA1	ENSG00000130311	DDA1
ENSBTAG00000017081	MIEF2	ENSG00000177427	MIEF2
ENSBTAG00000017096	ERICH1	ENSG00000104714	ERICH1
ENSBTAG00000017120	PHB	ENSG00000167085	PHB
ENSBTAG00000017143	PDIA4	ENSG00000155660	PDIA4
ENSBTAG00000017196	PDIA3	ENSG00000167004	PDIA3
ENSBTAG00000017216	FRMD5	ENSG00000171877	FRMD5
ENSBTAG00000017246	UBB	ENSG00000170315	UBB
ENSBTAG00000017265	VBP1	ENSG00000155959	VBP1
ENSBTAG00000017268	PROCA1	ENSG00000167525	PROCA1
ENSBTAG00000017277	RAB36	ENSG00000100228	RAB36
ENSBTAG00000017291	GPR108	ENSG00000125734	GPR108
ENSBTAG00000017339	RUNX1T1	ENSG00000079102	RUNX1T1
ENSBTAG00000017354	MPP7	ENSG00000150054	MPP7
ENSBTAG00000017363	SAT1	ENSG00000130066	SAT1
ENSBTAG00000017389	RPLP0	ENSG00000089157	RPLP0
ENSBTAG00000017420	ZMAT4	ENSG00000165061	ZMAT4
ENSBTAG00000017446	E2F8	ENSG00000129173	E2F8
ENSBTAG00000017450	KLHL24	ENSG00000114796	KLHL24
ENSBTAG00000017455	ADAM9	ENSG00000168615	ADAM9
ENSBTAG00000017462	ATF4	ENSG00000128272	ATF4
ENSBTAG00000017493	JADE1	ENSG00000077684	JADE1
ENSBTAG00000017502	RIMKLA	ENSG00000177181	RIMKLA
ENSBTAG00000017514	CCND1	ENSG00000110092	CCND1
ENSBTAG00000017528	SNAI3	ENSG00000185669	SNAI3
ENSBTAG00000017541	TBX20	ENSG00000164532	TBX20
ENSBTAG00000017560	CEBPG
ENSBTAG00000017567	ACACA	ENSG00000278540	ACACA
ENSBTAG00000017571	PLEKHA5	ENSG00000052126	PLEKHA5
ENSBTAG00000017605	AK2	ENSG00000004455	AK2
ENSBTAG00000017649	SCML1
ENSBTAG00000017711	WHAMM	ENSG00000156232	WHAMM
ENSBTAG00000017745	IL6ST	ENSG00000134352	IL6ST
ENSBTAG00000017783	TSPYL2	ENSG00000184205	TSPYL2
ENSBTAG00000017793	KLRG2	ENSG00000188883	KLRG2
ENSBTAG00000017798	ERH
ENSBTAG00000017811	SLC39A9	ENSG00000029364	SLC39A9
ENSBTAG00000017826	SCLY	ENSG00000132330	SCLY
ENSBTAG00000017832	PDK3	ENSG00000067992	PDK3
ENSBTAG00000017860	HIPK2	ENSG00000064393	HIPK2
ENSBTAG00000017871	GNA12	ENSG00000146535	GNA12
ENSBTAG00000017922	DOLPP1	ENSG00000167130	DOLPP1
ENSBTAG00000017951	POLD4	ENSG00000175482	POLD4
ENSBTAG00000017951	POLD4	ENSG00000256514	AP003419.1
ENSBTAG00000017955	KCNIP3	ENSG00000115041	KCNIP3
ENSBTAG00000017957	SPATA24	ENSG00000170469	SPATA24
ENSBTAG00000018004	SH3GL3	ENSG00000140600	SH3GL3
ENSBTAG00000018037	PSKH1	ENSG00000159792	PSKH1
ENSBTAG00000018048	MED15	ENSG00000099917	MED15
ENSBTAG00000018094	ZNF689	ENSG00000156853	ZNF689
ENSBTAG00000018115	PEBP1
ENSBTAG00000018116	MTFP1	ENSG00000242114	MTFP1
ENSBTAG00000018126	VPS53	ENSG00000141252	VPS53
ENSBTAG00000018142	DTL	ENSG00000143476	DTL
ENSBTAG00000018161	TBX18	ENSG00000112837	TBX18
ENSBTAG00000018178	NARF	ENSG00000141562	NARF
ENSBTAG00000018207	M6PR	ENSG00000003056	M6PR
ENSBTAG00000018252	ARRDC4	ENSG00000140450	ARRDC4
ENSBTAG00000018258	SRSF2	ENSG00000161547	SRSF2
ENSBTAG00000018260	MFSD11	ENSG00000092931	MFSD11
ENSBTAG00000018271	SLC38A10	ENSG00000157637	SLC38A10
ENSBTAG00000018286	RNF181	ENSG00000168894	RNF181
ENSBTAG00000018295	SEC23B	ENSG00000101310	SEC23B
ENSBTAG00000018313	MBNL2	ENSG00000139793	MBNL2
ENSBTAG00000018320	RPLP1	ENSG00000137818	RPLP1
ENSBTAG00000018339	ATP5MC1
ENSBTAG00000018363	RBM48	ENSG00000127993	RBM48
ENSBTAG00000018372	STARD7	ENSG00000084090	STARD7
ENSBTAG00000018374	WASF2	ENSG00000158195	WASF2
ENSBTAG00000018413	TENT5B	ENSG00000158246	TENT5B
ENSBTAG00000018423	DDX5	ENSG00000108654	DDX5
ENSBTAG00000018431	NAV2	ENSG00000166833	NAV2
ENSBTAG00000018446	GCA	ENSG00000115271	GCA
ENSBTAG00000018453	ANKRD37	ENSG00000186352	ANKRD37
ENSBTAG00000018469	ALDH6A1	ENSG00000119711	ALDH6A1
ENSBTAG00000018471	SSR3	ENSG00000114850	SSR3
ENSBTAG00000018496	TIMM17B	ENSG00000126768	TIMM17B
ENSBTAG00000018498	PQBP1	ENSG00000102103	PQBP1
ENSBTAG00000018502	ARMC9	ENSG00000135931	ARMC9
ENSBTAG00000018522	OAZ1	ENSG00000104904	OAZ1
ENSBTAG00000018548	INTS7	ENSG00000143493	INTS7
ENSBTAG00000018588	TMBIM6	ENSG00000139644	TMBIM6
ENSBTAG00000018598	HSPB6	ENSG00000004776	HSPB6
ENSBTAG00000018599	PROSER3	ENSG00000167595	PROSER3
ENSBTAG00000018625	ZNF263	ENSG00000006194	ZNF263
ENSBTAG00000018635	ATP1A3	ENSG00000105409	ATP1A3
ENSBTAG00000018635	ATP1A3	ENSG00000285505	AC010616.1
ENSBTAG00000018642	RCCD1	ENSG00000166965	RCCD1
ENSBTAG00000018653	NABP1	ENSG00000173559	NABP1
ENSBTAG00000018680		ENSG00000163798	SLC4A1AP
ENSBTAG00000018681	TBXT	ENSG00000164458	TBXT
ENSBTAG00000018699	KAT7	ENSG00000136504	KAT7
ENSBTAG00000018756	DNAJB3
ENSBTAG00000018772	TAF1C	ENSG00000103168	TAF1C
ENSBTAG00000018773	RND1	ENSG00000172602	RND1
ENSBTAG00000018775	TPX2	ENSG00000088325	TPX2
ENSBTAG00000018787	GCM2	ENSG00000124827	GCM2
ENSBTAG00000018795	PMS1	ENSG00000064933	PMS1
ENSBTAG00000018806	PSRC1	ENSG00000134222	PSRC1
ENSBTAG00000018808	SLC25A35	ENSG00000125434	SLC25A35
ENSBTAG00000018812	NOP56	ENSG00000101361	NOP56
ENSBTAG00000018823	GRN	ENSG00000030582	GRN
ENSBTAG00000018829	SPRYD7	ENSG00000123178	SPRYD7
ENSBTAG00000018854	SOD1	ENSG00000142168	SOD1
ENSBTAG00000018883	DCTN3	ENSG00000137100	DCTN3
ENSBTAG00000018898	ARID4A	ENSG00000032219	ARID4A
ENSBTAG00000018913	DALRD3	ENSG00000178149	DALRD3
ENSBTAG00000018924	QRICH1	ENSG00000198218	QRICH1
ENSBTAG00000018925	EXOSC3	ENSG00000107371	EXOSC3
ENSBTAG00000018928	QARS1	ENSG00000172053	QARS1
ENSBTAG00000018947	SYT16	ENSG00000139973	SYT16
ENSBTAG00000018948	HIF3A	ENSG00000124440	HIF3A
ENSBTAG00000019023	NANS	ENSG00000095380	NANS
ENSBTAG00000019025	NDUFA11	ENSG00000267740	AC024592.3
ENSBTAG00000019025	NDUFA11	ENSG00000174886	NDUFA11
ENSBTAG00000019029	DPH5	ENSG00000117543	DPH5
ENSBTAG00000019044	BAIAP2	ENSG00000175866	BAIAP2
ENSBTAG00000019090	PLEKHH3	ENSG00000068137	PLEKHH3
ENSBTAG00000019091	RNPC3	ENSG00000185946	RNPC3
ENSBTAG00000019099	SLC25A37	ENSG00000147454	SLC25A37
ENSBTAG00000019121	IFT122	ENSG00000163913	IFT122
ENSBTAG00000019125	SLC1A1
ENSBTAG00000019183	FUZ	ENSG00000010361	FUZ
ENSBTAG00000019197	TASOR2	ENSG00000108021	TASOR2
ENSBTAG00000019210	ADCY2	ENSG00000078295	ADCY2
ENSBTAG00000019262	TOP2A	ENSG00000131747	TOP2A
ENSBTAG00000019273	DMRTC2	ENSG00000142025	DMRTC2
ENSBTAG00000019295	MDH1	ENSG00000014641	MDH1
ENSBTAG00000019305	EXOG	ENSG00000157036	EXOG
ENSBTAG00000019312	TFCP2	ENSG00000135457	TFCP2
ENSBTAG00000019340		ENSG00000184226	PCDH9
ENSBTAG00000019357	ZNF688
ENSBTAG00000019386	BOLA-NC1
ENSBTAG00000019434	PDCD4	ENSG00000150593	PDCD4
ENSBTAG00000019456	SPRED2	ENSG00000198369	SPRED2
ENSBTAG00000019461	NUMBL	ENSG00000105245	NUMBL
ENSBTAG00000019462	COQ8B	ENSG00000123815	COQ8B
ENSBTAG00000019496	CDKN3	ENSG00000100526	CDKN3
ENSBTAG00000019509	NUDT5	ENSG00000165609	NUDT5
ENSBTAG00000019511	CDC123	ENSG00000151465	CDC123
ENSBTAG00000019530	KDM8	ENSG00000155666	KDM8
ENSBTAG00000019532	HTRA4	ENSG00000169495	HTRA4
ENSBTAG00000019556	MIIP	ENSG00000116691	MIIP
ENSBTAG00000019581	PLEKHF2	ENSG00000175895	PLEKHF2
ENSBTAG00000019589	CFAP410	ENSG00000160226	CFAP410
ENSBTAG00000019603	LDHB	ENSG00000285854	AC010197.2
ENSBTAG00000019627	THY1	ENSG00000154096	THY1
ENSBTAG00000019633	SHROOM3	ENSG00000138771	SHROOM3
ENSBTAG00000019674	CLIP3	ENSG00000105270	CLIP3
ENSBTAG00000019676	MC4R	ENSG00000166603	MC4R
ENSBTAG00000019678	ALKBH6	ENSG00000239382	ALKBH6
ENSBTAG00000019700	PC	ENSG00000173599	PC
ENSBTAG00000019703	PRPS1	ENSG00000147224	PRPS1
ENSBTAG00000019707	GATA2	ENSG00000179348	GATA2
ENSBTAG00000019732	GLRA3	ENSG00000145451	GLRA3
ENSBTAG00000019738	MDM1	ENSG00000111554	MDM1
ENSBTAG00000019743	CHTF18	ENSG00000127586	CHTF18
ENSBTAG00000019746	CCDC66	ENSG00000180376	CCDC66
ENSBTAG00000019754	CAVIN3	ENSG00000170955	CAVIN3
ENSBTAG00000019767	MIER2	ENSG00000105556	MIER2
ENSBTAG00000019785	CIC	ENSG00000079432	CIC
ENSBTAG00000019791	GRHL3	ENSG00000158055	GRHL3
ENSBTAG00000019806	YPEL2	ENSG00000175155	YPEL2
ENSBTAG00000019810	AARS1	ENSG00000090861	AARS1
ENSBTAG00000019823	ADAMTS17	ENSG00000140470	ADAMTS17
ENSBTAG00000019838	SHC1	ENSG00000160691	SHC1
ENSBTAG00000019846	ALKBH2	ENSG00000189046	ALKBH2
ENSBTAG00000019868	RUFY1	ENSG00000176783	RUFY1
ENSBTAG00000019886	BORA	ENSG00000136122	BORA
ENSBTAG00000019888	HIRA	ENSG00000100084	HIRA
ENSBTAG00000019891	MRPL40	ENSG00000185608	MRPL40
ENSBTAG00000019918	PSME3	ENSG00000131467	PSME3
ENSBTAG00000019954	ABHD2	ENSG00000140526	ABHD2
ENSBTAG00000019972	TEPSIN	ENSG00000167302	TEPSIN
ENSBTAG00000019977	PCDH10	ENSG00000138650	PCDH10
ENSBTAG00000019998	HAGH	ENSG00000063854	HAGH
ENSBTAG00000020026	C3H1orf43	ENSG00000143612	C1orf43
ENSBTAG00000020043	ARHGAP17	ENSG00000140750	ARHGAP17
ENSBTAG00000020050	MLEC	ENSG00000110917	MLEC
ENSBTAG00000020055	CEP44	ENSG00000164118	CEP44
ENSBTAG00000020067	LLGL2	ENSG00000073350	LLGL2
ENSBTAG00000020089	USP32	ENSG00000129204	USP6
ENSBTAG00000020089	USP32	ENSG00000170832	USP32
ENSBTAG00000020090	EPHX3	ENSG00000105131	EPHX3
ENSBTAG00000020116	JSP.1
ENSBTAG00000020122	USP16	ENSG00000156256	USP16
ENSBTAG00000020227	FAM72A	ENSG00000263513	FAM72C
ENSBTAG00000020227	FAM72A	ENSG00000196550	FAM72A
ENSBTAG00000020227	FAM72A	ENSG00000215784	FAM72D
ENSBTAG00000020227	FAM72A	ENSG00000188610	FAM72B
ENSBTAG00000020229	ATP8B3	ENSG00000130270	ATP8B3
ENSBTAG00000020233	CCDC186	ENSG00000165813	CCDC186
ENSBTAG00000020251	LYPD4	ENSG00000273111	LYPD4
ENSBTAG00000020272	SIK2	ENSG00000170145	SIK2
ENSBTAG00000020294	PTPN6	ENSG00000111679	PTPN6
ENSBTAG00000020301	BLM	ENSG00000197299	BLM
ENSBTAG00000020308	EIF4G2	ENSG00000110321	EIF4G2
ENSBTAG00000020309	G3BP1	ENSG00000145907	G3BP1
ENSBTAG00000020312	NCOA2	ENSG00000140396	NCOA2
ENSBTAG00000020315	DENND5B	ENSG00000170456	DENND5B
ENSBTAG00000020329	FAM161B	ENSG00000156050	FAM161B
ENSBTAG00000020331	COQ6	ENSG00000119723	COQ6
ENSBTAG00000020332	OSBP	ENSG00000110048	OSBP
ENSBTAG00000020338	CCT6B	ENSG00000132141	CCT6B
ENSBTAG00000020340	ZNF830	ENSG00000198783	ZNF830
ENSBTAG00000020341	MOV10L1	ENSG00000073146	MOV10L1
ENSBTAG00000020345	CNN3	ENSG00000117519	CNN3
ENSBTAG00000020371	ACOT8	ENSG00000101473	ACOT8
ENSBTAG00000020373	C3orf67	ENSG00000163689	C3orf67
ENSBTAG00000020385	ALDH1B1	ENSG00000137124	ALDH1B1
ENSBTAG00000020402	TDRD9	ENSG00000156414	TDRD9
ENSBTAG00000020412	RAP2A	ENSG00000125249	RAP2A
ENSBTAG00000020428	PAF1	ENSG00000006712	PAF1
ENSBTAG00000020429	MED29	ENSG00000063322	MED29
ENSBTAG00000020431	DERL2	ENSG00000072849	DERL2
ENSBTAG00000020432	MIS12	ENSG00000167842	MIS12
ENSBTAG00000020451	USP1	ENSG00000162607	USP1
ENSBTAG00000020458	STX6	ENSG00000135823	STX6
ENSBTAG00000020472	KDM5A	ENSG00000073614	KDM5A
ENSBTAG00000020515	FAM160A2	ENSG00000051009	FAM160A2
ENSBTAG00000020544	BCL7B	ENSG00000106635	BCL7B
ENSBTAG00000020560	CLPTM1	ENSG00000104853	CLPTM1
ENSBTAG00000020596	TMEM126B	ENSG00000171204	TMEM126B
ENSBTAG00000020607	ABCB6	ENSG00000115657	ABCB6
ENSBTAG00000020611	GLB1L	ENSG00000163521	GLB1L
ENSBTAG00000020613	STK16	ENSG00000115661	STK16
ENSBTAG00000020645	GNAI2	ENSG00000114353	GNAI2
ENSBTAG00000020648	SCFD2	ENSG00000184178	SCFD2
ENSBTAG00000020662	SARNP
ENSBTAG00000020663	ORMDL2	ENSG00000123353	ORMDL2
ENSBTAG00000020714	DDX19B	ENSG00000168872	DDX19A
ENSBTAG00000020714	DDX19B	ENSG00000157349	DDX19B
ENSBTAG00000020714	DDX19B	ENSG00000260537	AC012184.2
ENSBTAG00000020726	ARHGEF7	ENSG00000102606	ARHGEF7
ENSBTAG00000020748	FAM76B	ENSG00000077458	FAM76B
ENSBTAG00000020754	ZNF526	ENSG00000167625	ZNF526
ENSBTAG00000020758	MAP3K12	ENSG00000139625	MAP3K12
ENSBTAG00000020761	USP33	ENSG00000077254	USP33
ENSBTAG00000020775	FIBP	ENSG00000172500	FIBP
ENSBTAG00000020782	CNOT1	ENSG00000125107	CNOT1
ENSBTAG00000020797	CABLES2	ENSG00000149679	CABLES2
ENSBTAG00000020855	PTPN4	ENSG00000088179	PTPN4
ENSBTAG00000020861	CHAMP1	ENSG00000198824	CHAMP1
ENSBTAG00000020872	C5AR1	ENSG00000197405	C5AR1
ENSBTAG00000020889	CA7	ENSG00000168748	CA7
ENSBTAG00000020907	PSMC3IP	ENSG00000131470	PSMC3IP
ENSBTAG00000020911	FNBP4	ENSG00000109920	FNBP4
ENSBTAG00000020943	CTU2	ENSG00000174177	CTU2
ENSBTAG00000020957	FZD5	ENSG00000163251	FZD5
ENSBTAG00000020961	DUSP19	ENSG00000162999	DUSP19
ENSBTAG00000020963	RASSF1	ENSG00000068028	RASSF1
ENSBTAG00000020975	SYNGAP1	ENSG00000197283	SYNGAP1
ENSBTAG00000020980	CAT	ENSG00000121691	CAT
ENSBTAG00000020998	RUVBL1	ENSG00000175792	RUVBL1
ENSBTAG00000020999	DDB2	ENSG00000134574	DDB2
ENSBTAG00000021016	GTF2F1	ENSG00000125651	GTF2F1
ENSBTAG00000021037	ARNT	ENSG00000143437	ARNT
ENSBTAG00000021045	E2F3	ENSG00000112242	E2F3
ENSBTAG00000021065	MFSD13A	ENSG00000138111	MFSD13A
ENSBTAG00000021067	ACTR1A	ENSG00000138107	ACTR1A
ENSBTAG00000021068	SUFU	ENSG00000107882	SUFU
ENSBTAG00000021071	TRIM8	ENSG00000171206	TRIM8
ENSBTAG00000021082	TMEM125	ENSG00000179178	TMEM125
ENSBTAG00000021109		ENSG00000165704	HPRT1
ENSBTAG00000021111	POU5F1	ENSG00000212993	POU5F1B
ENSBTAG00000021111	POU5F1	ENSG00000204531	POU5F1
ENSBTAG00000021127	GNA14	ENSG00000156049	GNA14
ENSBTAG00000021131	HNRNPK	ENSG00000165119	HNRNPK
ENSBTAG00000021134	DPP9	ENSG00000142002	DPP9
ENSBTAG00000021140	RMND5A	ENSG00000153561	RMND5A
ENSBTAG00000021151	MYH10	ENSG00000133026	MYH10
ENSBTAG00000021162	CKAP2	ENSG00000136108	CKAP2
ENSBTAG00000021170	OSBPL9	ENSG00000117859	OSBPL9
ENSBTAG00000021174	NRDC	ENSG00000078618	NRDC
ENSBTAG00000021181	BUB1	ENSG00000169679	BUB1
ENSBTAG00000021182	DOCK4	ENSG00000128512	DOCK4
ENSBTAG00000021187	ID2	ENSG00000115738	ID2
ENSBTAG00000021190	CDH2	ENSG00000170558	CDH2
ENSBTAG00000021201	FAM126B	ENSG00000155744	FAM126B
ENSBTAG00000021209	UBR5	ENSG00000104517	UBR5
ENSBTAG00000021217	COL11A1	ENSG00000060718	COL11A1
ENSBTAG00000021222	ZNF771	ENSG00000179965	ZNF771
ENSBTAG00000021232	TPD52L2	ENSG00000101150	TPD52L2
ENSBTAG00000021272	ABCG1	ENSG00000160179	ABCG1
ENSBTAG00000021293	SNUPN	ENSG00000169371	SNUPN
ENSBTAG00000021301	ACSF2	ENSG00000167107	ACSF2
ENSBTAG00000021307	BNIP3L	ENSG00000104765	BNIP3L
ENSBTAG00000021313	RUNDC3B	ENSG00000105784	RUNDC3B
ENSBTAG00000021334	C24H18orf32	ENSG00000177576	C18orf32
ENSBTAG00000021346	CCDC34	ENSG00000109881	CCDC34
ENSBTAG00000021373	GTF3C5	ENSG00000148308	GTF3C5
ENSBTAG00000021392	DCAF11	ENSG00000100897	DCAF11
ENSBTAG00000021413	ZIC3	ENSG00000156925	ZIC3
ENSBTAG00000021421	SSR4	ENSG00000180879	SSR4
ENSBTAG00000021445	ST8SIA4	ENSG00000113532	ST8SIA4
ENSBTAG00000021449	DCAF13	ENSG00000164934	DCAF13
ENSBTAG00000021452	TRANK1	ENSG00000168016	TRANK1
ENSBTAG00000021487	CIART	ENSG00000159208	CIART
ENSBTAG00000021512	ZBTB7B	ENSG00000160685	ZBTB7B
ENSBTAG00000021514	DNPEP	ENSG00000123992	DNPEP
ENSBTAG00000021521	BFAR	ENSG00000103429	BFAR
ENSBTAG00000021523	STAT3	ENSG00000168610	STAT3
ENSBTAG00000021538	MYO1E	ENSG00000157483	MYO1E
ENSBTAG00000021558	LSM14B	ENSG00000149657	LSM14B
ENSBTAG00000021568	VWCE	ENSG00000167992	VWCE
ENSBTAG00000021576	LMOD1	ENSG00000163431	LMOD1
ENSBTAG00000021582	NCAPG	ENSG00000109805	NCAPG
ENSBTAG00000021583	TPGS2	ENSG00000134779	TPGS2
ENSBTAG00000021594	TDRKH	ENSG00000182134	TDRKH
ENSBTAG00000021600	KANSL1L	ENSG00000144445	KANSL1L
ENSBTAG00000021601	PARD6B	ENSG00000124171	PARD6B
ENSBTAG00000021602	CTTNBP2NL	ENSG00000143079	CTTNBP2NL
ENSBTAG00000021639	ARC	ENSG00000198576	ARC
ENSBTAG00000021643	EFCAB12	ENSG00000172771	EFCAB12
ENSBTAG00000021645	MBD4	ENSG00000129071	MBD4
ENSBTAG00000021654	GAS2	ENSG00000148935	GAS2
ENSBTAG00000021680	SKA2	ENSG00000182628	SKA2
ENSBTAG00000021681	PRR11	ENSG00000068489	PRR11
ENSBTAG00000021741	RPS6KA2	ENSG00000071242	RPS6KA2
ENSBTAG00000021743	ZNF704	ENSG00000164684	ZNF704
ENSBTAG00000021766	HBEGF	ENSG00000113070	HBEGF
ENSBTAG00000021768	CCNG2	ENSG00000138764	CCNG2
ENSBTAG00000021769	CUL3	ENSG00000036257	CUL3
ENSBTAG00000021799	RCN3	ENSG00000142552	RCN3
ENSBTAG00000021814
ENSBTAG00000021880	COQ8A	ENSG00000163050	COQ8A
ENSBTAG00000021883	AP3M1	ENSG00000185009	AP3M1
ENSBTAG00000021896	NUP214	ENSG00000126883	NUP214
ENSBTAG00000021897	B4GALT3	ENSG00000158850	B4GALT3
ENSBTAG00000021922	SMAP2	ENSG00000084070	SMAP2
ENSBTAG00000021943	NFYC	ENSG00000066136	NFYC
ENSBTAG00000021944	RTRAF	ENSG00000087302	RTRAF
ENSBTAG00000021968	MID2	ENSG00000080561	MID2
ENSBTAG00000021997	ITSN1	ENSG00000205726	ITSN1
ENSBTAG00000021999	CPT1A	ENSG00000110090	CPT1A
ENSBTAG00000022003	NSUN6	ENSG00000241058	NSUN6
ENSBTAG00000022027	DDT	ENSG00000285762	AC253536.7
ENSBTAG00000022027	DDT	ENSG00000099974	DDTL
ENSBTAG00000022027	DDT	ENSG00000099977	DDT
ENSBTAG00000022028	DERL3	ENSG00000099958	DERL3
ENSBTAG00000022058	ACACB	ENSG00000076555	ACACB
ENSBTAG00000022067	FAM216A	ENSG00000204856	FAM216A
ENSBTAG00000022155	FSTL1	ENSG00000163430	FSTL1
ENSBTAG00000022160	NAP1L4	ENSG00000205531	NAP1L4
ENSBTAG00000022244	ACTN3	ENSG00000248746	ACTN3
ENSBTAG00000022293	CSKMT	ENSG00000214756	CSKMT
ENSBTAG00000022382	TMEM218	ENSG00000150433	TMEM218
ENSBTAG00000022450	THAP9	ENSG00000168152	THAP9
ENSBTAG00000022520	BRCA1	ENSG00000012048	BRCA1
ENSBTAG00000022613	CYCS
ENSBTAG00000022622	CISH	ENSG00000114737	CISH
ENSBTAG00000022777	CDC42BPA	ENSG00000143776	CDC42BPA
ENSBTAG00000022783	CDH8	ENSG00000150394	CDH8
ENSBTAG00000023106		ENSG00000170364	SETMAR
ENSBTAG00000023179	TRIB1	ENSG00000173334	TRIB1
ENSBTAG00000023333	LENG1	ENSG00000105617	LENG1
ENSBTAG00000023417	RUVBL2	ENSG00000183207	RUVBL2
ENSBTAG00000023445	SIAH2	ENSG00000181788	SIAH2
ENSBTAG00000023453	C18H19orf54	ENSG00000188493	C19orf54
ENSBTAG00000023614	NUDT19	ENSG00000213965	NUDT19
ENSBTAG00000023675	ZNF654	ENSG00000175105	ZNF654
ENSBTAG00000023744	YPEL5
ENSBTAG00000023814	ECT2	ENSG00000114346	ECT2
ENSBTAG00000023831	ELP4	ENSG00000109911	ELP4
ENSBTAG00000023843	RALGPS1	ENSG00000136828	RALGPS1
ENSBTAG00000023851	FAM102A	ENSG00000167106	FAM102A
ENSBTAG00000023920	GPR158	ENSG00000151025	GPR158
ENSBTAG00000023938	CENPA	ENSG00000115163	CENPA
ENSBTAG00000023947	AVPI1	ENSG00000119986	AVPI1
ENSBTAG00000023978		ENSG00000274791	F8A2
ENSBTAG00000023978		ENSG00000277150	F8A3
ENSBTAG00000023978		ENSG00000277203	F8A1
ENSBTAG00000024042	MORN2	ENSG00000188010	MORN2
ENSBTAG00000024105	BCL2L11	ENSG00000153094	BCL2L11
ENSBTAG00000024115	FOXO6	ENSG00000204060	FOXO6
ENSBTAG00000024275	XRCC4	ENSG00000152422	XRCC4
ENSBTAG00000024381	MAN1A1	ENSG00000111885	MAN1A1
ENSBTAG00000024431	PEX1	ENSG00000127980	PEX1
ENSBTAG00000024449	CENPF	ENSG00000117724	CENPF
ENSBTAG00000024561	H3F3A	ENSG00000163041	H3-3A
ENSBTAG00000024657		ENSG00000186660	ZFP91
ENSBTAG00000024657		ENSG00000255073	ZFP91-CNTF
ENSBTAG00000024663	LAD1	ENSG00000159166	LAD1
ENSBTAG00000024708	CABIN1	ENSG00000099991	CABIN1
ENSBTAG00000024723	CHCHD3	ENSG00000106554	CHCHD3
ENSBTAG00000024726	HJURP	ENSG00000123485	HJURP
ENSBTAG00000024773	POU3F2	ENSG00000184486	POU3F2
ENSBTAG00000024787	HAUS3	ENSG00000214367	HAUS3
ENSBTAG00000024814	B4GALNT4	ENSG00000182272	B4GALNT4
ENSBTAG00000024822	SETX	ENSG00000107290	SETX
ENSBTAG00000024884	CCNF	ENSG00000162063	CCNF
ENSBTAG00000024974	HEXIM2	ENSG00000168517	HEXIM2
ENSBTAG00000025121	EMC6	ENSG00000127774	EMC6
ENSBTAG00000025149	RPAIN	ENSG00000129197	RPAIN
ENSBTAG00000025183	ANKRD40CL	ENSG00000167117	ANKRD40CL
ENSBTAG00000025211	ING1	ENSG00000153487	ING1
ENSBTAG00000025308	STON2	ENSG00000140022	STON2
ENSBTAG00000025372	RIOX1	ENSG00000170468	RIOX1
ENSBTAG00000025403	TTLL5
ENSBTAG00000025426	NSD1	ENSG00000165671	NSD1
ENSBTAG00000025428
ENSBTAG00000025441	HSPA1A	ENSG00000204388	HSPA1B
ENSBTAG00000025441	HSPA1A	ENSG00000204389	HSPA1A
ENSBTAG00000025442	HSPA1L	ENSG00000204390	HSPA1L
ENSBTAG00000025540	ALKBH7	ENSG00000125652	ALKBH7
ENSBTAG00000025593	CCDC32	ENSG00000128891	CCDC32
ENSBTAG00000025809	ABHD8	ENSG00000127220	ABHD8
ENSBTAG00000025817	BORCS8	ENSG00000064489	BORCS8-MEF2B
ENSBTAG00000025817	BORCS8	ENSG00000254901	BORCS8
ENSBTAG00000026114	UBE2F	ENSG00000258984	UBE2F-SCLY
ENSBTAG00000026114	UBE2F	ENSG00000184182	UBE2F
ENSBTAG00000026191	GET4	ENSG00000239857	GET4
ENSBTAG00000026236	AZGP1	ENSG00000160862	AZGP1
ENSBTAG00000026243	PPP1R35	ENSG00000160813	PPP1R35
ENSBTAG00000026246	MOSPD3	ENSG00000106330	MOSPD3
ENSBTAG00000026254	MED30	ENSG00000164758	MED30
ENSBTAG00000026344	MAFA	ENSG00000182759	MAFA
ENSBTAG00000026356	DGAT1	ENSG00000185000	DGAT1
ENSBTAG00000026369	ENC1	ENSG00000171617	ENC1
ENSBTAG00000026375	RMI2	ENSG00000175643	RMI2
ENSBTAG00000026408	ZNF213	ENSG00000085644	ZNF213
ENSBTAG00000026429	DECR2	ENSG00000242612	DECR2
ENSBTAG00000026604	LYRM2	ENSG00000083099	LYRM2
ENSBTAG00000026657	IFT27	ENSG00000100360	IFT27
ENSBTAG00000026754	RNF41	ENSG00000181852	RNF41
ENSBTAG00000026953	TRIP11	ENSG00000100815	TRIP11
ENSBTAG00000026993	TMBIM4	ENSG00000228144	AC078927.1
ENSBTAG00000026993	TMBIM4	ENSG00000155957	TMBIM4
ENSBTAG00000026995	PNN	ENSG00000100941	PNN
ENSBTAG00000027017	SIX3	ENSG00000138083	SIX3
ENSBTAG00000027024	ARHGAP5	ENSG00000100852	ARHGAP5
ENSBTAG00000027151	ARHGAP26	ENSG00000145819	ARHGAP26
ENSBTAG00000027159	ZBTB8OS	ENSG00000176261	ZBTB8OS
ENSBTAG00000027173	CHP1	ENSG00000187446	CHP1
ENSBTAG00000027182	NR3C2	ENSG00000151623	NR3C2
ENSBTAG00000027446	RSU1	ENSG00000148484	RSU1
ENSBTAG00000027464	FGFRL1	ENSG00000127418	FGFRL1
ENSBTAG00000027711	YIF1B	ENSG00000167645	YIF1B
ENSBTAG00000027723
ENSBTAG00000027879	MPC1	ENSG00000060762	MPC1
ENSBTAG00000029569	5S_rRNA
ENSBTAG00000029891	bta-mir-130b
ENSBTAG00000029922	bta-mir-9-1	ENSG00000284329	MIR9-3
ENSBTAG00000030122	bta-mir-130a	ENSG00000208009	MIR130A
ENSBTAG00000030169	SUMO2	ENSG00000177688	SUMO4
ENSBTAG00000030198	TMEM232	ENSG00000186952	TMEM232
ENSBTAG00000030199
ENSBTAG00000030255	PDXP	ENSG00000241360	PDXP
ENSBTAG00000030302	EDF1	ENSG00000107223	EDF1
ENSBTAG00000030335	ALDH4A1	ENSG00000159423	ALDH4A1
ENSBTAG00000030369	IFFO1	ENSG00000010295	IFFO1
ENSBTAG00000030435	PNRC2	ENSG00000189266	PNRC2
ENSBTAG00000030557	LIN52	ENSG00000205659	LIN52
ENSBTAG00000030567	ODF2	ENSG00000136811	ODF2
ENSBTAG00000030599	SMOC1	ENSG00000198732	SMOC1
ENSBTAG00000030669	FGGY	ENSG00000172456	FGGY
ENSBTAG00000030670	PCNT	ENSG00000160299	PCNT
ENSBTAG00000030671	HOOK1	ENSG00000134709	HOOK1
ENSBTAG00000030775	PCBP3	ENSG00000183570	PCBP3
ENSBTAG00000030910
ENSBTAG00000030915	ISY1	ENSG00000240682	ISY1
ENSBTAG00000030915	ISY1	ENSG00000261796	ISY1-RAB43
ENSBTAG00000030966	TAF6	ENSG00000106290	TAF6
ENSBTAG00000030979	TUBA3E	ENSG00000075886	TUBA3D
ENSBTAG00000031017
ENSBTAG00000031076		ENSG00000260643	AC092718.3
ENSBTAG00000031076		ENSG00000140905	GCSH
ENSBTAG00000031076		ENSG00000284512	AC092718.8
ENSBTAG00000031347	SPDYA	ENSG00000163806	SPDYA
ENSBTAG00000031387	FZR1	ENSG00000105325	FZR1
ENSBTAG00000031544	DDIT3	ENSG00000175197	DDIT3
ENSBTAG00000031579	SGO2	ENSG00000163535	SGO2
ENSBTAG00000031688	RBM4	ENSG00000173933	RBM4
ENSBTAG00000031709	PDCD10	ENSG00000114209	PDCD10
ENSBTAG00000031716	MRGBP	ENSG00000101189	MRGBP
ENSBTAG00000031741	ZNF322	ENSG00000181315	ZNF322
ENSBTAG00000031765	CCDC189	ENSG00000196118	CCDC189
ENSBTAG00000031777	GDPD5	ENSG00000158555	GDPD5
ENSBTAG00000031778	HIST1H2BD	ENSG00000158373	H2BC5
ENSBTAG00000031792	ZNRD1	ENSG00000066379	ZNRD1
ENSBTAG00000031797	MANF	ENSG00000145050	MANF
ENSBTAG00000031852	TBC1D10B	ENSG00000169221	TBC1D10B
ENSBTAG00000031861	RHEB	ENSG00000106615	RHEB
ENSBTAG00000031869	ZSCAN26	ENSG00000197062	ZSCAN26
ENSBTAG00000031886	HIST1H2BB	ENSG00000233822	H2BC15
ENSBTAG00000032087	ATXN2L	ENSG00000168488	ATXN2L
ENSBTAG00000032092	CDH11	ENSG00000140937	CDH11
ENSBTAG00000032130	CATSPER2	ENSG00000166762	CATSPER2
ENSBTAG00000032183	NELL2	ENSG00000184613	NELL2
ENSBTAG00000032292	CCDC159	ENSG00000183401	CCDC159
ENSBTAG00000032427	FHOD1	ENSG00000135723	FHOD1
ENSBTAG00000032455	H2BC18	ENSG00000203814	H2BC18
ENSBTAG00000032456	H2AC21	ENSG00000184270	H2AC21
ENSBTAG00000032640	FOPNL	ENSG00000133393	FOPNL
ENSBTAG00000032686	HOMEZ	ENSG00000215271	HOMEZ
ENSBTAG00000032829	GHITM	ENSG00000165678	GHITM
ENSBTAG00000032859		ENSG00000156110	ADK
ENSBTAG00000033015	FAHD1	ENSG00000180185	FAHD1
ENSBTAG00000033056	PLD5	ENSG00000180287	PLD5
ENSBTAG00000033078	CNEP1R1	ENSG00000205423	CNEP1R1
ENSBTAG00000033167		ENSG00000274791	F8A2
ENSBTAG00000033167		ENSG00000277150	F8A3
ENSBTAG00000033167		ENSG00000277203	F8A1
ENSBTAG00000033351	PACRGL	ENSG00000163138	PACRGL
ENSBTAG00000033562	LHX1	ENSG00000273706	LHX1
ENSBTAG00000034069	MAB21L1	ENSG00000180660	MAB21L1
ENSBTAG00000034366		ENSG00000116741	RGS2
ENSBTAG00000034436	PDPK1	ENSG00000140992	PDPK1
ENSBTAG00000034519
ENSBTAG00000034633	ERO1B	ENSG00000086619	ERO1B
ENSBTAG00000034659	UBTD2	ENSG00000168246	UBTD2
ENSBTAG00000034674		ENSG00000184908	CLCNKB
ENSBTAG00000034674		ENSG00000186510	CLCNKA
ENSBTAG00000034712	RAB33A	ENSG00000134594	RAB33A
ENSBTAG00000034796	TEX264	ENSG00000164081	TEX264
ENSBTAG00000034925	KHDC3L	ENSG00000203908	KHDC3L
ENSBTAG00000035064	C4H7orf57	ENSG00000164746	C7orf57
ENSBTAG00000035244	ANKRD39	ENSG00000213337	ANKRD39
ENSBTAG00000035776	CFAP299
ENSBTAG00000036393	bta-mir-658
ENSBTAG00000036443	bta-mir-301b	ENSG00000212102	MIR301B
ENSBTAG00000037110	U12	ENSG00000276027	RNU12
ENSBTAG00000037338	bta-mir-935	ENSG00000284583	MIR935
ENSBTAG00000037375
ENSBTAG00000037508	EBF1	ENSG00000164330	EBF1
ENSBTAG00000037523	B3GALT6	ENSG00000176022	B3GALT6
ENSBTAG00000037571	EBAG9	ENSG00000147654	EBAG9
ENSBTAG00000037634
ENSBTAG00000037687	ADGRF2	ENSG00000164393	ADGRF2
ENSBTAG00000037721
ENSBTAG00000037781	FKBPL	ENSG00000204315	FKBPL
ENSBTAG00000037844	CDH18	ENSG00000145526	CDH18
ENSBTAG00000037938
ENSBTAG00000037941	QTRT1	ENSG00000213339	QTRT1
ENSBTAG00000037964	HIST3H2A	ENSG00000181218	H2AW
ENSBTAG00000037981
ENSBTAG00000038043	ABCD2	ENSG00000173208	ABCD2
ENSBTAG00000038117	ATG10	ENSG00000152348	ATG10
ENSBTAG00000038251	NAA16	ENSG00000172766	NAA16
ENSBTAG00000038333	RBM23	ENSG00000100461	RBM23
ENSBTAG00000038381	SLC26A6	ENSG00000225697	SLC26A6
ENSBTAG00000038464	PLIN5	ENSG00000214456	PLIN5
ENSBTAG00000038548	SLC47A2	ENSG00000180638	SLC47A2
ENSBTAG00000038635
ENSBTAG00000038684		ENSG00000286135	AL603764.2
ENSBTAG00000038696	RAB8A	ENSG00000167461	RAB8A
ENSBTAG00000038715
ENSBTAG00000038738	PXMP4	ENSG00000101417	PXMP4
ENSBTAG00000038794	TMEM245	ENSG00000106771	TMEM245
ENSBTAG00000038845	TYSND1	ENSG00000156521	TYSND1
ENSBTAG00000038858	CKLF	ENSG00000217555	CKLF
ENSBTAG00000038866	UBE2I
ENSBTAG00000038888	ZBTB9	ENSG00000213588	ZBTB9
ENSBTAG00000039071	ANKRD16	ENSG00000134461	ANKRD16
ENSBTAG00000039122	PLA2G5	ENSG00000127472	PLA2G5
ENSBTAG00000039138	MRPL41	ENSG00000182154	MRPL41
ENSBTAG00000039172	RABGAP1	ENSG00000011454	RABGAP1
ENSBTAG00000039190	SLC9A5	ENSG00000135740	SLC9A5
ENSBTAG00000039462	PCLAF	ENSG00000166803	PCLAF
ENSBTAG00000039462	PCLAF	ENSG00000259316	AC087632.2
ENSBTAG00000039485	MEIOC	ENSG00000180336	MEIOC
ENSBTAG00000039591	TMEM167A
ENSBTAG00000039593	FAM98C	ENSG00000130244	FAM98C
ENSBTAG00000039684	CAVIN1	ENSG00000177469	CAVIN1
ENSBTAG00000039705	HGH1	ENSG00000235173	HGH1
ENSBTAG00000039709	PARPBP	ENSG00000185480	PARPBP
ENSBTAG00000039916	SMAD2	ENSG00000175387	SMAD2
ENSBTAG00000039935	KCNC3	ENSG00000131398	KCNC3
ENSBTAG00000039946	ZNF814
ENSBTAG00000039958	GYS1	ENSG00000104812	GYS1
ENSBTAG00000039962	DCTPP1	ENSG00000179958	DCTPP1
ENSBTAG00000039981		ENSG00000007923	DNAJC11
ENSBTAG00000039992	TUBA1C	ENSG00000167553	TUBA1C
ENSBTAG00000040098		ENSG00000164508	H2AC1
ENSBTAG00000040217
ENSBTAG00000040268	UBE2U	ENSG00000177414	UBE2U
ENSBTAG00000040290	GSTO2	ENSG00000065621	GSTO2
ENSBTAG00000040331		ENSG00000213203	GIMAP1
ENSBTAG00000040361	LFNG	ENSG00000106003	LFNG
ENSBTAG00000040512	PCP4L1	ENSG00000248485	PCP4L1
ENSBTAG00000042160	U6
ENSBTAG00000042273	SNORA57	ENSG00000206597	SNORA57
ENSBTAG00000042275	SNORD101	ENSG00000206754	SNORD101
ENSBTAG00000042305	SNORD7	ENSG00000207297	SNORD7
ENSBTAG00000042377	SNORD33	ENSG00000199631	SNORD33
ENSBTAG00000042391		ENSG00000212588	SNORA26
ENSBTAG00000042391		ENSG00000212490	AC104066.2
ENSBTAG00000042394		ENSG00000207187	SNORA10B
ENSBTAG00000042394		ENSG00000206811	SNORA10
ENSBTAG00000042394		ENSG00000199566	AC008083.1
ENSBTAG00000042677	bta-mir-677	ENSG00000252682	AL354980.1
ENSBTAG00000042677	bta-mir-677	ENSG00000252517	AC006196.1
ENSBTAG00000042688	SNORA64	ENSG00000207405	SNORA64
ENSBTAG00000042836	SNORA48	ENSG00000209582	SNORA48
ENSBTAG00000042876	U6
ENSBTAG00000043048	SNORD59A	ENSG00000207031	SNORD59A
ENSBTAG00000043077
ENSBTAG00000043086	Y_RNA	ENSG00000207009	AC016773.1
ENSBTAG00000043161	U6	ENSG00000207227	RNU6-900P
ENSBTAG00000043197	SNORD33	ENSG00000201330	SNORD32B
ENSBTAG00000043197	SNORD33	ENSG00000201675	SNORD32A
ENSBTAG00000043199	U6
ENSBTAG00000043306	SNORD110	ENSG00000221116	SNORD110
ENSBTAG00000043634
ENSBTAG00000043710
ENSBTAG00000043764	Y_RNA	ENSG00000207039	AL513523.2
ENSBTAG00000043950	LCA5	ENSG00000135338	LCA5
ENSBTAG00000043974		ENSG00000169957	ZNF768
ENSBTAG00000043976	RNFT2	ENSG00000135119	RNFT2
ENSBTAG00000043989	EYA3	ENSG00000158161	EYA3
ENSBTAG00000043990	KHDRBS2	ENSG00000112232	KHDRBS2
ENSBTAG00000044063	B4GALT6	ENSG00000118276	B4GALT6
ENSBTAG00000044097	KLF7	ENSG00000118263	KLF7
ENSBTAG00000044106	SPIDR	ENSG00000164808	SPIDR
ENSBTAG00000044173	EHBP1	ENSG00000115504	EHBP1
ENSBTAG00000044179	CERS6	ENSG00000172292	CERS6
ENSBTAG00000044190	TMEM67	ENSG00000164953	TMEM67
ENSBTAG00000044207	RAB2B	ENSG00000129472	RAB2B
ENSBTAG00000044606	bta-mir-2382
ENSBTAG00000044624	U7
ENSBTAG00000044630	bta-mir-2356
ENSBTAG00000044659	SCARNA13	ENSG00000252481	SCARNA13
ENSBTAG00000045233	5S_rRNA
ENSBTAG00000045293		ENSG00000212228	AC009121.2
ENSBTAG00000045327		ENSG00000252119	AP002956.1
ENSBTAG00000045327		ENSG00000273587	SNORA78
ENSBTAG00000045327		ENSG00000239005	AC097376.1
ENSBTAG00000045327		ENSG00000238685	AC092365.1
ENSBTAG00000045327		ENSG00000239008	AL590031.1
ENSBTAG00000045327		ENSG00000238934	AL591806.3
ENSBTAG00000045567	PRR15	ENSG00000176532	PRR15
ENSBTAG00000045582	ARPC5	ENSG00000162704	ARPC5
ENSBTAG00000045664	LRRC41	ENSG00000132128	LRRC41
ENSBTAG00000045716	U5	ENSG00000200378	RNU5B-4P
ENSBTAG00000045716	U5	ENSG00000199906	RNU5B-2P
ENSBTAG00000045716	U5	ENSG00000202160	RNU5E-7P
ENSBTAG00000045834	RASSF7	ENSG00000099849	RASSF7
ENSBTAG00000045896	NPTX2	ENSG00000106236	NPTX2
ENSBTAG00000045904	PIM3	ENSG00000198355	PIM3
ENSBTAG00000045923	BOLA-DYB
ENSBTAG00000045931	MAGT1	ENSG00000102158	MAGT1
ENSBTAG00000045957	SAMM50	ENSG00000100347	SAMM50
ENSBTAG00000046121
ENSBTAG00000046199	NRXN1
ENSBTAG00000046218	KLF11	ENSG00000172059	KLF11
ENSBTAG00000046256	TMEM132C	ENSG00000181234	TMEM132C
ENSBTAG00000046263	ADAMTSL5	ENSG00000185761	ADAMTSL5
ENSBTAG00000046271	ZIC5	ENSG00000139800	ZIC5
ENSBTAG00000046346	PACS2	ENSG00000179364	PACS2
ENSBTAG00000046362
ENSBTAG00000046374
ENSBTAG00000046467	PTP4A3	ENSG00000184489	PTP4A3
ENSBTAG00000046498	SUN1	ENSG00000164828	SUN1
ENSBTAG00000046499
ENSBTAG00000046542	FAM174C	ENSG00000228300	FAM174C
ENSBTAG00000046549	BICD2	ENSG00000185963	BICD2
ENSBTAG00000046590	FAM181A	ENSG00000140067	FAM181A
ENSBTAG00000046666	TTC9B	ENSG00000174521	TTC9B
ENSBTAG00000046671	WFS1	ENSG00000109501	WFS1
ENSBTAG00000046840	DEXI	ENSG00000182108	DEXI
ENSBTAG00000046959	CGGBP1	ENSG00000163320	CGGBP1
ENSBTAG00000046979	LGMN	ENSG00000100600	LGMN
ENSBTAG00000047035	TBC1D17	ENSG00000104946	TBC1D17
ENSBTAG00000047077	ENTPD7	ENSG00000198018	ENTPD7
ENSBTAG00000047139	C17H12orf49	ENSG00000111412	C12orf49
ENSBTAG00000047206	H1-4	ENSG00000168298	H1-4
ENSBTAG00000047233
ENSBTAG00000047376	PIN4	ENSG00000102309	PIN4
ENSBTAG00000047426	LYPD6	ENSG00000187123	LYPD6
ENSBTAG00000047428	ZNF281	ENSG00000162702	ZNF281
ENSBTAG00000047450	SFR1	ENSG00000156384	SFR1
ENSBTAG00000047488	KCNK9	ENSG00000169427	KCNK9
ENSBTAG00000047679	DNTTIP2	ENSG00000067334	DNTTIP2
ENSBTAG00000047680	IRF7	ENSG00000185507	IRF7
ENSBTAG00000047702	NAA10	ENSG00000102030	NAA10
ENSBTAG00000047707	BOLA-DOB	ENSG00000241106	HLA-DOB
ENSBTAG00000047807	SAPCD2	ENSG00000186193	SAPCD2
ENSBTAG00000047810	CCDC96
ENSBTAG00000047953		ENSG00000253548	PYDC2
ENSBTAG00000047956	NAGLU	ENSG00000108784	NAGLU
ENSBTAG00000047968
ENSBTAG00000048034	GLTPD2	ENSG00000182327	GLTPD2
ENSBTAG00000048053	SLBP2
ENSBTAG00000048057	GSK3B	ENSG00000082701	GSK3B
ENSBTAG00000048059	TMEM86A	ENSG00000151117	TMEM86A
ENSBTAG00000048062	KDM6B	ENSG00000132510	KDM6B
ENSBTAG00000048067	EPOP	ENSG00000273604	EPOP
ENSBTAG00000048107	CANX	ENSG00000127022	CANX
ENSBTAG00000048126		ENSG00000277858	H2AB2
ENSBTAG00000048126		ENSG00000277745	H2AB3
ENSBTAG00000048126		ENSG00000274183	H2AB1
ENSBTAG00000048151	PRPF40A	ENSG00000196504	PRPF40A
ENSBTAG00000048432	BTBD3	ENSG00000132640	BTBD3
ENSBTAG00000048453
ENSBTAG00000048459	CARHSP1	ENSG00000153048	CARHSP1
ENSBTAG00000048478		ENSG00000278828	H3C10
ENSBTAG00000048569	MGC152340	ENSG00000283599	BX276092.9
ENSBTAG00000048569	MGC152340	ENSG00000215115	CXorf49
ENSBTAG00000048569	MGC152340	ENSG00000215113	CXorf49B
ENSBTAG00000048572
ENSBTAG00000048599	HIST1H2AG	ENSG00000196747	H2AC13
ENSBTAG00000048599	HIST1H2AG	ENSG00000196787	H2AC11
ENSBTAG00000048608	5_8S_rRNA	ENSG00000278233	RNA5-8SN2
ENSBTAG00000048608	5_8S_rRNA	ENSG00000278189	RNA5-8SN1
ENSBTAG00000048612
ENSBTAG00000048628	HHAT	ENSG00000054392	HHAT
ENSBTAG00000048655	NT5E	ENSG00000135318	NT5E
ENSBTAG00000048666		ENSG00000274750	H3C6
ENSBTAG00000048824	PET100	ENSG00000229833	PET100
ENSBTAG00000048876	FAM117B	ENSG00000138439	FAM117B
ENSBTAG00000048885		ENSG00000242259	C22orf39
ENSBTAG00000048907
ENSBTAG00000048960	MZT1	ENSG00000204899	MZT1
ENSBTAG00000049029
ENSBTAG00000049082
ENSBTAG00000049095
ENSBTAG00000049126
ENSBTAG00000049163	TSPAN9	ENSG00000011105	TSPAN9
ENSBTAG00000049201
ENSBTAG00000049230
ENSBTAG00000049261
ENSBTAG00000049296
ENSBTAG00000049306	MSRB1	ENSG00000198736	MSRB1
ENSBTAG00000049308	GAS2L3	ENSG00000139354	GAS2L3
ENSBTAG00000049313
ENSBTAG00000049323
ENSBTAG00000049358	ZNF287	ENSG00000141040	ZNF287
ENSBTAG00000049377
ENSBTAG00000049389
ENSBTAG00000049449
ENSBTAG00000049483	COPRS	ENSG00000172301	COPRS
ENSBTAG00000049516	ARL6IP1	ENSG00000260342	AC138811.2
ENSBTAG00000049588	SUPT4H1	ENSG00000213246	SUPT4H1
ENSBTAG00000049613
ENSBTAG00000049641	ENOX2	ENSG00000165675	ENOX2
ENSBTAG00000049665	B3GNT9	ENSG00000237172	B3GNT9
ENSBTAG00000049695	LMX1B	ENSG00000136944	LMX1B
ENSBTAG00000049788	WFDC1	ENSG00000103175	WFDC1
ENSBTAG00000049809
ENSBTAG00000049853
ENSBTAG00000049910	CHCHD7	ENSG00000170791	CHCHD7
ENSBTAG00000049930	bta-mir-677
ENSBTAG00000049934
ENSBTAG00000050011
ENSBTAG00000050012		ENSG00000139343	SNRPF
ENSBTAG00000050044
ENSBTAG00000050112	SCRT1	ENSG00000261678	SCRT1
ENSBTAG00000050122		ENSG00000184678	H2BC21
ENSBTAG00000050131
ENSBTAG00000050209
ENSBTAG00000050263	MED7	ENSG00000155868	MED7
ENSBTAG00000050269
ENSBTAG00000050296	IFNL3	ENSG00000183709	IFNL2
ENSBTAG00000050296	IFNL3	ENSG00000197110	IFNL3
ENSBTAG00000050298
ENSBTAG00000050332
ENSBTAG00000050347	MAML1	ENSG00000161021	MAML1
ENSBTAG00000050474	RUNX3	ENSG00000020633	RUNX3
ENSBTAG00000050495	GREM1	ENSG00000166923	GREM1
ENSBTAG00000050523	POU3F3	ENSG00000198914	POU3F3
ENSBTAG00000050620
ENSBTAG00000050626
ENSBTAG00000050637
ENSBTAG00000050652		ENSG00000198168	SVIP
ENSBTAG00000050691	BMP8A	ENSG00000183682	BMP8A
ENSBTAG00000050691	BMP8A	ENSG00000116985	BMP8B
ENSBTAG00000050757	DSB
ENSBTAG00000050773
ENSBTAG00000050850
ENSBTAG00000050881
ENSBTAG00000051012
ENSBTAG00000051013	RASSF3	ENSG00000153179	RASSF3
ENSBTAG00000051042	DRD4	ENSG00000069696	DRD4
ENSBTAG00000051176		ENSG00000049246	PER3
ENSBTAG00000051240
ENSBTAG00000051245	SOX4	ENSG00000124766	SOX4
ENSBTAG00000051247
ENSBTAG00000051248		ENSG00000136274	NACAD
ENSBTAG00000051297	bta-mir-8550
ENSBTAG00000051353	U6
ENSBTAG00000051354
ENSBTAG00000051384
ENSBTAG00000051402		ENSG00000237489	C10orf143
ENSBTAG00000051417
ENSBTAG00000051425
ENSBTAG00000051436
[truncated: 146 more rows]

## Sheet: GV_RFX
# Genes with promoters containing RFX footprints in GV oocytes
ensembl_gene_id	external_gene_name	hsapiens_homolog_ensembl_gene	hsapiens_homolog_associated_gene_name
ENSBTAG00000000008	KCNJ1	ENSG00000151704	KCNJ1
ENSBTAG00000000013	PRKAA1	ENSG00000132356	PRKAA1
ENSBTAG00000000023	RNF2	ENSG00000121481	RNF2
ENSBTAG00000000024	DYM	ENSG00000141627	DYM
ENSBTAG00000000040	MAFG	ENSG00000197063	MAFG
ENSBTAG00000000057	THBS3	ENSG00000169231	THBS3
ENSBTAG00000000080	GRWD1	ENSG00000105447	GRWD1
ENSBTAG00000000081	CERT1	ENSG00000113163	CERT1
ENSBTAG00000000097	EFCAB14	ENSG00000159658	EFCAB14
ENSBTAG00000000146	FARP1	ENSG00000152767	FARP1
ENSBTAG00000000147	RIC8B	ENSG00000111785	RIC8B
ENSBTAG00000000157	CCDC138	ENSG00000163006	CCDC138
ENSBTAG00000000236	YWHAZ	ENSG00000164924	YWHAZ
ENSBTAG00000000284	NAALAD2	ENSG00000077616	NAALAD2
ENSBTAG00000000382	MED27	ENSG00000160563	MED27
ENSBTAG00000000385	ZBTB18	ENSG00000179456	ZBTB18
ENSBTAG00000000397	CNPY1	ENSG00000146910	CNPY1
ENSBTAG00000000401	TTC24	ENSG00000187862	TTC24
ENSBTAG00000000455	CREBZF	ENSG00000137504	CREBZF
ENSBTAG00000000462	CCDC102A	ENSG00000135736	CCDC102A
ENSBTAG00000000484	HYAL2	ENSG00000068001	HYAL2
ENSBTAG00000000489	WDR54	ENSG00000005448	WDR54
ENSBTAG00000000500	PINX1	ENSG00000254093	PINX1
ENSBTAG00000000517	ANKRD29	ENSG00000154065	ANKRD29
ENSBTAG00000000542	CFAP36	ENSG00000163001	CFAP36
ENSBTAG00000000546	TOB1	ENSG00000141232	TOB1
ENSBTAG00000000559	PLTP	ENSG00000100979	PLTP
ENSBTAG00000000623	CPEB1	ENSG00000214575	CPEB1
ENSBTAG00000000675	PGS1	ENSG00000087157	PGS1
ENSBTAG00000000789	PPP1R7
ENSBTAG00000000843	NDRG2	ENSG00000165795	NDRG2
ENSBTAG00000000908	HCAR1	ENSG00000196917	HCAR1
ENSBTAG00000000919	HEY2	ENSG00000135547	HEY2
ENSBTAG00000000941	PLEKHB2	ENSG00000115762	PLEKHB2
ENSBTAG00000000946	MEAK7	ENSG00000140950	MEAK7
ENSBTAG00000000959	ZSWIM1	ENSG00000168612	ZSWIM1
ENSBTAG00000000977	CADM1	ENSG00000182985	CADM1
ENSBTAG00000001028	MAP6	ENSG00000171533	MAP6
ENSBTAG00000001035	SF1	ENSG00000168066	SF1
ENSBTAG00000001049	ANOS1	ENSG00000011201	ANOS1
ENSBTAG00000001088	SLC17A8	ENSG00000179520	SLC17A8
ENSBTAG00000001090	CCDC173	ENSG00000154479	CCDC173
ENSBTAG00000001092	PHOSPHO2	ENSG00000144362	PHOSPHO2
ENSBTAG00000001093	KLHL23	ENSG00000213160	KLHL23
ENSBTAG00000001107	CACYBP	ENSG00000116161	CACYBP
ENSBTAG00000001108	GMCL1	ENSG00000244234	GMCL2
ENSBTAG00000001108	GMCL1	ENSG00000087338	GMCL1
ENSBTAG00000001113	NDUFAF7	ENSG00000003509	NDUFAF7
ENSBTAG00000001135	C3H1orf194	ENSG00000179902	C1orf194
ENSBTAG00000001151	APLP1	ENSG00000105290	APLP1
ENSBTAG00000001223	CAAP1	ENSG00000120159	CAAP1
ENSBTAG00000001241	ISL1	ENSG00000016082	ISL1
ENSBTAG00000001260	PINLYP	ENSG00000234465	PINLYP
ENSBTAG00000001282	RALGAPA1	ENSG00000174373	RALGAPA1
ENSBTAG00000001283	RIC1
ENSBTAG00000001293	MAATS1	ENSG00000183833	MAATS1
ENSBTAG00000001293	MAATS1	ENSG00000285585	AC069444.2
ENSBTAG00000001296	TMEM50A	ENSG00000183726	TMEM50A
ENSBTAG00000001429	NEURL1B	ENSG00000214357	NEURL1B
ENSBTAG00000001463	TNKS	ENSG00000173273	TNKS
ENSBTAG00000001491	NWD2	ENSG00000174145	NWD2
ENSBTAG00000001498	CYTH2	ENSG00000105443	CYTH2
ENSBTAG00000001510	CDK17	ENSG00000059758	CDK17
ENSBTAG00000001574	GPATCH2	ENSG00000092978	GPATCH2
ENSBTAG00000001575	CALM2	ENSG00000143933	CALM2
ENSBTAG00000001578	ADPGK	ENSG00000159322	ADPGK
ENSBTAG00000001597	PITPNM2	ENSG00000090975	PITPNM2
ENSBTAG00000001637	FUNDC1	ENSG00000069509	FUNDC1
ENSBTAG00000001656	TMEM254	ENSG00000133678	TMEM254
ENSBTAG00000001665	COG8	ENSG00000213380	COG8
ENSBTAG00000001665	COG8	ENSG00000260371	AC026464.3
ENSBTAG00000001665	COG8	ENSG00000272617	AC026464.6
ENSBTAG00000001666	NIP7	ENSG00000132603	NIP7
ENSBTAG00000001703	SYT13	ENSG00000019505	SYT13
ENSBTAG00000001734	MS4A10	ENSG00000172689	MS4A10
ENSBTAG00000001739	CDH20	ENSG00000101542	CDH20
ENSBTAG00000001754	AHCYL2	ENSG00000158467	AHCYL2
ENSBTAG00000001771	DYRK1A	ENSG00000157540	DYRK1A
ENSBTAG00000001772	PDCL2	ENSG00000163440	PDCL2
ENSBTAG00000001776	SIRT2	ENSG00000068903	SIRT2
ENSBTAG00000001778	NFKBIB	ENSG00000104825	NFKBIB
ENSBTAG00000001792	MICOS13	ENSG00000174917	MICOS13
ENSBTAG00000001793	HSD11B1L	ENSG00000167733	HSD11B1L
ENSBTAG00000001795	LONP1	ENSG00000196365	LONP1
ENSBTAG00000001796	CATSPERD	ENSG00000174898	CATSPERD
ENSBTAG00000001801	SYT4	ENSG00000132872	SYT4
ENSBTAG00000001830	LRRC46	ENSG00000141294	LRRC46
ENSBTAG00000001832	MRPL10	ENSG00000159111	MRPL10
ENSBTAG00000001848	KATNB1	ENSG00000140854	KATNB1
ENSBTAG00000001864	NR4A3	ENSG00000119508	NR4A3
ENSBTAG00000001872	ORC6	ENSG00000091651	ORC6
ENSBTAG00000001887	STAM2	ENSG00000115145	STAM2
ENSBTAG00000001917	C15H11orf16	ENSG00000176029	C11orf16
ENSBTAG00000001927	ATP6V1C2	ENSG00000143882	ATP6V1C2
ENSBTAG00000001937	ANAPC11
ENSBTAG00000001961	MAP1B	ENSG00000131711	MAP1B
ENSBTAG00000002011	KIAA0895	ENSG00000164542	KIAA0895
ENSBTAG00000002028	DIPK1A	ENSG00000154511	DIPK1A
ENSBTAG00000002104	RHPN1	ENSG00000158106	RHPN1
ENSBTAG00000002108	YWHAQ	ENSG00000134308	YWHAQ
ENSBTAG00000002116	ZCCHC3	ENSG00000247315	ZCCHC3
ENSBTAG00000002126	PFKFB2	ENSG00000123836	PFKFB2
ENSBTAG00000002170	NOVA1	ENSG00000139910	NOVA1
ENSBTAG00000002191	RRP12	ENSG00000052749	RRP12
ENSBTAG00000002251
ENSBTAG00000002256	YEATS4	ENSG00000127337	YEATS4
ENSBTAG00000002271	CDADC1	ENSG00000102543	CDADC1
ENSBTAG00000002282	EIF1	ENSG00000173812	EIF1
ENSBTAG00000002286	DNAJC18	ENSG00000170464	DNAJC18
ENSBTAG00000002302	CD59	ENSG00000284969	AL049629.2
ENSBTAG00000002302	CD59	ENSG00000085063	CD59
ENSBTAG00000002305	PCSK4	ENSG00000115257	PCSK4
ENSBTAG00000002311	REEP6	ENSG00000115255	REEP6
ENSBTAG00000002347	MAST3	ENSG00000099308	MAST3
ENSBTAG00000002395	HPS3	ENSG00000163755	HPS3
ENSBTAG00000002408	FHAD1	ENSG00000142621	FHAD1
ENSBTAG00000002413	MCAT	ENSG00000100294	MCAT
ENSBTAG00000002472	CASP9	ENSG00000132906	CASP9
ENSBTAG00000002476	DNAJC16	ENSG00000116138	DNAJC16
ENSBTAG00000002489		ENSG00000173947	PIFO
ENSBTAG00000002493	VPS35	ENSG00000069329	VPS35
ENSBTAG00000002500	FBXL15	ENSG00000107872	FBXL15
ENSBTAG00000002570	PPP1R21	ENSG00000162869	PPP1R21
ENSBTAG00000002583	DNALI1	ENSG00000163879	DNALI1
ENSBTAG00000002593	GDAP1L1	ENSG00000124194	GDAP1L1
ENSBTAG00000002615	LONRF3	ENSG00000175556	LONRF3
ENSBTAG00000002628	SLC44A2	ENSG00000129353	SLC44A2
ENSBTAG00000002650	ZPR1	ENSG00000109917	ZPR1
ENSBTAG00000002654	DNAJC7	ENSG00000168259	DNAJC7
ENSBTAG00000002657	NKIRAS2	ENSG00000168256	NKIRAS2
ENSBTAG00000002678	MED18	ENSG00000130772	MED18
ENSBTAG00000002680	TMEM132E	ENSG00000181291	TMEM132E
ENSBTAG00000002691	ELMOD1	ENSG00000110675	ELMOD1
ENSBTAG00000002707	IPO4	ENSG00000196497	IPO4
ENSBTAG00000002709	TM9SF1	ENSG00000259522	AL136295.4
ENSBTAG00000002709	TM9SF1	ENSG00000100926	TM9SF1
ENSBTAG00000002709	TM9SF1	ENSG00000254692	AL136295.1
ENSBTAG00000002795	NKTR	ENSG00000114857	NKTR
ENSBTAG00000002813	GAB1	ENSG00000109458	GAB1
ENSBTAG00000002836	TAF3	ENSG00000165632	TAF3
ENSBTAG00000002843	ACOT4	ENSG00000177465	ACOT4
ENSBTAG00000002858	ACBD7	ENSG00000176244	ACBD7
ENSBTAG00000002869	ARL4A	ENSG00000122644	ARL4A
ENSBTAG00000002881	AP4M1	ENSG00000221838	AP4M1
ENSBTAG00000002919	UNC5CL	ENSG00000124602	UNC5CL
ENSBTAG00000003015	SESN1	ENSG00000080546	SESN1
ENSBTAG00000003059	CFAP298	ENSG00000159079	CFAP298
ENSBTAG00000003097	DENND4C	ENSG00000137145	DENND4C
ENSBTAG00000003098	MTDH	ENSG00000147649	MTDH
ENSBTAG00000003147	JAK1	ENSG00000162434	JAK1
ENSBTAG00000003155	IFI27L2	ENSG00000119632	IFI27L2
ENSBTAG00000003166	AXL	ENSG00000167601	AXL
ENSBTAG00000003176	JAM3	ENSG00000166086	JAM3
ENSBTAG00000003179	RTP2	ENSG00000198471	RTP2
ENSBTAG00000003202	OPRD1	ENSG00000116329	OPRD1
ENSBTAG00000003218	RAB28	ENSG00000157869	RAB28
ENSBTAG00000003237	IQSEC1	ENSG00000144711	IQSEC1
ENSBTAG00000003244
ENSBTAG00000003264	NR1H2	ENSG00000131408	NR1H2
ENSBTAG00000003267	ZNF132	ENSG00000131849	ZNF132
ENSBTAG00000003276	PRKCH	ENSG00000258989	AL355916.3
ENSBTAG00000003276	PRKCH	ENSG00000027075	PRKCH
ENSBTAG00000003303	MRPL58	ENSG00000167862	MRPL58
ENSBTAG00000003323	NOL6	ENSG00000165271	NOL6
ENSBTAG00000003342	AMD1	ENSG00000123505	AMD1
ENSBTAG00000003362	HSP90B1	ENSG00000166598	HSP90B1
ENSBTAG00000003384	CEP162	ENSG00000135315	CEP162
ENSBTAG00000003410	EFL1	ENSG00000140598	EFL1
ENSBTAG00000003414	SAXO2	ENSG00000188659	SAXO2
ENSBTAG00000003421	RNF40	ENSG00000103549	RNF40
ENSBTAG00000003439	AKAP10	ENSG00000108599	AKAP10
ENSBTAG00000003484	CZIB	ENSG00000162384	CZIB
ENSBTAG00000003490	ELMO1	ENSG00000155849	ELMO1
ENSBTAG00000003553	ZFP36L2	ENSG00000152518	ZFP36L2
ENSBTAG00000003569	DZIP1	ENSG00000134874	DZIP1
ENSBTAG00000003576	POLL	ENSG00000166169	POLL
ENSBTAG00000003578	DPCD	ENSG00000166171	DPCD
ENSBTAG00000003580	PSD	ENSG00000059915	PSD
ENSBTAG00000003593	ANKMY1	ENSG00000144504	ANKMY1
ENSBTAG00000003594	RIBC2	ENSG00000128408	RIBC2
ENSBTAG00000003610	DENND1A	ENSG00000119522	DENND1A
ENSBTAG00000003644	HSPBP1	ENSG00000133265	HSPBP1
ENSBTAG00000003667	TLN2	ENSG00000171914	TLN2
ENSBTAG00000003671	SOWAHA
ENSBTAG00000003709	ITGB8	ENSG00000105855	ITGB8
ENSBTAG00000003712	FAM89B	ENSG00000176973	FAM89B
ENSBTAG00000003727	SH3KBP1	ENSG00000147010	SH3KBP1
ENSBTAG00000003741	NEURL1	ENSG00000107954	NEURL1
ENSBTAG00000003746	SCP2	ENSG00000116171	SCP2
ENSBTAG00000003804	SCCPDH	ENSG00000143653	SCCPDH
ENSBTAG00000003817	RNF25	ENSG00000163481	RNF25
ENSBTAG00000003819	STK36	ENSG00000163482	STK36
ENSBTAG00000003849	GNL2	ENSG00000134697	GNL2
ENSBTAG00000003878	ZUP1	ENSG00000153975	ZUP1
ENSBTAG00000003884	FAM120B	ENSG00000112584	FAM120B
ENSBTAG00000003889	PER1	ENSG00000179094	PER1
ENSBTAG00000003916	DPH3	ENSG00000154813	DPH3
ENSBTAG00000003934	PSPC1	ENSG00000121390	PSPC1
ENSBTAG00000003956	SGCA	ENSG00000108823	SGCA
ENSBTAG00000003966	DUSP3
ENSBTAG00000003983	TOM1L2	ENSG00000175662	TOM1L2
ENSBTAG00000003997	UBE2D4	ENSG00000078967	UBE2D4
ENSBTAG00000004005	WDR7	ENSG00000091157	WDR7
ENSBTAG00000004011	GALK2	ENSG00000156958	GALK2
ENSBTAG00000004028	POLK	ENSG00000122008	POLK
ENSBTAG00000004054	PAPOLA	ENSG00000090060	PAPOLA
ENSBTAG00000004099	CCDC170	ENSG00000120262	CCDC170
ENSBTAG00000004206	LRRC55	ENSG00000183908	LRRC55
ENSBTAG00000004316	BOD1L1	ENSG00000038219	BOD1L1
ENSBTAG00000004342	CCDC87	ENSG00000182791	CCDC87
ENSBTAG00000004343	CCS	ENSG00000173992	CCS
ENSBTAG00000004405	IQUB	ENSG00000164675	IQUB
ENSBTAG00000004416	NUDC	ENSG00000090273	NUDC
ENSBTAG00000004436	PPT2	ENSG00000221988	PPT2
ENSBTAG00000004502	CLUAP1	ENSG00000103351	CLUAP1
ENSBTAG00000004503	NPY	ENSG00000122585	NPY
ENSBTAG00000004547	OLR1	ENSG00000173391	OLR1
ENSBTAG00000004552	PBXIP1	ENSG00000163346	PBXIP1
ENSBTAG00000004556	SLC2A3
ENSBTAG00000004586
ENSBTAG00000004590	PPIH	ENSG00000171960	PPIH
ENSBTAG00000004611		ENSG00000213822	CEACAM18
ENSBTAG00000004641	PLEKHA6	ENSG00000143850	PLEKHA6
ENSBTAG00000004657	FBLL1	ENSG00000188573	FBLL1
ENSBTAG00000004693	CCDC60	ENSG00000183273	CCDC60
ENSBTAG00000004695	CDK9	ENSG00000136807	CDK9
ENSBTAG00000004749	NEK4	ENSG00000114904	NEK4
ENSBTAG00000004751	SPTBN4	ENSG00000160460	SPTBN4
ENSBTAG00000004761	FOXH1	ENSG00000160973	FOXH1
ENSBTAG00000004769	NEIL2	ENSG00000154328	NEIL2
ENSBTAG00000004805	ITFG1	ENSG00000129636	ITFG1
ENSBTAG00000004806	PHKB	ENSG00000102893	PHKB
ENSBTAG00000004820	POLR2F	ENSG00000100142	POLR2F
ENSBTAG00000004838	IRX5	ENSG00000176842	IRX5
ENSBTAG00000004844	ARL2BP	ENSG00000102931	ARL2BP
ENSBTAG00000004855	PRDX6	ENSG00000117592	PRDX6
ENSBTAG00000004862	TUB	ENSG00000166402	TUB
ENSBTAG00000004869	CXADR	ENSG00000154639	CXADR
ENSBTAG00000004872	MRPL20	ENSG00000242485	MRPL20
ENSBTAG00000004874	AURKAIP1	ENSG00000175756	AURKAIP1
ENSBTAG00000004894	GIMAP5	ENSG00000196329	GIMAP5
ENSBTAG00000004894	GIMAP5	ENSG00000281887	GIMAP1-GIMAP5
ENSBTAG00000004916	ARFGAP1	ENSG00000101199	ARFGAP1
ENSBTAG00000004922	AGPAT5	ENSG00000155189	AGPAT5
ENSBTAG00000004949	FDXACB1	ENSG00000255561	FDXACB1
ENSBTAG00000004951	C15H11orf1	ENSG00000137720	C11orf1
ENSBTAG00000004974	ZDHHC23	ENSG00000184307	ZDHHC23
ENSBTAG00000004990	NEO1	ENSG00000067141	NEO1
ENSBTAG00000004991	ELP1	ENSG00000070061	ELP1
ENSBTAG00000004996	ABITRAM	ENSG00000119328	ABITRAM
ENSBTAG00000005008	WSB1	ENSG00000109046	WSB1
ENSBTAG00000005063	THEM6	ENSG00000130193	THEM6
ENSBTAG00000005066	HSPBAP1	ENSG00000169087	HSPBAP1
ENSBTAG00000005071	SLC49A4	ENSG00000138463	SLC49A4
ENSBTAG00000005089	RHBDD2	ENSG00000005486	RHBDD2
ENSBTAG00000005141	PELI2	ENSG00000139946	PELI2
ENSBTAG00000005155	ARL13B	ENSG00000169379	ARL13B
ENSBTAG00000005169	RGS7BP	ENSG00000186479	RGS7BP
ENSBTAG00000005181	SYS1	ENSG00000204070	SYS1
ENSBTAG00000005191	RPN1	ENSG00000163902	RPN1
ENSBTAG00000005269	CCNB2
ENSBTAG00000005311	POLR3H	ENSG00000100413	POLR3H
ENSBTAG00000005318	RNF6	ENSG00000127870	RNF6
ENSBTAG00000005321	CADPS	ENSG00000163618	CADPS
ENSBTAG00000005333	MB	ENSG00000198125	MB
ENSBTAG00000005378	XKRX	ENSG00000182489	XKRX
ENSBTAG00000005400	ATG5	ENSG00000057663	ATG5
ENSBTAG00000005430	MB21D2	ENSG00000180611	MB21D2
ENSBTAG00000005441	ZMAT2	ENSG00000146007	ZMAT2
ENSBTAG00000005442	WDR78	ENSG00000152763	WDR78
ENSBTAG00000005443	MIER1	ENSG00000198160	MIER1
ENSBTAG00000005466		ENSG00000248235	AC037459.1
ENSBTAG00000005466		ENSG00000241852	C8orf58
ENSBTAG00000005587	SKIV2L	ENSG00000204351	SKIV2L
ENSBTAG00000005664	YWHAE	ENSG00000108953	YWHAE
ENSBTAG00000005682	UBAC2	ENSG00000134882	UBAC2
ENSBTAG00000005694	TMED10	ENSG00000170348	TMED10
ENSBTAG00000005726	HNRNPA2B1	ENSG00000122566	HNRNPA2B1
ENSBTAG00000005769	NPHP3	ENSG00000274810	NPHP3-ACAD11
ENSBTAG00000005769	NPHP3	ENSG00000113971	NPHP3
ENSBTAG00000005827	FIG4	ENSG00000112367	FIG4
ENSBTAG00000005830	STRN4	ENSG00000090372	STRN4
ENSBTAG00000005854	COPS8	ENSG00000198612	COPS8
ENSBTAG00000005869	SENP6	ENSG00000112701	SENP6
ENSBTAG00000005954	TERB2	ENSG00000167014	TERB2
ENSBTAG00000005955	RSPH3	ENSG00000130363	RSPH3
ENSBTAG00000005984	DAAM1	ENSG00000100592	DAAM1
ENSBTAG00000006066	CDS2	ENSG00000101290	CDS2
ENSBTAG00000006116	SUGP1	ENSG00000105705	SUGP1
ENSBTAG00000006121	SBK2	ENSG00000187550	SBK2
ENSBTAG00000006124	MAU2	ENSG00000129933	MAU2
ENSBTAG00000006128	TCTEX1D4	ENSG00000188396	TCTEX1D4
ENSBTAG00000006159	KCNJ3	ENSG00000162989	KCNJ3
ENSBTAG00000006185	SPC24	ENSG00000161888	SPC24
ENSBTAG00000006188	USH2A	ENSG00000042781	USH2A
ENSBTAG00000006193	IRAK2	ENSG00000134070	IRAK2
ENSBTAG00000006201	DTWD1	ENSG00000104047	DTWD1
ENSBTAG00000006213		ENSG00000100360	IFT27
ENSBTAG00000006233	NIM1K	ENSG00000177453	NIM1K
ENSBTAG00000006345	ART1	ENSG00000129744	ART1
ENSBTAG00000006393	FECH	ENSG00000066926	FECH
ENSBTAG00000006409	LRRC34	ENSG00000171757	LRRC34
ENSBTAG00000006491	AGL	ENSG00000162688	AGL
ENSBTAG00000006536	CL46	ENSG00000133661	SFTPD
ENSBTAG00000006560	VANGL2	ENSG00000162738	VANGL2
ENSBTAG00000006593	ANKS3	ENSG00000168096	ANKS3
ENSBTAG00000006595	C25H16orf71	ENSG00000166246	C16orf71
ENSBTAG00000006613	METTL17	ENSG00000165792	METTL17
ENSBTAG00000006616	PTPN1	ENSG00000196396	PTPN1
ENSBTAG00000006666	NAA25	ENSG00000111300	NAA25
ENSBTAG00000006805	ZNF180	ENSG00000167384	ZNF180
ENSBTAG00000006904	TNS2	ENSG00000111077	TNS2
ENSBTAG00000006911	NUP107	ENSG00000111581	NUP107
ENSBTAG00000006947	ROPN1	ENSG00000065371	ROPN1
ENSBTAG00000006947	ROPN1	ENSG00000114547	ROPN1B
ENSBTAG00000006995	SPTBN1	ENSG00000115306	SPTBN1
ENSBTAG00000007008	MOK	ENSG00000080823	MOK
ENSBTAG00000007036	SLC17A7	ENSG00000104888	SLC17A7
ENSBTAG00000007047	FZD10	ENSG00000111432	FZD10
ENSBTAG00000007100	TRAPPC10	ENSG00000160218	TRAPPC10
ENSBTAG00000007100	TRAPPC10	ENSG00000280433	FP565260.6
ENSBTAG00000007131	GADL1	ENSG00000144644	GADL1
ENSBTAG00000007142	CPPED1	ENSG00000103381	CPPED1
ENSBTAG00000007148	F2	ENSG00000180210	F2
ENSBTAG00000007181	KIFC3	ENSG00000140859	KIFC3
ENSBTAG00000007214	ELL2	ENSG00000118985	ELL2
ENSBTAG00000007230	FANCF	ENSG00000183161	FANCF
ENSBTAG00000007240	ZCCHC4	ENSG00000168228	ZCCHC4
ENSBTAG00000007256	DYRK2	ENSG00000127334	DYRK2
ENSBTAG00000007266	DDX55	ENSG00000111364	DDX55
ENSBTAG00000007315	LARS2	ENSG00000011376	LARS2
ENSBTAG00000007316	NDST3	ENSG00000164100	NDST3
ENSBTAG00000007321	SREK1	ENSG00000153914	SREK1
ENSBTAG00000007371	SCAMP1	ENSG00000085365	SCAMP1
ENSBTAG00000007379	ALK	ENSG00000171094	ALK
ENSBTAG00000007390	VAT1	ENSG00000108828	VAT1
ENSBTAG00000007393	RND2	ENSG00000108830	RND2
ENSBTAG00000007437	TEKT1	ENSG00000167858	TEKT1
ENSBTAG00000007449	HS3ST1	ENSG00000002587	HS3ST1
ENSBTAG00000007453	NELFE	ENSG00000204356	NELFE
ENSBTAG00000007543	TAF1B	ENSG00000115750	TAF1B
ENSBTAG00000007553	KCNA5	ENSG00000130037	KCNA5
ENSBTAG00000007566	CEP170	ENSG00000143702	CEP170
ENSBTAG00000007570	NDUFAF6	ENSG00000156170	NDUFAF6
ENSBTAG00000007580	ZSWIM2	ENSG00000163012	ZSWIM2
ENSBTAG00000007609	ITFG2	ENSG00000111203	ITFG2
ENSBTAG00000007622	CTSD	ENSG00000250644	AC068580.4
ENSBTAG00000007622	CTSD	ENSG00000117984	CTSD
ENSBTAG00000007643	TRIM39	ENSG00000204599	TRIM39
ENSBTAG00000007654	CHST7	ENSG00000147119	CHST7
ENSBTAG00000007687	GDF6	ENSG00000156466	GDF6
ENSBTAG00000007759	ABCB8	ENSG00000197150	ABCB8
ENSBTAG00000007797	IGBP1	ENSG00000266826	AC011195.3
ENSBTAG00000007797	IGBP1	ENSG00000089289	IGBP1
ENSBTAG00000007804	RILPL2	ENSG00000150977	RILPL2
ENSBTAG00000007813	CMC4	ENSG00000182712	CMC4
ENSBTAG00000007817	BRCC3	ENSG00000185515	BRCC3
ENSBTAG00000007880	RAB40C	ENSG00000197562	RAB40C
ENSBTAG00000007916	FOXJ1	ENSG00000129654	FOXJ1
ENSBTAG00000007933	DIPK2A	ENSG00000181744	DIPK2A
ENSBTAG00000007937	PRIM2	ENSG00000146143	PRIM2
ENSBTAG00000008003	SMG7	ENSG00000116698	SMG7
ENSBTAG00000008004	NCF2	ENSG00000116701	NCF2
ENSBTAG00000008005	DRC7	ENSG00000159625	DRC7
ENSBTAG00000008014	PPP5C	ENSG00000011485	PPP5C
ENSBTAG00000008021		ENSG00000130303	BST2
ENSBTAG00000008028	CHN1	ENSG00000128656	CHN1
ENSBTAG00000008088	KIF18B	ENSG00000186185	KIF18B
ENSBTAG00000008118	RPF1	ENSG00000117133	RPF1
ENSBTAG00000008144	PPIL6	ENSG00000185250	PPIL6
ENSBTAG00000008145	SMPD2	ENSG00000135587	SMPD2
ENSBTAG00000008186	UBXN6	ENSG00000167671	UBXN6
ENSBTAG00000008196	SWSAP1	ENSG00000173928	SWSAP1
ENSBTAG00000008201	CCDC151	ENSG00000198003	CCDC151
ENSBTAG00000008202	PRKCSH	ENSG00000130175	PRKCSH
ENSBTAG00000008222	EEF2KMT	ENSG00000158483	FAM86C1
ENSBTAG00000008222	EEF2KMT	ENSG00000186523	FAM86B1
ENSBTAG00000008222	EEF2KMT	ENSG00000118894	EEF2KMT
ENSBTAG00000008222	EEF2KMT	ENSG00000145002	FAM86B2
ENSBTAG00000008232	DAB2IP	ENSG00000136848	DAB2IP
ENSBTAG00000008237	TOLLIP	ENSG00000078902	TOLLIP
ENSBTAG00000008287	YLPM1	ENSG00000119596	YLPM1
ENSBTAG00000008452	IHH	ENSG00000163501	IHH
ENSBTAG00000008472	CRNKL1	ENSG00000101343	CRNKL1
ENSBTAG00000008573	ZFP36	ENSG00000128016	ZFP36
ENSBTAG00000008606	EXOC3	ENSG00000180104	EXOC3
ENSBTAG00000008609	SEPTIN8	ENSG00000164402	SEPTIN8
ENSBTAG00000008621	PRKAR1A	ENSG00000108946	PRKAR1A
ENSBTAG00000008646	TRMT112	ENSG00000173113	TRMT112
ENSBTAG00000008648	PRDX5	ENSG00000126432	PRDX5
ENSBTAG00000008650	CAMK1D	ENSG00000183049	CAMK1D
ENSBTAG00000008695	TCF3	ENSG00000071564	TCF3
ENSBTAG00000008716	SSB	ENSG00000138385	SSB
ENSBTAG00000008798	DRC3	ENSG00000171962	DRC3
ENSBTAG00000008819	BTBD16	ENSG00000138152	BTBD16
ENSBTAG00000008883	ZNF207	ENSG00000010244	ZNF207
ENSBTAG00000008884	MAPRE3	ENSG00000084764	MAPRE3
ENSBTAG00000008886	STOX2	ENSG00000173320	STOX2
ENSBTAG00000008888	MIPEP	ENSG00000027001	MIPEP
ENSBTAG00000008895	BPGM	ENSG00000172331	BPGM
ENSBTAG00000008939	DNMBP	ENSG00000107554	DNMBP
ENSBTAG00000008942	NGEF	ENSG00000066248	NGEF
ENSBTAG00000008951	ALPL	ENSG00000162551	ALPL
ENSBTAG00000009034	AP3D1	ENSG00000065000	AP3D1
ENSBTAG00000009048	EFHD2	ENSG00000142634	EFHD2
ENSBTAG00000009065	MAP3K5	ENSG00000197442	MAP3K5
ENSBTAG00000009087	GNG10	ENSG00000242616	GNG10
ENSBTAG00000009126	YBX2	ENSG00000006047	YBX2
ENSBTAG00000009138	UBXN2B	ENSG00000215114	UBXN2B
ENSBTAG00000009175	RPS6KB2	ENSG00000175634	RPS6KB2
ENSBTAG00000009243	MFSD4B	ENSG00000173214	MFSD4B
ENSBTAG00000009271	PNMA1	ENSG00000176903	PNMA1
ENSBTAG00000009284	GLS2	ENSG00000135423	GLS2
ENSBTAG00000009337	PNMA8A	ENSG00000182013	PNMA8A
ENSBTAG00000009338	LRRC7	ENSG00000033122	LRRC7
ENSBTAG00000009340	KATNAL1	ENSG00000102781	KATNAL1
ENSBTAG00000009357	IL34	ENSG00000157368	IL34
ENSBTAG00000009412	SIAE	ENSG00000110013	SIAE
ENSBTAG00000009500	KDM1A	ENSG00000004487	KDM1A
ENSBTAG00000009519	TRIM23	ENSG00000113595	TRIM23
ENSBTAG00000009526	TMEM59	ENSG00000116209	TMEM59
ENSBTAG00000009527	TCEANC2	ENSG00000116205	TCEANC2
ENSBTAG00000009549	RSPH9	ENSG00000172426	RSPH9
ENSBTAG00000009584	PPP6R3	ENSG00000110075	PPP6R3
ENSBTAG00000009636	SLC7A6OS	ENSG00000103061	SLC7A6OS
ENSBTAG00000009638	PRMT7	ENSG00000132600	PRMT7
ENSBTAG00000009643	ZBTB25	ENSG00000089775	ZBTB25
ENSBTAG00000009763
ENSBTAG00000009830	PLEKHB1	ENSG00000021300	PLEKHB1
ENSBTAG00000009895	ZNF599	ENSG00000153896	ZNF599
ENSBTAG00000009912	PAN3	ENSG00000152520	PAN3
ENSBTAG00000009942	PLCL2	ENSG00000154822	PLCL2
ENSBTAG00000009959	SLC6A8	ENSG00000273554	AC136616.1
ENSBTAG00000009959	SLC6A8	ENSG00000130821	SLC6A8
ENSBTAG00000009983	KIF23	ENSG00000137807	KIF23
ENSBTAG00000009990	EPS15L1
ENSBTAG00000009998	GALNT16	ENSG00000100626	GALNT16
ENSBTAG00000010032	NTM	ENSG00000182667	NTM
ENSBTAG00000010073	FLOT2	ENSG00000132589	FLOT2
ENSBTAG00000010208	ZER1	ENSG00000160445	ZER1
ENSBTAG00000010338	FBXO36	ENSG00000153832	FBXO36
ENSBTAG00000010351	SNX25	ENSG00000109762	SNX25
ENSBTAG00000010363	LSM11	ENSG00000155858	LSM11
ENSBTAG00000010401	UBE4B	ENSG00000130939	UBE4B
ENSBTAG00000010506	MEAF6	ENSG00000163875	MEAF6
ENSBTAG00000010508	BLVRB	ENSG00000090013	BLVRB
ENSBTAG00000010514	ASB7	ENSG00000183475	ASB7
ENSBTAG00000010521	PVRIG	ENSG00000213413	PVRIG
ENSBTAG00000010533	HMGXB4	ENSG00000100281	HMGXB4
ENSBTAG00000010546	LIN54	ENSG00000189308	LIN54
ENSBTAG00000010577	PAICS	ENSG00000128050	PAICS
ENSBTAG00000010584	AP2S1	ENSG00000042753	AP2S1
ENSBTAG00000010598	EIF4E2	ENSG00000135930	EIF4E2
ENSBTAG00000010606	PPP1R3B	ENSG00000173281	PPP1R3B
ENSBTAG00000010682	DDR1	ENSG00000204580	DDR1
ENSBTAG00000010720	MIB2	ENSG00000197530	MIB2
ENSBTAG00000010731	CDKN2D	ENSG00000129355	CDKN2D
ENSBTAG00000010760	REV3L	ENSG00000009413	REV3L
ENSBTAG00000010765	C28H1orf131	ENSG00000143633	C1orf131
ENSBTAG00000010772	TPGS1	ENSG00000141933	TPGS1
ENSBTAG00000010773	GNPAT	ENSG00000116906	GNPAT
ENSBTAG00000010777	CARS1	ENSG00000110619	CARS1
ENSBTAG00000010788	PPM1E	ENSG00000175175	PPM1E
ENSBTAG00000010885	TSPYL1	ENSG00000189241	TSPYL1
ENSBTAG00000010944	LRRC49	ENSG00000137821	LRRC49
ENSBTAG00000010979	CDKL3	ENSG00000006837	CDKL3
ENSBTAG00000010995	CINP	ENSG00000100865	CINP
ENSBTAG00000011000	HDAC10	ENSG00000100429	HDAC10
ENSBTAG00000011011	SSH2	ENSG00000141298	SSH2
ENSBTAG00000011017	ABI2	ENSG00000138443	ABI2
ENSBTAG00000011032	MCPH1	ENSG00000147316	MCPH1
ENSBTAG00000011037	RBPMS2	ENSG00000166831	RBPMS2
ENSBTAG00000011045	MRPS36	ENSG00000134056	MRPS36
ENSBTAG00000011056	IDS	ENSG00000010404	IDS
ENSBTAG00000011056	IDS	ENSG00000241489	AC244197.3
ENSBTAG00000011075	PLPBP	ENSG00000147471	PLPBP
ENSBTAG00000011098	TTLL8	ENSG00000138892	TTLL8
ENSBTAG00000011103	SLC8B1	ENSG00000089060	SLC8B1
ENSBTAG00000011129	QSOX2	ENSG00000165661	QSOX2
ENSBTAG00000011172	ALMS1	ENSG00000116127	ALMS1
ENSBTAG00000011204	NINJ1	ENSG00000131669	NINJ1
ENSBTAG00000011217	DNAJC11	ENSG00000007923	DNAJC11
ENSBTAG00000011225	TMX1	ENSG00000139921	TMX1
ENSBTAG00000011252	RAD50	ENSG00000283782	AC116366.3
ENSBTAG00000011252	RAD50	ENSG00000113522	RAD50
ENSBTAG00000011258	ACOT9	ENSG00000123130	ACOT9
ENSBTAG00000011266	ZBTB16	ENSG00000109906	ZBTB16
ENSBTAG00000011268	TMEM64	ENSG00000180694	TMEM64
ENSBTAG00000011274	ENO2	ENSG00000111674	ENO2
ENSBTAG00000011322	HIPK1	ENSG00000163349	HIPK1
ENSBTAG00000011337	ANKRD33B	ENSG00000164236	ANKRD33B
ENSBTAG00000011388	STOML2	ENSG00000165283	STOML2
ENSBTAG00000011401	PDZD8	ENSG00000165650	PDZD8
ENSBTAG00000011437		ENSG00000275993	SIK1B
ENSBTAG00000011437		ENSG00000142178	SIK1
ENSBTAG00000011445	TMEM8B	ENSG00000137103	TMEM8B
ENSBTAG00000011451	RTN1	ENSG00000139970	RTN1
ENSBTAG00000011456	NT5C3B	ENSG00000141698	NT5C3B
ENSBTAG00000011459	KLHL10	ENSG00000161594	KLHL10
ENSBTAG00000011463	MID1IP1	ENSG00000165175	MID1IP1
ENSBTAG00000011480	PITPNA	ENSG00000174238	PITPNA
ENSBTAG00000011482	SLC43A2	ENSG00000167703	SLC43A2
ENSBTAG00000011487	PLEKHS1	ENSG00000148735	PLEKHS1
ENSBTAG00000011514	MRPL44	ENSG00000135900	MRPL44
ENSBTAG00000011518	RARB	ENSG00000077092	RARB
ENSBTAG00000011584	CHST2	ENSG00000175040	CHST2
ENSBTAG00000011589	CDC14B	ENSG00000081377	CDC14B
ENSBTAG00000011589	CDC14B	ENSG00000218305	CDC14C
ENSBTAG00000011597	PDS5B	ENSG00000083642	PDS5B
ENSBTAG00000011613	PLS3	ENSG00000102024	PLS3
ENSBTAG00000011621	IZUMO1	ENSG00000182264	IZUMO1
ENSBTAG00000011659	PIGZ
ENSBTAG00000011788	CXHXorf38	ENSG00000185753	CXorf38
ENSBTAG00000011790	MED14	ENSG00000180182	MED14
ENSBTAG00000011822	ARMH1	ENSG00000198520	ARMH1
ENSBTAG00000011825	TRIR	ENSG00000123144	TRIR
ENSBTAG00000011841	TCTN3	ENSG00000119977	TCTN3
ENSBTAG00000011890	RSPH4A	ENSG00000111834	RSPH4A
ENSBTAG00000011912	SLC25A25	ENSG00000148339	SLC25A25
ENSBTAG00000011918	BLOC1S1	ENSG00000135441	BLOC1S1
ENSBTAG00000011922	PLEC	ENSG00000178209	PLEC
ENSBTAG00000011964	DIS3L2	ENSG00000144535	DIS3L2
ENSBTAG00000011992	PTH2R	ENSG00000144407	PTH2R
ENSBTAG00000011995		ENSG00000168928	CTRB2
ENSBTAG00000011995		ENSG00000168925	CTRB1
ENSBTAG00000012010	PANX1	ENSG00000110218	PANX1
ENSBTAG00000012015	FSIP1	ENSG00000150667	FSIP1
ENSBTAG00000012046	JUNB	ENSG00000171223	JUNB
ENSBTAG00000012060	LPIN2	ENSG00000101577	LPIN2
ENSBTAG00000012090	GGTA1
ENSBTAG00000012139	SIX1	ENSG00000126778	SIX1
ENSBTAG00000012170	UBL3	ENSG00000122042	UBL3
ENSBTAG00000012176	QPCTL	ENSG00000011478	QPCTL
ENSBTAG00000012177	SNRPD2
ENSBTAG00000012197	AP5Z1	ENSG00000242802	AP5Z1
ENSBTAG00000012216	MLKL	ENSG00000168404	MLKL
ENSBTAG00000012277	SRRD	ENSG00000100104	SRRD
ENSBTAG00000012296	GABRG1	ENSG00000163285	GABRG1
ENSBTAG00000012317	PNP	ENSG00000198805	PNP
ENSBTAG00000012319	KCNE5	ENSG00000176076	KCNE5
ENSBTAG00000012334	FLACC1	ENSG00000155749	FLACC1
ENSBTAG00000012348	LRRC71	ENSG00000160838	LRRC71
ENSBTAG00000012365	ANP32A	ENSG00000140350	ANP32A
ENSBTAG00000012365	ANP32A	ENSG00000139223	ANP32D
ENSBTAG00000012490	ETFA	ENSG00000140374	ETFA
ENSBTAG00000012496	MTMR11	ENSG00000014914	MTMR11
ENSBTAG00000012545	CASC4	ENSG00000166734	CASC4
ENSBTAG00000012584	GJB3	ENSG00000188910	GJB3
ENSBTAG00000012628	SLC1A2	ENSG00000110436	SLC1A2
ENSBTAG00000012735	CFAP157	ENSG00000160401	CFAP157
ENSBTAG00000012745	PPAN	ENSG00000243207	PPAN-P2RY11
ENSBTAG00000012745	PPAN	ENSG00000130810	PPAN
ENSBTAG00000012787	SDE2	ENSG00000143751	SDE2
ENSBTAG00000012846	KIAA1549L	ENSG00000110427	KIAA1549L
ENSBTAG00000012852	DICER1	ENSG00000100697	DICER1
ENSBTAG00000012854	GSDMB	ENSG00000073605	GSDMB
ENSBTAG00000012890	SLC25A3	ENSG00000075415	SLC25A3
ENSBTAG00000012919	MMP15	ENSG00000102996	MMP15
ENSBTAG00000012929	CEP85L	ENSG00000111860	CEP85L
ENSBTAG00000012939	DTNBP1	ENSG00000047579	DTNBP1
ENSBTAG00000012941	IFT46	ENSG00000118096	IFT46
ENSBTAG00000012961	PAPSS1	ENSG00000138801	PAPSS1
ENSBTAG00000013018	AMPD2	ENSG00000116337	AMPD2
ENSBTAG00000013026	SNTN	ENSG00000188817	SNTN
ENSBTAG00000013035	SIX6	ENSG00000184302	SIX6
ENSBTAG00000013184	CEP120	ENSG00000168944	CEP120
ENSBTAG00000013197	PSEN2	ENSG00000143801	PSEN2
ENSBTAG00000013249	SALL2	ENSG00000165821	SALL2
ENSBTAG00000013250	PCSK1N	ENSG00000102109	PCSK1N
ENSBTAG00000013259	POLR3A	ENSG00000148606	POLR3A
ENSBTAG00000013264	RPS24	ENSG00000138326	RPS24
ENSBTAG00000013287	SMO	ENSG00000128602	SMO
ENSBTAG00000013314	PBX3	ENSG00000167081	PBX3
ENSBTAG00000013421	PRMT3	ENSG00000185238	PRMT3
ENSBTAG00000013425	COPS2	ENSG00000166200	COPS2
ENSBTAG00000013461	RPL24
ENSBTAG00000013526	EFTUD2	ENSG00000108883	EFTUD2
ENSBTAG00000013531	CENPS	ENSG00000175279	CENPS
ENSBTAG00000013538	PEX14	ENSG00000142655	PEX14
ENSBTAG00000013550	PRKCG	ENSG00000126583	PRKCG
ENSBTAG00000013555	ACVR1B	ENSG00000135503	ACVR1B
ENSBTAG00000013562	SKP2	ENSG00000145604	SKP2
ENSBTAG00000013589	CHMP3	ENSG00000249884	RNF103-CHMP3
ENSBTAG00000013589	CHMP3	ENSG00000115561	CHMP3
ENSBTAG00000013602	BRWD1	ENSG00000185658	BRWD1
ENSBTAG00000013631	GLUL	ENSG00000135821	GLUL
ENSBTAG00000013638	IQCH	ENSG00000103599	IQCH
ENSBTAG00000013657	CHRNA5	ENSG00000169684	CHRNA5
ENSBTAG00000013676	DYNC2LI1	ENSG00000138036	DYNC2LI1
ENSBTAG00000013678	OSGIN2	ENSG00000164823	OSGIN2
ENSBTAG00000013779	HSPA12A	ENSG00000165868	HSPA12A
ENSBTAG00000013813	KLHL17	ENSG00000187961	KLHL17
ENSBTAG00000013825	BCAT1	ENSG00000060982	BCAT1
ENSBTAG00000013832	TRIT1	ENSG00000043514	TRIT1
ENSBTAG00000013837	TUBE1	ENSG00000074935	TUBE1
ENSBTAG00000013838	ALLC	ENSG00000151360	ALLC
ENSBTAG00000013842	ACTR6
ENSBTAG00000013843	ACVRL1	ENSG00000139567	ACVRL1
ENSBTAG00000013856	SSBP2	ENSG00000145687	SSBP2
ENSBTAG00000013858	C25H16orf72	ENSG00000182831	C16orf72
ENSBTAG00000013923	QPCT	ENSG00000115828	QPCT
ENSBTAG00000013929	RRAD	ENSG00000166592	RRAD
ENSBTAG00000013931	CIAO2B	ENSG00000166595	CIAO2B
ENSBTAG00000013938	PHC3	ENSG00000173889	PHC3
ENSBTAG00000014001	MAP1A	ENSG00000166963	MAP1A
ENSBTAG00000014006	TOR3A	ENSG00000186283	TOR3A
ENSBTAG00000014054	CFAP206	ENSG00000272514	CFAP206
ENSBTAG00000014054	CFAP206	ENSG00000213204	AL049697.1
ENSBTAG00000014059	ATP2B4	ENSG00000058668	ATP2B4
ENSBTAG00000014064	FGFR2	ENSG00000066468	FGFR2
ENSBTAG00000014074	SNX13	ENSG00000071189	SNX13
ENSBTAG00000014081	NBAS	ENSG00000151779	NBAS
ENSBTAG00000014087	KMT5C	ENSG00000133247	KMT5C
ENSBTAG00000014092	CELF6	ENSG00000273025	AC009690.3
ENSBTAG00000014092	CELF6	ENSG00000140488	CELF6
ENSBTAG00000014093	IDH2	ENSG00000182054	IDH2
ENSBTAG00000014135	WDR17	ENSG00000150627	WDR17
ENSBTAG00000014181	RNF111	ENSG00000157450	RNF111
ENSBTAG00000014186	NCOA5	ENSG00000124160	NCOA5
ENSBTAG00000014287		ENSG00000123569	H2BW1
ENSBTAG00000014287		ENSG00000101812	H2BW2
ENSBTAG00000014320	SRFBP1	ENSG00000151304	SRFBP1
ENSBTAG00000014343	IFT22
ENSBTAG00000014349	RNF126	ENSG00000070423	RNF126
ENSBTAG00000014357	SDC2	ENSG00000169439	SDC2
ENSBTAG00000014384	ZDHHC22	ENSG00000177108	ZDHHC22
ENSBTAG00000014395	GLRA1	ENSG00000145888	GLRA1
ENSBTAG00000014488	CDH7	ENSG00000081138	CDH7
ENSBTAG00000014491	ATP6V1G2	ENSG00000254870	ATP6V1G2-DDX39B
ENSBTAG00000014492	NFKBIL1	ENSG00000204498	NFKBIL1
ENSBTAG00000014502	BRAT1	ENSG00000106009	BRAT1
ENSBTAG00000014503	IQCE
ENSBTAG00000014526	MOB3A	ENSG00000172081	MOB3A
ENSBTAG00000014536	SFXN1	ENSG00000164466	SFXN1
ENSBTAG00000014550	GLT8D1	ENSG00000016864	GLT8D1
ENSBTAG00000014561	KIFBP	ENSG00000198954	KIFBP
ENSBTAG00000014576	GUCY1A1	ENSG00000164116	GUCY1A1
ENSBTAG00000014683	APOBEC1	ENSG00000111701	APOBEC1
ENSBTAG00000014689	CSPP1	ENSG00000104218	CSPP1
ENSBTAG00000014695	NAA38	ENSG00000183011	NAA38
ENSBTAG00000014731	GAPDH	ENSG00000111640	GAPDH
ENSBTAG00000014734	CHD4	ENSG00000111642	CHD4
ENSBTAG00000014742	LRWD1	ENSG00000161036	LRWD1
ENSBTAG00000014807	DPP8	ENSG00000074603	DPP8
ENSBTAG00000014809	ANXA6	ENSG00000197043	ANXA6
ENSBTAG00000014840	MTX1	ENSG00000173171	MTX1
ENSBTAG00000014891	SRSF7	ENSG00000115875	SRSF7
ENSBTAG00000014906	VCAN	ENSG00000038427	VCAN
ENSBTAG00000014913	SRD5A3	ENSG00000128039	SRD5A3
ENSBTAG00000014940	KCNAB3	ENSG00000170049	KCNAB3
ENSBTAG00000014974	GRAMD2B	ENSG00000155324	GRAMD2B
ENSBTAG00000015002	POLR2I	ENSG00000105258	POLR2I
ENSBTAG00000015004	TBCB	ENSG00000105254	TBCB
ENSBTAG00000015023	TRAPPC6B	ENSG00000182400	TRAPPC6B
ENSBTAG00000015051	POLRMT	ENSG00000099821	POLRMT
ENSBTAG00000015080	PHACTR3	ENSG00000087495	PHACTR3
ENSBTAG00000015119	SIK3	ENSG00000160584	SIK3
ENSBTAG00000015140	RUNDC1	ENSG00000198863	RUNDC1
ENSBTAG00000015192	FAM193B	ENSG00000146067	FAM193B
ENSBTAG00000015212	IFNAR2	ENSG00000249624	AP000295.1
ENSBTAG00000015212	IFNAR2	ENSG00000159110	IFNAR2
ENSBTAG00000015283	RPL32	ENSG00000144713	RPL32
ENSBTAG00000015303	MPP6	ENSG00000105926	MPP6
ENSBTAG00000015309	CFAP300	ENSG00000137691	CFAP300
ENSBTAG00000015321	TRERF1	ENSG00000124496	TRERF1
ENSBTAG00000015339	ENDOV	ENSG00000173818	ENDOV
ENSBTAG00000015366	SFRP4	ENSG00000106483	SFRP4
ENSBTAG00000015376	FBXW11	ENSG00000072803	FBXW11
ENSBTAG00000015396	RBM24	ENSG00000112183	RBM24
ENSBTAG00000015402	GREB1	ENSG00000196208	GREB1
ENSBTAG00000015433	APC2	ENSG00000115266	APC2
ENSBTAG00000015434	DSTN	ENSG00000125868	DSTN
ENSBTAG00000015463	TTI2	ENSG00000129696	TTI2
ENSBTAG00000015485	C9H6orf118	ENSG00000112539	C6orf118
ENSBTAG00000015505	FADS2	ENSG00000134824	FADS2
ENSBTAG00000015511	FADS3	ENSG00000221968	FADS3
ENSBTAG00000015663	STIP1	ENSG00000168439	STIP1
ENSBTAG00000015692	HSPA4L	ENSG00000164070	HSPA4L
ENSBTAG00000015734	RMDN1	ENSG00000176623	RMDN1
ENSBTAG00000015780	RCN2	ENSG00000117906	RCN2
ENSBTAG00000015825	CCDC65	ENSG00000139537	CCDC65
ENSBTAG00000015857	TPRG1L	ENSG00000158109	TPRG1L
ENSBTAG00000015880	PRIMA1
ENSBTAG00000015979	SEZ6	ENSG00000063015	SEZ6
ENSBTAG00000016038	GCC2	ENSG00000135968	GCC2
ENSBTAG00000016092	SPATS2L	ENSG00000196141	SPATS2L
ENSBTAG00000016124	PACSIN1	ENSG00000124507	PACSIN1
ENSBTAG00000016140	PPFIBP2	ENSG00000166387	PPFIBP2
ENSBTAG00000016147	CETN4
ENSBTAG00000016152	DAB2	ENSG00000153071	DAB2
ENSBTAG00000016164	LMBRD1	ENSG00000168216	LMBRD1
ENSBTAG00000016167	ATL2	ENSG00000119787	ATL2
ENSBTAG00000016168	APLP2	ENSG00000084234	APLP2
ENSBTAG00000016175	SPNS3	ENSG00000182557	SPNS3
ENSBTAG00000016192	MDH1B	ENSG00000138400	MDH1B
ENSBTAG00000016193	FASTKD2	ENSG00000118246	FASTKD2
ENSBTAG00000016218	PTGES2	ENSG00000148334	PTGES2
ENSBTAG00000016231	POFUT1	ENSG00000101346	POFUT1
ENSBTAG00000016249	NAGS	ENSG00000161653	NAGS
ENSBTAG00000016250	AKTIP	ENSG00000166971	AKTIP
ENSBTAG00000016268	XRCC1	ENSG00000073050	XRCC1
ENSBTAG00000016283	TMEM63C	ENSG00000165548	TMEM63C
ENSBTAG00000016284	IL7	ENSG00000104432	IL7
ENSBTAG00000016299	ZNF784	ENSG00000179922	ZNF784
ENSBTAG00000016355	UVRAG	ENSG00000198382	UVRAG
ENSBTAG00000016396	PDE11A	ENSG00000284741	PDE11A
ENSBTAG00000016396	PDE11A	ENSG00000128655	PDE11A
ENSBTAG00000016397	CDYL	ENSG00000153046	CDYL
ENSBTAG00000016433	FANCB	ENSG00000181544	FANCB
ENSBTAG00000016495	LINS1	ENSG00000140471	LINS1
ENSBTAG00000016511	POLDIP3	ENSG00000100227	POLDIP3
ENSBTAG00000016528	NOC2L	ENSG00000188976	NOC2L
ENSBTAG00000016581	MRPL28	ENSG00000086504	MRPL28
ENSBTAG00000016589	PRPF40B	ENSG00000110844	PRPF40B
ENSBTAG00000016600	CCDC142	ENSG00000135637	CCDC142
ENSBTAG00000016603
ENSBTAG00000016643	CYB561D1	ENSG00000174151	CYB561D1
ENSBTAG00000016680	PPID	ENSG00000171497	PPID
ENSBTAG00000016742	WFDC3	ENSG00000124116	WFDC3
ENSBTAG00000016743	DNTTIP1	ENSG00000101457	DNTTIP1
ENSBTAG00000016748		ENSG00000163283	ALPP
ENSBTAG00000016748		ENSG00000163286	ALPG
ENSBTAG00000016748		ENSG00000163295	ALPI
ENSBTAG00000016779	CLIP1	ENSG00000130779	CLIP1
ENSBTAG00000016823	CSNK1G1	ENSG00000169118	CSNK1G1
ENSBTAG00000016852	SNIP1	ENSG00000163877	SNIP1
ENSBTAG00000016854	AK7	ENSG00000140057	AK7
ENSBTAG00000016900	TRAPPC13	ENSG00000113597	TRAPPC13
ENSBTAG00000016926	C13H20orf85	ENSG00000124237	C20orf85
ENSBTAG00000016939	C11H2orf42	ENSG00000115998	C2orf42
ENSBTAG00000016979	PCYT1A	ENSG00000161217	PCYT1A
ENSBTAG00000017027	MMACHC	ENSG00000132763	MMACHC
ENSBTAG00000017029
ENSBTAG00000017038	HPS4	ENSG00000100099	HPS4
ENSBTAG00000017087	TOP3A	ENSG00000177302	TOP3A
ENSBTAG00000017090	SMCR8	ENSG00000176994	SMCR8
ENSBTAG00000017125	PABPC4	ENSG00000090621	PABPC4
ENSBTAG00000017145	LEXM	ENSG00000162398	LEXM
ENSBTAG00000017188	ISM1	ENSG00000101230	ISM1
ENSBTAG00000017401	TBK1	ENSG00000183735	TBK1
ENSBTAG00000017429	PREPL	ENSG00000138078	PREPL
ENSBTAG00000017438	C17H5orf52	ENSG00000187658	C5orf52
ENSBTAG00000017446	E2F8	ENSG00000129173	E2F8
ENSBTAG00000017457	STK10	ENSG00000072786	STK10
ENSBTAG00000017459	DUSP18	ENSG00000167065	DUSP18
ENSBTAG00000017462	ATF4	ENSG00000128272	ATF4
ENSBTAG00000017466	HCN4	ENSG00000138622	HCN4
ENSBTAG00000017536	MPP3	ENSG00000161647	MPP3
ENSBTAG00000017661	RFX2	ENSG00000087903	RFX2
ENSBTAG00000017689	BRMS1	ENSG00000174744	BRMS1
ENSBTAG00000017747	PLSCR3	ENSG00000187838	PLSCR3
ENSBTAG00000017752	DYNLRB2	ENSG00000168589	DYNLRB2
ENSBTAG00000017775	SDCCAG8	ENSG00000054282	SDCCAG8
ENSBTAG00000017801	ATP6AP2	ENSG00000182220	ATP6AP2
ENSBTAG00000017815	STX8	ENSG00000170310	STX8
ENSBTAG00000017823	CFAP52	ENSG00000166596	CFAP52
ENSBTAG00000017825	SEC13	ENSG00000157020	SEC13
ENSBTAG00000017860	HIPK2	ENSG00000064393	HIPK2
ENSBTAG00000017868	DHX40	ENSG00000108406	DHX40
ENSBTAG00000017889	CCT5	ENSG00000150753	CCT5
ENSBTAG00000017950	SLC4A8	ENSG00000050438	SLC4A8
ENSBTAG00000017957	SPATA24	ENSG00000170469	SPATA24
ENSBTAG00000018002	DTX3	ENSG00000178498	DTX3
ENSBTAG00000018004	SH3GL3	ENSG00000140600	SH3GL3
ENSBTAG00000018060	WDR13	ENSG00000101940	WDR13
ENSBTAG00000018062	KIAA1522	ENSG00000162522	KIAA1522
ENSBTAG00000018070	SCNM1	ENSG00000163156	SCNM1
ENSBTAG00000018106	SPATA18	ENSG00000163071	SPATA18
ENSBTAG00000018119	AOAH	ENSG00000136250	AOAH
ENSBTAG00000018152	MYADM	ENSG00000179820	MYADM
ENSBTAG00000018202	CYB561A3	ENSG00000162144	CYB561A3
ENSBTAG00000018218	FAM135B	ENSG00000147724	FAM135B
ENSBTAG00000018247	OCRL	ENSG00000122126	OCRL
ENSBTAG00000018252	ARRDC4	ENSG00000140450	ARRDC4
ENSBTAG00000018262	DNAJC5G	ENSG00000163793	DNAJC5G
ENSBTAG00000018263	WAC	ENSG00000095787	WAC
ENSBTAG00000018286	RNF181	ENSG00000168894	RNF181
ENSBTAG00000018292	MOSPD2	ENSG00000130150	MOSPD2
ENSBTAG00000018334	PLAGL2	ENSG00000126003	PLAGL2
ENSBTAG00000018348	CBLL1	ENSG00000105879	CBLL1
ENSBTAG00000018366	SLC15A3	ENSG00000110446	SLC15A3
ENSBTAG00000018402	TSC22D2	ENSG00000196428	TSC22D2
ENSBTAG00000018415	TTLL4	ENSG00000135912	TTLL4
ENSBTAG00000018416	CCDC42	ENSG00000161973	CCDC42
ENSBTAG00000018451	PTMS
ENSBTAG00000018501	ICE1	ENSG00000164151	ICE1
ENSBTAG00000018589	RFC2	ENSG00000049541	RFC2
ENSBTAG00000018598	HSPB6	ENSG00000004776	HSPB6
ENSBTAG00000018599	PROSER3	ENSG00000167595	PROSER3
ENSBTAG00000018604	SEMA4G	ENSG00000095539	SEMA4G
ENSBTAG00000018616	IPO11	ENSG00000086200	IPO11
ENSBTAG00000018770	HSDL1	ENSG00000103160	HSDL1
ENSBTAG00000018771	DNAAF1	ENSG00000154099	DNAAF1
ENSBTAG00000018783	NELFCD	ENSG00000101158	NELFCD
ENSBTAG00000018857	RAB4A	ENSG00000168118	RAB4A
ENSBTAG00000018881	SYT6	ENSG00000134207	SYT6
ENSBTAG00000018902	ZC2HC1A	ENSG00000104427	ZC2HC1A
ENSBTAG00000018903	ACD	ENSG00000102977	ACD
ENSBTAG00000018904	ENKD1	ENSG00000124074	ENKD1
ENSBTAG00000018906	C18H16orf86	ENSG00000159761	C16orf86
ENSBTAG00000018910	WDR6	ENSG00000178252	WDR6
ENSBTAG00000018959	RAB11A
ENSBTAG00000018991	TSGA10	ENSG00000135951	TSGA10
ENSBTAG00000019002	SLC2A12	ENSG00000146411	SLC2A12
ENSBTAG00000019020	TAX1BP1	ENSG00000106052	TAX1BP1
ENSBTAG00000019060	CLDN11	ENSG00000285218	AC026316.4
ENSBTAG00000019066	FAM167A	ENSG00000154319	FAM167A
ENSBTAG00000019076	PAK6	ENSG00000137843	PAK6
ENSBTAG00000019121	IFT122	ENSG00000163913	IFT122
ENSBTAG00000019150	PLD3	ENSG00000105223	PLD3
ENSBTAG00000019183	FUZ	ENSG00000010361	FUZ
ENSBTAG00000019269	COL6A2	ENSG00000142173	COL6A2
ENSBTAG00000019271	NARS1	ENSG00000134440	NARS1
ENSBTAG00000019309
ENSBTAG00000019310	FOXK1	ENSG00000164916	FOXK1
ENSBTAG00000019321	CCDC57	ENSG00000176155	CCDC57
ENSBTAG00000019401	LRRIQ3	ENSG00000162620	LRRIQ3
ENSBTAG00000019410	CEP57L1	ENSG00000183137	CEP57L1
ENSBTAG00000019417	ARMCX2	ENSG00000184867	ARMCX2
ENSBTAG00000019470	NEK6	ENSG00000119408	NEK6
ENSBTAG00000019508	SEC61A2	ENSG00000065665	SEC61A2
ENSBTAG00000019522	PPM1G	ENSG00000115241	PPM1G
ENSBTAG00000019529	ATP8A2	ENSG00000132932	ATP8A2
ENSBTAG00000019545		ENSG00000182957	SPATA13
ENSBTAG00000019545		ENSG00000273167	AL359736.1
ENSBTAG00000019546
ENSBTAG00000019563	C5H22orf23	ENSG00000128346	C22orf23
ENSBTAG00000019565	NCOA4	ENSG00000266412	NCOA4
ENSBTAG00000019605	OPA3	ENSG00000125741	OPA3
ENSBTAG00000019612	RNASE4	ENSG00000214274	ANG
ENSBTAG00000019658	ASB16	ENSG00000161664	ASB16
ENSBTAG00000019695	RLF	ENSG00000117000	RLF
ENSBTAG00000019712	ST14	ENSG00000149418	ST14
ENSBTAG00000019726	ANKEF1	ENSG00000132623	ANKEF1
ENSBTAG00000019818	CASZ1	ENSG00000130940	CASZ1
ENSBTAG00000019845	USP30	ENSG00000135093	USP30
ENSBTAG00000019864	MAPK15	ENSG00000181085	MAPK15
ENSBTAG00000019881		ENSG00000250803	AC010255.3
ENSBTAG00000019889	DIS3	ENSG00000083520	DIS3
ENSBTAG00000019895	PIBF1	ENSG00000083535	PIBF1
ENSBTAG00000019906	VPS25	ENSG00000131475	VPS25
ENSBTAG00000019909	SIRT6	ENSG00000077463	SIRT6
ENSBTAG00000019931
ENSBTAG00000019952	ARMC8	ENSG00000114098	ARMC8
ENSBTAG00000019986	CSNK1D	ENSG00000141551	CSNK1D
ENSBTAG00000020032	CEP126	ENSG00000110318	CEP126
ENSBTAG00000020050	MLEC	ENSG00000110917	MLEC
ENSBTAG00000020053	ZEB1	ENSG00000148516	ZEB1
ENSBTAG00000020080	MYBPC2	ENSG00000086967	MYBPC2
ENSBTAG00000020087	CAMK2A	ENSG00000070808	CAMK2A
ENSBTAG00000020150	KLHDC9	ENSG00000162755	KLHDC9
ENSBTAG00000020160	RNF138	ENSG00000134758	RNF138
ENSBTAG00000020175	UBE2K	ENSG00000078140	UBE2K
ENSBTAG00000020177	C5H12orf10	ENSG00000139637	C12orf10
ENSBTAG00000020261	CDH26	ENSG00000124215	CDH26
ENSBTAG00000020272	SIK2	ENSG00000170145	SIK2
ENSBTAG00000020273	YOD1	ENSG00000180667	YOD1
ENSBTAG00000020309	G3BP1	ENSG00000145907	G3BP1
ENSBTAG00000020319	ALOX5	ENSG00000012779	ALOX5
ENSBTAG00000020341	MOV10L1	ENSG00000073146	MOV10L1
ENSBTAG00000020355	KLF4	ENSG00000136826	KLF4
ENSBTAG00000020373	C3orf67	ENSG00000163689	C3orf67
ENSBTAG00000020395	LYSMD1	ENSG00000163155	LYSMD1
ENSBTAG00000020412	RAP2A	ENSG00000125249	RAP2A
ENSBTAG00000020468	MICU3	ENSG00000155970	MICU3
ENSBTAG00000020469	TMED8	ENSG00000100580	TMED8
ENSBTAG00000020471	SAMD15	ENSG00000100583	SAMD15
ENSBTAG00000020472	KDM5A	ENSG00000073614	KDM5A
ENSBTAG00000020559	STMND1	ENSG00000230873	STMND1
ENSBTAG00000020580	TCN1	ENSG00000134827	TCN1
ENSBTAG00000020583	AASDH	ENSG00000157426	AASDH
ENSBTAG00000020645	GNAI2	ENSG00000114353	GNAI2
ENSBTAG00000020698	MTHFR	ENSG00000177000	MTHFR
ENSBTAG00000020700	CLCN6	ENSG00000011021	CLCN6
ENSBTAG00000020731	PRRG4	ENSG00000135378	PRRG4
ENSBTAG00000020769	OPCML	ENSG00000183715	OPCML
ENSBTAG00000020780	SBNO2	ENSG00000064932	SBNO2
ENSBTAG00000020793	KCNA4	ENSG00000182255	KCNA4
ENSBTAG00000020810	CYB561	ENSG00000008283	CYB561
ENSBTAG00000020865	PELI1	ENSG00000197329	PELI1
ENSBTAG00000020889	CA7	ENSG00000168748	CA7
ENSBTAG00000020924	FBXW9	ENSG00000132004	FBXW9
ENSBTAG00000020938	TWF1	ENSG00000151239	TWF1
ENSBTAG00000020992	RHBDL3	ENSG00000141314	RHBDL3
ENSBTAG00000020998	RUVBL1	ENSG00000175792	RUVBL1
ENSBTAG00000021016	GTF2F1	ENSG00000125651	GTF2F1
ENSBTAG00000021057	TMEM190	ENSG00000160472	TMEM190
ENSBTAG00000021090	ABCC1	ENSG00000103222	ABCC1
ENSBTAG00000021168	SIRT4	ENSG00000089163	SIRT4
ENSBTAG00000021252	TMEM35A	ENSG00000126950	TMEM35A
ENSBTAG00000021259	C2CD2	ENSG00000157617	C2CD2
ENSBTAG00000021262	SNRPD3	ENSG00000100028	SNRPD3
ENSBTAG00000021284	RSPH1	ENSG00000160188	RSPH1
ENSBTAG00000021346	CCDC34	ENSG00000109881	CCDC34
ENSBTAG00000021417	DMWD	ENSG00000185800	DMWD
ENSBTAG00000021455	CFL1	ENSG00000172757	CFL1
ENSBTAG00000021456	MUS81	ENSG00000172732	MUS81
ENSBTAG00000021474	GSDMD	ENSG00000104518	GSDMD
ENSBTAG00000021481	CA14	ENSG00000118298	CA14
ENSBTAG00000021521	BFAR	ENSG00000103429	BFAR
ENSBTAG00000021604	TMEM138	ENSG00000149483	TMEM138
ENSBTAG00000021614	TASP1	ENSG00000089123	TASP1
ENSBTAG00000021643	EFCAB12	ENSG00000172771	EFCAB12
ENSBTAG00000021645	MBD4	ENSG00000129071	MBD4
ENSBTAG00000021708	CEP128	ENSG00000100629	CEP128
ENSBTAG00000021741	RPS6KA2	ENSG00000071242	RPS6KA2
ENSBTAG00000021768	CCNG2	ENSG00000138764	CCNG2
ENSBTAG00000021819	IFNAR1	ENSG00000142166	IFNAR1
ENSBTAG00000021853	IP6K2	ENSG00000068745	IP6K2
ENSBTAG00000021876	WDR72	ENSG00000166415	WDR72
ENSBTAG00000021927	AATF	ENSG00000275700	AATF
ENSBTAG00000021943	NFYC	ENSG00000066136	NFYC
ENSBTAG00000021948	ZMYM6	ENSG00000163867	ZMYM6
ENSBTAG00000021971	SNCAIP	ENSG00000064692	SNCAIP
ENSBTAG00000021978	PARVB	ENSG00000188677	PARVB
ENSBTAG00000022007	SAMHD1	ENSG00000101347	SAMHD1
ENSBTAG00000022022	GUCD1	ENSG00000138867	GUCD1
ENSBTAG00000022246	C29H11orf86	ENSG00000173237	C11orf86
ENSBTAG00000022588	C14H8orf34	ENSG00000165084	C8orf34
ENSBTAG00000022801	GABPB1	ENSG00000104064	GABPB1
ENSBTAG00000022808	CACUL1	ENSG00000151893	CACUL1
ENSBTAG00000022825	BRI3	ENSG00000164713	BRI3
ENSBTAG00000023369	GRIN2D	ENSG00000105464	GRIN2D
ENSBTAG00000023529	SPEF2	ENSG00000152582	SPEF2
ENSBTAG00000023675	ZNF654	ENSG00000175105	ZNF654
ENSBTAG00000023734	PARD6A	ENSG00000102981	PARD6A
ENSBTAG00000024096	LSM10	ENSG00000181817	LSM10
ENSBTAG00000024132	SMC1B	ENSG00000077935	SMC1B
ENSBTAG00000024157	WDR60	ENSG00000126870	WDR60
ENSBTAG00000024378	MRPS21	ENSG00000266472	MRPS21
ENSBTAG00000024394	SEMA3D	ENSG00000153993	SEMA3D
ENSBTAG00000024555	EFCAB2	ENSG00000203666	EFCAB2
ENSBTAG00000024603	NCOR2	ENSG00000196498	NCOR2
ENSBTAG00000024958	FAM214A	ENSG00000047346	FAM214A
ENSBTAG00000024983	FBXO47	ENSG00000204952	FBXO47
ENSBTAG00000025046	ALKBH5	ENSG00000091542	ALKBH5
ENSBTAG00000025130	HIC1	ENSG00000177374	HIC1
ENSBTAG00000025191	SKP1	ENSG00000113558	SKP1
ENSBTAG00000025263	FAM160A1	ENSG00000164142	FAM160A1
ENSBTAG00000025372	RIOX1	ENSG00000170468	RIOX1
ENSBTAG00000025448	IZUMO4	ENSG00000099840	IZUMO4
ENSBTAG00000025449	LY6G5C	ENSG00000204428	LY6G5C
ENSBTAG00000025554	LRRC73	ENSG00000204052	LRRC73
ENSBTAG00000025564	RPL36AL	ENSG00000241343	RPL36A
ENSBTAG00000025634	FMN1	ENSG00000248905	FMN1
ENSBTAG00000025964	MAST4	ENSG00000069020	MAST4
ENSBTAG00000026278	CLDN4	ENSG00000189143	CLDN4
ENSBTAG00000026344	MAFA	ENSG00000182759	MAFA
ENSBTAG00000026467	ODF3B	ENSG00000177989	ODF3B
ENSBTAG00000026673	KPNA5	ENSG00000196911	KPNA5
ENSBTAG00000026813	AQP5	ENSG00000086159	AQP6
ENSBTAG00000027017	SIX3	ENSG00000138083	SIX3
ENSBTAG00000027182	NR3C2	ENSG00000151623	NR3C2
ENSBTAG00000027320	KCNB1	ENSG00000158445	KCNB1
ENSBTAG00000027387	NRSN2	ENSG00000125841	NRSN2
ENSBTAG00000027612	PPME1	ENSG00000214517	PPME1
ENSBTAG00000027728	NUDT12	ENSG00000112874	NUDT12
ENSBTAG00000027879	MPC1	ENSG00000060762	MPC1
ENSBTAG00000027991	ANAPC1	ENSG00000153107	ANAPC1
ENSBTAG00000029880	MIRLET7E	ENSG00000198972	MIRLET7E
ENSBTAG00000029918	MIR99B	ENSG00000207550	MIR99B
ENSBTAG00000029955	bta-mir-193a	ENSG00000207614	MIR193A
ENSBTAG00000029994	MIRLET7I	ENSG00000199179	MIRLET7I
ENSBTAG00000030099	bta-mir-551a
ENSBTAG00000030180	SHANK3	ENSG00000251322	SHANK3
ENSBTAG00000030285	DCP1B	ENSG00000151065	DCP1B
ENSBTAG00000030337	MYCBP	ENSG00000214114	MYCBP
ENSBTAG00000030337	MYCBP	ENSG00000274944	AL139260.3
ENSBTAG00000030413	LACTBL1	ENSG00000215906	LACTBL1
ENSBTAG00000030432	TTC8	ENSG00000165533	TTC8
ENSBTAG00000030499
ENSBTAG00000030567	ODF2	ENSG00000136811	ODF2
ENSBTAG00000030600	BCNT2
ENSBTAG00000030965	MCM7	ENSG00000166508	MCM7
ENSBTAG00000031018		ENSG00000152076	CCDC74B
ENSBTAG00000031018		ENSG00000163040	CCDC74A
ENSBTAG00000031052	CDK5R2	ENSG00000171450	CDK5R2
ENSBTAG00000031197	HMX1	ENSG00000215612	HMX1
ENSBTAG00000031295	HSDL2	ENSG00000119471	HSDL2
ENSBTAG00000031351	SEC14L4	ENSG00000133488	SEC14L4
ENSBTAG00000031375		ENSG00000131050	BPIFA2
ENSBTAG00000031395	C6H4orf48	ENSG00000243449	C4orf48
ENSBTAG00000031765	CCDC189	ENSG00000196118	CCDC189
ENSBTAG00000031866
ENSBTAG00000031906	ABHD16B	ENSG00000183260	ABHD16B
ENSBTAG00000031950	RAB3IP	ENSG00000258052	AC025263.2
ENSBTAG00000031950	RAB3IP	ENSG00000127328	RAB3IP
ENSBTAG00000032026	GMPPB	ENSG00000173540	GMPPB
ENSBTAG00000032132	ELL3	ENSG00000128886	ELL3
ENSBTAG00000032223	COG7	ENSG00000168434	COG7
ENSBTAG00000032234	STK24
ENSBTAG00000032503	ITPRIPL2	ENSG00000205730	ITPRIPL2
ENSBTAG00000032519	CAMKMT	ENSG00000143919	CAMKMT
ENSBTAG00000032548	SYBU	ENSG00000147642	SYBU
ENSBTAG00000032660	CHIC2	ENSG00000109220	CHIC2
ENSBTAG00000032933	TTC23L	ENSG00000205838	TTC23L
ENSBTAG00000033127	C16H1orf100	ENSG00000173728	C1orf100
ENSBTAG00000033167		ENSG00000274791	F8A2
ENSBTAG00000033167		ENSG00000277150	F8A3
ENSBTAG00000033167		ENSG00000277203	F8A1
ENSBTAG00000033217	TPM3	ENSG00000143549	TPM3
ENSBTAG00000033315	DNAJC1	ENSG00000136770	DNAJC1
ENSBTAG00000033322	SRP9	ENSG00000143742	SRP9
ENSBTAG00000033333	CDK10	ENSG00000185324	CDK10
ENSBTAG00000033386	TEX26	ENSG00000175664	TEX26
ENSBTAG00000033464	SPA17	ENSG00000064199	SPA17
ENSBTAG00000033515
ENSBTAG00000033721	RLBP1	ENSG00000140522	RLBP1
ENSBTAG00000033891	MGAT2	ENSG00000168282	MGAT2
ENSBTAG00000034069	MAB21L1	ENSG00000180660	MAB21L1
ENSBTAG00000034113	GALNT10	ENSG00000164574	GALNT10
ENSBTAG00000034393	FAM149A	ENSG00000109794	FAM149A
ENSBTAG00000034430	C27H4orf47	ENSG00000205129	C4orf47
ENSBTAG00000034496
ENSBTAG00000034501	CFI	ENSG00000285330	AC126283.2
ENSBTAG00000034501	CFI	ENSG00000205403	CFI
ENSBTAG00000034776	DDAH1	ENSG00000153904	DDAH1
ENSBTAG00000034785	DNAJC15	ENSG00000120675	DNAJC15
ENSBTAG00000034796	TEX264	ENSG00000164081	TEX264
ENSBTAG00000034963	MKS1	ENSG00000011143	MKS1
ENSBTAG00000035110	DEUP1	ENSG00000165325	DEUP1
ENSBTAG00000035158	TMEM249	ENSG00000261587	TMEM249
ENSBTAG00000035226	TOR1AIP1	ENSG00000143337	TOR1AIP1
ENSBTAG00000035370	TBPL1	ENSG00000028839	TBPL1
ENSBTAG00000035907	DDX3X	ENSG00000215301	DDX3X
ENSBTAG00000036078	EMP1	ENSG00000134531	EMP1
ENSBTAG00000036113	RSPH14	ENSG00000100218	RSPH14
ENSBTAG00000036297	RBFA	ENSG00000101546	RBFA
ENSBTAG00000036349	CCDC160	ENSG00000203952	CCDC160
ENSBTAG00000036361	bta-mir-152	ENSG00000207947	MIR152
ENSBTAG00000036391	bta-mir-212	ENSG00000267195	MIR212
ENSBTAG00000037072	U1	ENSG00000200975	RNU1-7P
ENSBTAG00000037110	U12	ENSG00000276027	RNU12
ENSBTAG00000037383	AKAP13	ENSG00000170776	AKAP13
ENSBTAG00000037581	MZF1
ENSBTAG00000037941	QTRT1	ENSG00000213339	QTRT1
ENSBTAG00000037980	TSEN2	ENSG00000154743	TSEN2
ENSBTAG00000038134	ZDHHC1	ENSG00000159714	ZDHHC1
ENSBTAG00000038148	SOWAHB	ENSG00000186212	SOWAHB
ENSBTAG00000038241	REPIN1	ENSG00000214022	REPIN1
ENSBTAG00000038291
ENSBTAG00000038333	RBM23	ENSG00000100461	RBM23
ENSBTAG00000038421	NPY5R	ENSG00000164129	NPY5R
ENSBTAG00000038464	PLIN5	ENSG00000214456	PLIN5
ENSBTAG00000038480	FPGT	ENSG00000254685	FPGT
ENSBTAG00000038534	ZNF446	ENSG00000083838	ZNF446
ENSBTAG00000038625		ENSG00000183347	GBP6
ENSBTAG00000038739	CPLX4	ENSG00000166569	CPLX4
ENSBTAG00000038831	PHYHD1	ENSG00000175287	PHYHD1
ENSBTAG00000038866	UBE2I
ENSBTAG00000038904	PRRT1	ENSG00000204314	PRRT1
ENSBTAG00000038992	STK11IP	ENSG00000144589	STK11IP
ENSBTAG00000039208	ATP5F1E
ENSBTAG00000039245	GK2	ENSG00000196475	GK2
ENSBTAG00000039529	BTBD19	ENSG00000222009	BTBD19
ENSBTAG00000039614
ENSBTAG00000039630	TMED2	ENSG00000086598	TMED2
ENSBTAG00000039770	CEBPZ	ENSG00000115816	CEBPZ
ENSBTAG00000039784	PRR5	ENSG00000186654	PRR5
ENSBTAG00000039943	NARS2	ENSG00000137513	NARS2
ENSBTAG00000039954	COPZ2	ENSG00000005243	COPZ2
ENSBTAG00000039981		ENSG00000007923	DNAJC11
ENSBTAG00000040208	THAP10	ENSG00000129028	THAP10
ENSBTAG00000040217
ENSBTAG00000040226	C11H2orf81	ENSG00000159239	AC005041.1
ENSBTAG00000040226	C11H2orf81	ENSG00000284308	C2orf81
ENSBTAG00000040356	SPIRE2	ENSG00000204991	SPIRE2
ENSBTAG00000040368	AAGAB	ENSG00000103591	AAGAB
ENSBTAG00000040392	MGC139164
ENSBTAG00000040399	VWA5B2	ENSG00000145198	VWA5B2
ENSBTAG00000040422	UTP23	ENSG00000147679	UTP23
ENSBTAG00000040551	ZBTB1	ENSG00000126804	ZBTB1
ENSBTAG00000040598	RTP5	ENSG00000188011	RTP5
ENSBTAG00000042143	SNORD105	ENSG00000209645	SNORD105
ENSBTAG00000042238
ENSBTAG00000042630
ENSBTAG00000043221	SNORA70
ENSBTAG00000043459
ENSBTAG00000043970	C14H8orf37	ENSG00000156172	C8orf37
ENSBTAG00000043974		ENSG00000169957	ZNF768
ENSBTAG00000044018	PRR36	ENSG00000183248	PRR36
ENSBTAG00000044022	KIAA1671	ENSG00000197077	KIAA1671
ENSBTAG00000044053	SLC17A5	ENSG00000119899	SLC17A5
ENSBTAG00000044185	SOX6	ENSG00000110693	SOX6
ENSBTAG00000044258	bta-mir-2290
ENSBTAG00000044398	bta-mir-2291
ENSBTAG00000045271	bta-mir-2285o-4
ENSBTAG00000045290	bta-mir-2447
ENSBTAG00000045337	bta-mir-2376
ENSBTAG00000045462		ENSG00000251744	AC100807.1
ENSBTAG00000045574		ENSG00000103423	DNAJA3
ENSBTAG00000045582	ARPC5	ENSG00000162704	ARPC5
ENSBTAG00000045697	MTCP1	ENSG00000214827	MTCP1
ENSBTAG00000045732	CFAP97D1	ENSG00000231256	CFAP97D1
ENSBTAG00000045828	PTBP1	ENSG00000011304	PTBP1
ENSBTAG00000045877	TSC22D3	ENSG00000157514	TSC22D3
ENSBTAG00000045957	SAMM50	ENSG00000100347	SAMM50
ENSBTAG00000046321	TSPOAP1	ENSG00000005379	TSPOAP1
ENSBTAG00000046374
ENSBTAG00000046421	SFTPD	ENSG00000133661	SFTPD
ENSBTAG00000046470	ONECUT1	ENSG00000169856	ONECUT1
ENSBTAG00000046493	PDCD6	ENSG00000249915	PDCD6
ENSBTAG00000046561	LCORL
ENSBTAG00000046644	HRAS	ENSG00000174775	HRAS
ENSBTAG00000046668	ANG2
ENSBTAG00000046759
ENSBTAG00000046959	CGGBP1	ENSG00000163320	CGGBP1
ENSBTAG00000046977	PLA2G2D4	ENSG00000117215	PLA2G2D
ENSBTAG00000047077	ENTPD7	ENSG00000198018	ENTPD7
ENSBTAG00000047185		ENSG00000243238	IGKV2-30
ENSBTAG00000047185		ENSG00000239571	IGKV2D-30
ENSBTAG00000047274	KIF21B	ENSG00000116852	KIF21B
ENSBTAG00000047545	RTL5	ENSG00000242732	RTL5
ENSBTAG00000047594	CCNO	ENSG00000152669	CCNO
ENSBTAG00000047664	GNAZ	ENSG00000128266	GNAZ
ENSBTAG00000047713	LMNTD2	ENSG00000185522	LMNTD2
ENSBTAG00000047828	SHLD3	ENSG00000253251	SHLD3
ENSBTAG00000047926	OVCA2	ENSG00000262664	OVCA2
ENSBTAG00000047958	DPP7	ENSG00000176978	DPP7
ENSBTAG00000047975	DOK5	ENSG00000101134	DOK5
ENSBTAG00000048082		ENSG00000133661	SFTPD
ENSBTAG00000048432	BTBD3	ENSG00000132640	BTBD3
ENSBTAG00000048445		ENSG00000233493	TMEM238
ENSBTAG00000048452
ENSBTAG00000048456		ENSG00000145777	TSLP
ENSBTAG00000048546
ENSBTAG00000048596
ENSBTAG00000048597
ENSBTAG00000048617
ENSBTAG00000048683
ENSBTAG00000048718	LOR
ENSBTAG00000048778
ENSBTAG00000048991	REC114	ENSG00000183324	REC114
ENSBTAG00000049015
ENSBTAG00000049024	bta-mir-11980
ENSBTAG00000049082
ENSBTAG00000049084	OR2S2	ENSG00000278889	OR2S2
ENSBTAG00000049208
ENSBTAG00000049284
ENSBTAG00000049300	AARSD1	ENSG00000267060	PTGES3L
ENSBTAG00000049304
ENSBTAG00000049313
ENSBTAG00000049358	ZNF287	ENSG00000141040	ZNF287
ENSBTAG00000049380
ENSBTAG00000049412
ENSBTAG00000049435	C21H14orf132	ENSG00000227051	C14orf132
ENSBTAG00000049437	CBX3
ENSBTAG00000049465	STPG2	ENSG00000163116	STPG2
ENSBTAG00000049544
ENSBTAG00000049552
ENSBTAG00000049674
ENSBTAG00000049855
ENSBTAG00000049949
ENSBTAG00000049968		ENSG00000278050	AP000944.3
ENSBTAG00000050001
ENSBTAG00000050145
ENSBTAG00000050151		ENSG00000258539	AC068896.3
ENSBTAG00000050151		ENSG00000203791	EEF1AKMT2
ENSBTAG00000050162
ENSBTAG00000050243	FKRP	ENSG00000181027	FKRP
ENSBTAG00000050357
ENSBTAG00000050395		ENSG00000127903	ZNF835
ENSBTAG00000050402		ENSG00000173947	PIFO
ENSBTAG00000050462
ENSBTAG00000050637
ENSBTAG00000050682
ENSBTAG00000050698
ENSBTAG00000050748
ENSBTAG00000050764
ENSBTAG00000050814	CFAP70	ENSG00000156042	CFAP70
ENSBTAG00000050844
ENSBTAG00000050854
ENSBTAG00000050858
ENSBTAG00000050910
ENSBTAG00000050930		ENSG00000278404	Z99774.5
ENSBTAG00000051026
ENSBTAG00000051146
ENSBTAG00000051169	ERICH2	ENSG00000204334	ERICH2
ENSBTAG00000051191
ENSBTAG00000051195
ENSBTAG00000051215	AGBL2	ENSG00000165923	AGBL2
ENSBTAG00000051248		ENSG00000136274	NACAD
ENSBTAG00000051264
ENSBTAG00000051276
ENSBTAG00000051307
ENSBTAG00000051378		ENSG00000102409	BEX4
ENSBTAG00000051380	THEGL	ENSG00000249693	THEGL
ENSBTAG00000051415
ENSBTAG00000051427
ENSBTAG00000051487
ENSBTAG00000051673	CRIP2
ENSBTAG00000051708
ENSBTAG00000051748
ENSBTAG00000051777
ENSBTAG00000051796
ENSBTAG00000051818
ENSBTAG00000051830	ZBTB45	ENSG00000119574	ZBTB45
ENSBTAG00000051958	CYB5D1	ENSG00000182224	CYB5D1
ENSBTAG00000051972	CEBPB	ENSG00000172216	CEBPB
ENSBTAG00000051978	C19orf85	ENSG00000283567	C19orf85
ENSBTAG00000051979
ENSBTAG00000051989	C17orf100	ENSG00000256806	C17orf100
ENSBTAG00000052073	SPATA17	ENSG00000162814	SPATA17
ENSBTAG00000052299
ENSBTAG00000052307		ENSG00000138002	IFT172
ENSBTAG00000052342		ENSG00000159228	CBR1
ENSBTAG00000052384		ENSG00000164825	DEFB1
ENSBTAG00000052394		ENSG00000099338	CATSPERG
ENSBTAG00000052431	TOMM20L	ENSG00000196860	TOMM20L
ENSBTAG00000052443		ENSG00000149596	JPH2
ENSBTAG00000052464
ENSBTAG00000052518	TUBB4B	ENSG00000188229	TUBB4B
ENSBTAG00000052587	bta-mir-12033
ENSBTAG00000052642
ENSBTAG00000052647
ENSBTAG00000052696
ENSBTAG00000052763
ENSBTAG00000052790
ENSBTAG00000052831	PRRT1B	ENSG00000283526	PRRT1B
ENSBTAG00000052844		ENSG00000189043	NDUFA4
ENSBTAG00000052922
ENSBTAG00000053057		ENSG00000164825	DEFB1
ENSBTAG00000053091
ENSBTAG00000053119
ENSBTAG00000053177		ENSG00000167311	ART5
ENSBTAG00000053288
ENSBTAG00000053317	YPEL4	ENSG00000166793	YPEL4
ENSBTAG00000053420
ENSBTAG00000053423
ENSBTAG00000053662
ENSBTAG00000053706		ENSG00000161243	FBXO27
ENSBTAG00000053729
ENSBTAG00000053916	MKRN3	ENSG00000179455	MKRN3
ENSBTAG00000053925	U2	ENSG00000278048	AC024051.10
ENSBTAG00000053925	U2	ENSG00000273709	AC024051.1
ENSBTAG00000053925	U2	ENSG00000278591	AC024051.11
ENSBTAG00000053925	U2	ENSG00000276596	AC024051.8
ENSBTAG00000053925	U2	ENSG00000274862	AC024051.5
ENSBTAG00000053925	U2	ENSG00000274432	AC024051.3
ENSBTAG00000053925	U2	ENSG00000275219	AC024051.6
ENSBTAG00000053925	U2	ENSG00000274585	RNU2-1
ENSBTAG00000053925	U2	ENSG00000275616	AC024051.7
ENSBTAG00000053925	U2	ENSG00000277903	AC024051.9
ENSBTAG00000053925	U2	ENSG00000274062	AC024051.2
ENSBTAG00000053925	U2	ENSG00000278774	AC024051.12
ENSBTAG00000054041		ENSG00000131845	ZNF304
ENSBTAG00000054111		ENSG00000180543	TSPYL5
ENSBTAG00000054158	LCLAT1	ENSG00000172954	LCLAT1
ENSBTAG00000054184		ENSG00000278633	AC023491.2
ENSBTAG00000054184		ENSG00000276017	AC007325.1
ENSBTAG00000054185
ENSBTAG00000054229	C2CD3	ENSG00000168014	C2CD3
ENSBTAG00000054382
ENSBTAG00000054448
ENSBTAG00000054469	SLC25A53	ENSG00000269743	SLC25A53
ENSBTAG00000054472	bta-mir-10177
ENSBTAG00000054514		ENSG00000278144	AP000944.4
ENSBTAG00000054518
ENSBTAG00000054572	PEG3	ENSG00000198300	PEG3
ENSBTAG00000054669
ENSBTAG00000054776	TXNDC17	ENSG00000129235	TXNDC17
ENSBTAG00000054889
ENSBTAG00000054943	MED31	ENSG00000108590	MED31
ENSBTAG00000054948
ENSBTAG00000054984
ENSBTAG00000055034	C5orf49	ENSG00000215217	C5orf49
ENSBTAG00000055114	DLEU7	ENSG00000186047	DLEU7
ENSBTAG00000055278	NEGR1	ENSG00000172260	NEGR1
ENSBTAG00000055303

## Sheet: 2cell_CTCF
# Genes with promoters containing CTCF footprints in 2-cell embryos
ensembl_gene_id	external_gene_name	hsapiens_homolog_ensembl_gene	hsapiens_homolog_associated_gene_name
ENSBTAG00000000030	RDM1	ENSG00000278023	RDM1
ENSBTAG00000000157	CCDC138	ENSG00000163006	CCDC138
ENSBTAG00000000222	ARID4B	ENSG00000054267	ARID4B
ENSBTAG00000000260	ZNRF2	ENSG00000180233	ZNRF2
ENSBTAG00000000397	CNPY1	ENSG00000146910	CNPY1
ENSBTAG00000000545	PPP4R3B	ENSG00000275052	PPP4R3B
ENSBTAG00000000579	NIPBL	ENSG00000164190	NIPBL
ENSBTAG00000000676	DOP1A	ENSG00000083097	DOP1A
ENSBTAG00000000804	MOB3B	ENSG00000120162	MOB3B
ENSBTAG00000000808	COX14	ENSG00000178449	COX14
ENSBTAG00000000880	GINM1	ENSG00000055211	GINM1
ENSBTAG00000001030	MTMR3	ENSG00000100330	MTMR3
ENSBTAG00000001042	MXD1	ENSG00000059728	MXD1
ENSBTAG00000001117	ANKRD50	ENSG00000151458	ANKRD50
ENSBTAG00000001254	ANKRD46	ENSG00000186106	ANKRD46
ENSBTAG00000001287		ENSG00000125122	LRRC29
ENSBTAG00000001562	NFE2	ENSG00000123405	NFE2
ENSBTAG00000001660	SPTY2D1	ENSG00000179119	SPTY2D1
ENSBTAG00000001673	C2CD5	ENSG00000111731	C2CD5
ENSBTAG00000002026	RPL5
ENSBTAG00000002062	TRPA1	ENSG00000104321	TRPA1
ENSBTAG00000002104	RHPN1	ENSG00000158106	RHPN1
ENSBTAG00000002108	YWHAQ	ENSG00000134308	YWHAQ
ENSBTAG00000002143	DTWD2	ENSG00000169570	DTWD2
ENSBTAG00000002166	CRISP2	ENSG00000124490	CRISP2
ENSBTAG00000002236	TRPC4AP	ENSG00000100991	TRPC4AP
ENSBTAG00000002327	TMEM208	ENSG00000168701	TMEM208
ENSBTAG00000002394	TMEM44	ENSG00000145014	TMEM44
ENSBTAG00000002534	EEF1E1	ENSG00000265818	EEF1E1-BLOC1S5
ENSBTAG00000002534	EEF1E1	ENSG00000124802	EEF1E1
ENSBTAG00000002554	TCAF1	ENSG00000198420	TCAF1
ENSBTAG00000002866	RPIA	ENSG00000153574	RPIA
ENSBTAG00000002869	ARL4A	ENSG00000122644	ARL4A
ENSBTAG00000002917	PRKAG2	ENSG00000106617	PRKAG2
ENSBTAG00000002951	CD244	ENSG00000122223	CD244
ENSBTAG00000003045	BAMBI	ENSG00000095739	BAMBI
ENSBTAG00000003174	NDUFAF4	ENSG00000123545	NDUFAF4
ENSBTAG00000003521	KIAA0895L	ENSG00000196123	KIAA0895L
ENSBTAG00000003614	AP4B1	ENSG00000134262	AP4B1
ENSBTAG00000003636	LIPA	ENSG00000107798	LIPA
ENSBTAG00000003671	SOWAHA
ENSBTAG00000003965	LIPT1	ENSG00000144182	LIPT1
ENSBTAG00000004000	SAP30L	ENSG00000164576	SAP30L
ENSBTAG00000004124	CPOX	ENSG00000080819	CPOX
ENSBTAG00000004221	ESM1	ENSG00000164283	ESM1
ENSBTAG00000004240	TMPO	ENSG00000120802	TMPO
ENSBTAG00000004755	SHKBP1	ENSG00000160410	SHKBP1
ENSBTAG00000004795	RIPPLY2	ENSG00000203877	RIPPLY2
ENSBTAG00000004852	PLEKHO1	ENSG00000023902	PLEKHO1
ENSBTAG00000004990	NEO1	ENSG00000067141	NEO1
ENSBTAG00000005225	RAD52	ENSG00000002016	RAD52
ENSBTAG00000005249	RNF14	ENSG00000013561	RNF14
ENSBTAG00000005263	KLHL2	ENSG00000109466	KLHL2
ENSBTAG00000005397	CD46	ENSG00000117335	CD46
ENSBTAG00000005708	KIF20B	ENSG00000138182	KIF20B
ENSBTAG00000005897	FNTB	ENSG00000257365	FNTB
ENSBTAG00000005897	FNTB	ENSG00000125954	CHURC1-FNTB
ENSBTAG00000005970	XBP1	ENSG00000100219	XBP1
ENSBTAG00000006029	OGDH	ENSG00000105953	OGDH
ENSBTAG00000006160	SUOX	ENSG00000139531	SUOX
ENSBTAG00000006201	DTWD1	ENSG00000104047	DTWD1
ENSBTAG00000006202	ST13	ENSG00000100380	ST13
ENSBTAG00000006204	XPNPEP3	ENSG00000196236	XPNPEP3
ENSBTAG00000006661	RALA	ENSG00000006451	RALA
ENSBTAG00000006708	ARIH1	ENSG00000166233	ARIH1
ENSBTAG00000006777	TLCD1	ENSG00000160606	TLCD1
ENSBTAG00000006949	SPAG4	ENSG00000061656	SPAG4
ENSBTAG00000007012	ZNF3	ENSG00000166526	ZNF3
ENSBTAG00000007013	TOM1L1	ENSG00000141198	TOM1L1
ENSBTAG00000007089	FRG1	ENSG00000273748	AL592183.1
ENSBTAG00000007330	STXBP3	ENSG00000116266	STXBP3
ENSBTAG00000007331	PLOD2	ENSG00000152952	PLOD2
ENSBTAG00000007378	CLIP4	ENSG00000115295	CLIP4
ENSBTAG00000007398	MRPS24	ENSG00000062582	MRPS24
ENSBTAG00000007414	PAPOLG	ENSG00000115421	PAPOLG
ENSBTAG00000007615	CNTN3	ENSG00000113805	CNTN3
ENSBTAG00000007651	TARS3	ENSG00000185418	TARS3
ENSBTAG00000008001	NUCKS1	ENSG00000069275	NUCKS1
ENSBTAG00000008053	WDFY2	ENSG00000139668	WDFY2
ENSBTAG00000008083	SEL1L	ENSG00000071537	SEL1L
ENSBTAG00000008184	CCT6A	ENSG00000146731	CCT6A
ENSBTAG00000008213	ATMIN	ENSG00000166454	ATMIN
ENSBTAG00000008461	LSG1	ENSG00000041802	LSG1
ENSBTAG00000008551	TUSC1	ENSG00000198680	TUSC1
ENSBTAG00000008654	HOOK2	ENSG00000095066	HOOK2
ENSBTAG00000008664	EIF2B2	ENSG00000119718	EIF2B2
ENSBTAG00000008687	PCSK2	ENSG00000125851	PCSK2
ENSBTAG00000008710	KCNH1	ENSG00000283952	AC092017.3
ENSBTAG00000008710	KCNH1	ENSG00000284299	AL590132.1
ENSBTAG00000008755	MARCHF7	ENSG00000136536	MARCHF7
ENSBTAG00000009006	PRR14L	ENSG00000183530	PRR14L
ENSBTAG00000009061	FAR1	ENSG00000197601	FAR1
ENSBTAG00000009235	KCNMB3	ENSG00000171121	KCNMB3
ENSBTAG00000009441	RBBP6	ENSG00000122257	RBBP6
ENSBTAG00000009698	ABCD3	ENSG00000117528	ABCD3
ENSBTAG00000009732	NCBP1	ENSG00000136937	NCBP1
ENSBTAG00000009942	PLCL2	ENSG00000154822	PLCL2
ENSBTAG00000010111	TCF7L1	ENSG00000152284	TCF7L1
ENSBTAG00000010130	ZNF335	ENSG00000198026	ZNF335
ENSBTAG00000010149	CRY1	ENSG00000008405	CRY1
ENSBTAG00000010163	SCNN1G	ENSG00000166828	SCNN1G
ENSBTAG00000010195	PKN3	ENSG00000160447	PKN3
ENSBTAG00000010206	UAP1	ENSG00000117143	UAP1
ENSBTAG00000010355	VPS37A	ENSG00000155975	VPS37A
ENSBTAG00000010363	LSM11	ENSG00000155858	LSM11
ENSBTAG00000010526	PLPP1	ENSG00000067113	PLPP1
ENSBTAG00000010571	PPAT	ENSG00000128059	PPAT
ENSBTAG00000010577	PAICS	ENSG00000128050	PAICS
ENSBTAG00000010606	PPP1R3B	ENSG00000173281	PPP1R3B
ENSBTAG00000010609	STK31	ENSG00000196335	STK31
ENSBTAG00000010635	RAB3A	ENSG00000105649	RAB3A
ENSBTAG00000010846	CNNM3	ENSG00000168763	CNNM3
ENSBTAG00000010937	APOO	ENSG00000184831	APOO
ENSBTAG00000010939	CXHXorf58	ENSG00000165182	CXorf58
ENSBTAG00000011032	MCPH1	ENSG00000147316	MCPH1
ENSBTAG00000011045	MRPS36	ENSG00000134056	MRPS36
ENSBTAG00000011132	CCDC83	ENSG00000150676	CCDC83
ENSBTAG00000011242	MUTYH	ENSG00000132781	MUTYH
ENSBTAG00000011242	MUTYH	ENSG00000288208	AL451136.1
ENSBTAG00000011437		ENSG00000275993	SIK1B
ENSBTAG00000011437		ENSG00000142178	SIK1
ENSBTAG00000011589	CDC14B	ENSG00000081377	CDC14B
ENSBTAG00000011589	CDC14B	ENSG00000218305	CDC14C
ENSBTAG00000011699	CDC37	ENSG00000105401	CDC37
ENSBTAG00000011785	WDR26	ENSG00000162923	WDR26
ENSBTAG00000011800	ABCG4	ENSG00000172350	ABCG4
ENSBTAG00000012032	PDE4A	ENSG00000065989	PDE4A
ENSBTAG00000012095	GEMIN5	ENSG00000082516	GEMIN5
ENSBTAG00000012241	POLD2	ENSG00000106628	POLD2
ENSBTAG00000012253	AGO1	ENSG00000092847	AGO1
ENSBTAG00000012299	REPS1	ENSG00000135597	REPS1
ENSBTAG00000012407	FOXA2	ENSG00000125798	FOXA2
ENSBTAG00000012413	FGF12
ENSBTAG00000012658	TMA16	ENSG00000198498	TMA16
ENSBTAG00000012745	PPAN	ENSG00000243207	PPAN-P2RY11
ENSBTAG00000012745	PPAN	ENSG00000130810	PPAN
ENSBTAG00000012778	CAPN2	ENSG00000162909	CAPN2
ENSBTAG00000013010	CCDC126	ENSG00000169193	CCDC126
ENSBTAG00000013068	GGPS1	ENSG00000152904	GGPS1
ENSBTAG00000013076	SNX19	ENSG00000120451	SNX19
ENSBTAG00000013079	CTCFL	ENSG00000124092	CTCFL
ENSBTAG00000013148	CLDN1	ENSG00000163347	CLDN1
ENSBTAG00000013191	AGRN	ENSG00000188157	AGRN
ENSBTAG00000013220	R3HDML	ENSG00000101074	R3HDML
ENSBTAG00000013248
ENSBTAG00000013254	XPO1	ENSG00000082898	XPO1
ENSBTAG00000013395	DBIL5
ENSBTAG00000013874	CFAP20	ENSG00000070761	CFAP20
ENSBTAG00000013927	GSTCD	ENSG00000138780	GSTCD
ENSBTAG00000013982	UACA	ENSG00000137831	UACA
ENSBTAG00000014076	ABRAXAS1	ENSG00000163322	ABRAXAS1
ENSBTAG00000014105	SRPRA	ENSG00000182934	SRPRA
ENSBTAG00000014122	FOXRED1	ENSG00000110074	FOXRED1
ENSBTAG00000014353	SRP14	ENSG00000140319	SRP14
ENSBTAG00000014370	NETO2	ENSG00000171208	NETO2
ENSBTAG00000014390	MTMR9
ENSBTAG00000014592	AFG1L	ENSG00000135537	AFG1L
ENSBTAG00000014632	VSX2	ENSG00000119614	VSX2
ENSBTAG00000014713	RARRES1	ENSG00000118849	RARRES1
ENSBTAG00000014722	TSTD2	ENSG00000136925	TSTD2
ENSBTAG00000014727	RFC4	ENSG00000163918	RFC4
ENSBTAG00000014768	ZNF786	ENSG00000197362	ZNF786
ENSBTAG00000014821	SLC7A7	ENSG00000155465	SLC7A7
ENSBTAG00000015105	HERPUD2	ENSG00000122557	HERPUD2
ENSBTAG00000015112	PSMD6	ENSG00000163636	PSMD6
ENSBTAG00000015126	TNIP2
ENSBTAG00000015354	ZDHHC9	ENSG00000188706	ZDHHC9
ENSBTAG00000015428	TMEM170A	ENSG00000261717	AC009163.5
ENSBTAG00000015450	CPEB3	ENSG00000107864	CPEB3
ENSBTAG00000015535	NEK8	ENSG00000160602	NEK8
ENSBTAG00000015553	SCAI	ENSG00000173611	SCAI
ENSBTAG00000015651
ENSBTAG00000015776	MFSD14A	ENSG00000156875	MFSD14A
ENSBTAG00000016169	ID1	ENSG00000125968	ID1
ENSBTAG00000016435	NOM1	ENSG00000146909	NOM1
ENSBTAG00000016522	C21H15orf40	ENSG00000169609	C15orf40
ENSBTAG00000016621	NCBP3	ENSG00000074356	NCBP3
ENSBTAG00000016991	EFNB2	ENSG00000125266	EFNB2
ENSBTAG00000017064	ING4	ENSG00000111653	ING4
ENSBTAG00000017216	FRMD5	ENSG00000171877	FRMD5
ENSBTAG00000017258	ACSL3	ENSG00000123983	ACSL3
ENSBTAG00000017348	FGF5	ENSG00000138675	FGF5
ENSBTAG00000017382	P3H1	ENSG00000117385	P3H1
ENSBTAG00000017386	C3H1orf50	ENSG00000164008	C1orf50
ENSBTAG00000017391	HS3ST2	ENSG00000122254	HS3ST2
ENSBTAG00000017407	HSF2BP	ENSG00000160207	HSF2BP
ENSBTAG00000017418	RRP1B	ENSG00000160208	RRP1B
ENSBTAG00000017489	TSHR	ENSG00000165409	TSHR
ENSBTAG00000017527	CRYBG1	ENSG00000112297	CRYBG1
ENSBTAG00000017809	PDS5A	ENSG00000121892	PDS5A
ENSBTAG00000017957	SPATA24	ENSG00000170469	SPATA24
ENSBTAG00000017976	ABL1	ENSG00000097007	ABL1
ENSBTAG00000017992	CD164	ENSG00000135535	CD164
ENSBTAG00000018036	CNOT7	ENSG00000198791	CNOT7
ENSBTAG00000018065	YARS1	ENSG00000134684	YARS1
ENSBTAG00000018106	SPATA18	ENSG00000163071	SPATA18
ENSBTAG00000018156	KRTCAP3	ENSG00000157992	KRTCAP3
ENSBTAG00000018257	APIP	ENSG00000149089	APIP
ENSBTAG00000018261	PDHX	ENSG00000110435	PDHX
ENSBTAG00000018279	SPATA5L1	ENSG00000171763	SPATA5L1
ENSBTAG00000018332	PPTC7	ENSG00000196850	PPTC7
ENSBTAG00000018339	ATP5MC1
ENSBTAG00000018747	PRKAA2	ENSG00000162409	PRKAA2
ENSBTAG00000018800	RPS4X	ENSG00000198034	RPS4X
ENSBTAG00000018801	SNX3	ENSG00000112335	SNX3
ENSBTAG00000018972	GARS1	ENSG00000106105	GARS1
ENSBTAG00000019238	TRMO	ENSG00000136932	TRMO
ENSBTAG00000019479		ENSG00000157014	TATDN2
ENSBTAG00000019479		ENSG00000272410	AC022384.1
ENSBTAG00000019593	KNOP1	ENSG00000103550	KNOP1
ENSBTAG00000019615	PHTF1	ENSG00000116793	PHTF1
ENSBTAG00000019795	FBXO43	ENSG00000156509	FBXO43
ENSBTAG00000020032	CEP126	ENSG00000110318	CEP126
ENSBTAG00000020089	USP32	ENSG00000129204	USP6
ENSBTAG00000020089	USP32	ENSG00000170832	USP32
ENSBTAG00000020309	G3BP1	ENSG00000145907	G3BP1
ENSBTAG00000020399	RNF139	ENSG00000170881	RNF139
ENSBTAG00000020468	MICU3	ENSG00000155970	MICU3
ENSBTAG00000020475	VIPAS39	ENSG00000151445	VIPAS39
ENSBTAG00000020533	FBXO34	ENSG00000178974	FBXO34
ENSBTAG00000020561	KLHL15	ENSG00000174010	KLHL15
ENSBTAG00000020568	NKX2-5	ENSG00000183072	NKX2-5
ENSBTAG00000020757	PCBP2	ENSG00000197111	PCBP2
ENSBTAG00000020831	CHD1L	ENSG00000131778	CHD1L
ENSBTAG00000020873	MAT2A	ENSG00000168906	MAT2A
ENSBTAG00000020880	ARMH4	ENSG00000139971	ARMH4
ENSBTAG00000020911	FNBP4	ENSG00000109920	FNBP4
ENSBTAG00000020981	MARCHF5	ENSG00000198060	MARCHF5
ENSBTAG00000021135	RMI1	ENSG00000178966	RMI1
ENSBTAG00000021343	ARHGEF12	ENSG00000196914	ARHGEF12
ENSBTAG00000021398	MTRES1	ENSG00000130349	MTRES1
ENSBTAG00000021455	CFL1	ENSG00000172757	CFL1
ENSBTAG00000021456	MUS81	ENSG00000172732	MUS81
ENSBTAG00000021643	EFCAB12	ENSG00000172771	EFCAB12
ENSBTAG00000021869	THAP5	ENSG00000177683	THAP5
ENSBTAG00000022009	MRPL38	ENSG00000204316	MRPL38
ENSBTAG00000022509	DNAH9	ENSG00000007174	DNAH9
ENSBTAG00000022721	SLC25A38	ENSG00000144659	SLC25A38
ENSBTAG00000023147	LINGO1	ENSG00000169783	LINGO1
ENSBTAG00000024157	WDR60	ENSG00000126870	WDR60
ENSBTAG00000024542	PIGC	ENSG00000135845	PIGC
ENSBTAG00000024822	SETX	ENSG00000107290	SETX
ENSBTAG00000024958	FAM214A	ENSG00000047346	FAM214A
ENSBTAG00000025221	TEX30	ENSG00000151287	TEX30
ENSBTAG00000025448	IZUMO4	ENSG00000099840	IZUMO4
ENSBTAG00000025903	GLDC
ENSBTAG00000026966	RASSF9	ENSG00000198774	RASSF9
ENSBTAG00000027064	BTBD11	ENSG00000151136	BTBD11
ENSBTAG00000030499
ENSBTAG00000030784	APPL2	ENSG00000136044	APPL2
ENSBTAG00000031171	SH3GLB1	ENSG00000097033	SH3GLB1
ENSBTAG00000031335	BABAM2	ENSG00000158019	BABAM2
ENSBTAG00000031789	FBRS	ENSG00000156860	FBRS
ENSBTAG00000032183	NELL2	ENSG00000184613	NELL2
ENSBTAG00000032446		ENSG00000205323	SARNP
ENSBTAG00000032493	RETREG3	ENSG00000141699	RETREG3
ENSBTAG00000032548	SYBU	ENSG00000147642	SYBU
ENSBTAG00000032598	RP9
ENSBTAG00000032687		ENSG00000101435	CST9L
ENSBTAG00000033334	SPATA2L	ENSG00000158792	SPATA2L
ENSBTAG00000033648	INTS12	ENSG00000138785	INTS12
ENSBTAG00000033983	MAP2K1	ENSG00000169032	MAP2K1
ENSBTAG00000034985	PHLDA1	ENSG00000139289	PHLDA1
ENSBTAG00000034998	SIMC1	ENSG00000170085	SIMC1
ENSBTAG00000036262	GBE1	ENSG00000114480	GBE1
ENSBTAG00000037187	U1
ENSBTAG00000038055	KLF16	ENSG00000129911	KLF16
ENSBTAG00000038375	STOM	ENSG00000148175	STOM
ENSBTAG00000038659	KCTD8	ENSG00000183783	KCTD8
ENSBTAG00000038845	TYSND1	ENSG00000156521	TYSND1
ENSBTAG00000039122	PLA2G5	ENSG00000127472	PLA2G5
ENSBTAG00000039302	ANGPTL6	ENSG00000130812	ANGPTL6
ENSBTAG00000040585	NR6A1	ENSG00000148200	NR6A1
ENSBTAG00000042143	SNORD105	ENSG00000209645	SNORD105
ENSBTAG00000043131	U6	ENSG00000206926	RNU6-1024P
ENSBTAG00000043950	LCA5	ENSG00000135338	LCA5
ENSBTAG00000044022	KIAA1671	ENSG00000197077	KIAA1671
ENSBTAG00000044092	IQCK	ENSG00000174628	IQCK
ENSBTAG00000044173	EHBP1	ENSG00000115504	EHBP1
ENSBTAG00000044258	bta-mir-2290
ENSBTAG00000045247	bta-mir-2395
ENSBTAG00000045548	CRKL	ENSG00000099942	CRKL
ENSBTAG00000045567	PRR15	ENSG00000176532	PRR15
ENSBTAG00000045748	RAF1	ENSG00000132155	RAF1
ENSBTAG00000045828	PTBP1	ENSG00000011304	PTBP1
ENSBTAG00000045980	ARF6	ENSG00000165527	ARF6
ENSBTAG00000046231		ENSG00000172239	PAIP1
ENSBTAG00000046502	ACBD6	ENSG00000230124	ACBD6
ENSBTAG00000046588	DNAJB9	ENSG00000128590	DNAJB9
ENSBTAG00000046612	ZNF292	ENSG00000188994	ZNF292
ENSBTAG00000047336
ENSBTAG00000048152	TUBG1	ENSG00000131462	TUBG1
ENSBTAG00000048345
ENSBTAG00000048872	5S_rRNA
ENSBTAG00000048977
ENSBTAG00000049032
ENSBTAG00000049308	GAS2L3	ENSG00000139354	GAS2L3
ENSBTAG00000049516	ARL6IP1	ENSG00000260342	AC138811.2
ENSBTAG00000049989
ENSBTAG00000050070		ENSG00000117335	CD46
ENSBTAG00000050156		ENSG00000104450	SPAG1
ENSBTAG00000050162
ENSBTAG00000050309
ENSBTAG00000050312		ENSG00000182459	TEX19
ENSBTAG00000050395		ENSG00000127903	ZNF835
ENSBTAG00000050580
ENSBTAG00000050720
ENSBTAG00000051048
ENSBTAG00000051159		ENSG00000100632	ERH
ENSBTAG00000051176		ENSG00000049246	PER3
ENSBTAG00000051734
ENSBTAG00000052637	FAM237B	ENSG00000283267	FAM237B
ENSBTAG00000052642
ENSBTAG00000052735
ENSBTAG00000052862
ENSBTAG00000053201
ENSBTAG00000053263	bta-mir-6517
ENSBTAG00000053665
ENSBTAG00000053891
ENSBTAG00000054158	LCLAT1	ENSG00000172954	LCLAT1
ENSBTAG00000054177	bta-mir-2285u
ENSBTAG00000054239
ENSBTAG00000054434
ENSBTAG00000054451
ENSBTAG00000054734
ENSBTAG00000055032
ENSBTAG00000055284	5S_rRNA

## Sheet: 2cell_KLF
# Genes with promoters containing KLF footprints in 2-cell embryos
ensembl_gene_id	external_gene_name	hsapiens_homolog_ensembl_gene	hsapiens_homolog_associated_gene_name
ENSBTAG00000000012	TTC33	ENSG00000113638	TTC33
ENSBTAG00000000025	RAB6A	ENSG00000175582	RAB6A
ENSBTAG00000000030	RDM1	ENSG00000278023	RDM1
ENSBTAG00000000040	MAFG	ENSG00000197063	MAFG
ENSBTAG00000000067	SDF2L1	ENSG00000128228	SDF2L1
ENSBTAG00000000076	RECK	ENSG00000122707	RECK
ENSBTAG00000000087	HSD17B12	ENSG00000149084	HSD17B12
ENSBTAG00000000111	UGP2	ENSG00000169764	UGP2
ENSBTAG00000000115	VPS54	ENSG00000143952	VPS54
ENSBTAG00000000139	KMT5A	ENSG00000183955	KMT5A
ENSBTAG00000000161	TMEM40	ENSG00000088726	TMEM40
ENSBTAG00000000176	SP3	ENSG00000172845	SP3
ENSBTAG00000000182	SPINT2	ENSG00000167642	SPINT2
ENSBTAG00000000199	PDP1	ENSG00000164951	PDP1
ENSBTAG00000000201	LTN1	ENSG00000198862	LTN1
ENSBTAG00000000222	ARID4B	ENSG00000054267	ARID4B
ENSBTAG00000000225	POLB	ENSG00000070501	POLB
ENSBTAG00000000251	ALAD	ENSG00000148218	ALAD
ENSBTAG00000000252	POLE3	ENSG00000148229	POLE3
ENSBTAG00000000260	ZNRF2	ENSG00000180233	ZNRF2
ENSBTAG00000000315	ECD	ENSG00000122882	ECD
ENSBTAG00000000322	CD2AP	ENSG00000198087	CD2AP
ENSBTAG00000000330	ALDH16A1	ENSG00000161618	ALDH16A1
ENSBTAG00000000357	PRAG1	ENSG00000275342	PRAG1
ENSBTAG00000000359	EIF3J	ENSG00000104131	EIF3J
ENSBTAG00000000371	DIS3L	ENSG00000166938	DIS3L
ENSBTAG00000000372	TIPIN	ENSG00000075131	TIPIN
ENSBTAG00000000397	CNPY1	ENSG00000146910	CNPY1
ENSBTAG00000000421	EEA1	ENSG00000102189	EEA1
ENSBTAG00000000455	CREBZF	ENSG00000137504	CREBZF
ENSBTAG00000000469	PPP2CA	ENSG00000113575	PPP2CA
ENSBTAG00000000473	ATP10D	ENSG00000145246	ATP10D
ENSBTAG00000000489	WDR54	ENSG00000005448	WDR54
ENSBTAG00000000527	ZFAND3	ENSG00000156639	ZFAND3
ENSBTAG00000000532	EXO5	ENSG00000164002	EXO5
ENSBTAG00000000535	PCNX2	ENSG00000135749	PCNX2
ENSBTAG00000000539	LRRC28	ENSG00000168904	LRRC28
ENSBTAG00000000546	TOB1	ENSG00000141232	TOB1
ENSBTAG00000000579	NIPBL	ENSG00000164190	NIPBL
ENSBTAG00000000613	ELAVL1	ENSG00000066044	ELAVL1
ENSBTAG00000000629	MMS22L	ENSG00000146263	MMS22L
ENSBTAG00000000653	PPP1R16B	ENSG00000101445	PPP1R16B
ENSBTAG00000000668	SLC22A5
ENSBTAG00000000672	OTULINL	ENSG00000145569	OTULINL
ENSBTAG00000000676	DOP1A	ENSG00000083097	DOP1A
ENSBTAG00000000679	PGM3	ENSG00000013375	PGM3
ENSBTAG00000000686	NANP	ENSG00000170191	NANP
ENSBTAG00000000695	UBAP2	ENSG00000137073	UBAP2
ENSBTAG00000000710	PIP5K1C	ENSG00000186111	PIP5K1C
ENSBTAG00000000712	FBXW2	ENSG00000119402	FBXW2
ENSBTAG00000000748	GAR1	ENSG00000109534	GAR1
ENSBTAG00000000752	SGO1	ENSG00000129810	SGO1
ENSBTAG00000000754	PPP2R5A	ENSG00000066027	PPP2R5A
ENSBTAG00000000767	DCP2	ENSG00000172795	DCP2
ENSBTAG00000000786	NQO2	ENSG00000124588	NQO2
ENSBTAG00000000804	MOB3B	ENSG00000120162	MOB3B
ENSBTAG00000000806	ATAD1	ENSG00000138138	ATAD1
ENSBTAG00000000817	SYNJ2	ENSG00000078269	SYNJ2
ENSBTAG00000000825	MRPS26	ENSG00000125901	MRPS26
ENSBTAG00000000851	CYP20A1	ENSG00000119004	CYP20A1
ENSBTAG00000000869	OBI1	ENSG00000152193	OBI1
ENSBTAG00000000879	C14H8orf33	ENSG00000182307	C8orf33
ENSBTAG00000000880	GINM1	ENSG00000055211	GINM1
ENSBTAG00000000911	UBE2H	ENSG00000186591	UBE2H
ENSBTAG00000000919	HEY2	ENSG00000135547	HEY2
ENSBTAG00000000937	ITPRID2	ENSG00000138434	ITPRID2
ENSBTAG00000000948	RAB2A	ENSG00000104388	RAB2A
ENSBTAG00000000957	CDKN2AIP	ENSG00000168564	CDKN2AIP
ENSBTAG00000000958	ZSWIM3	ENSG00000132801	ZSWIM3
ENSBTAG00000001016	NAA35	ENSG00000135040	NAA35
ENSBTAG00000001028	MAP6	ENSG00000171533	MAP6
ENSBTAG00000001030	MTMR3	ENSG00000100330	MTMR3
ENSBTAG00000001042	MXD1	ENSG00000059728	MXD1
ENSBTAG00000001055	HNRNPL	ENSG00000104824	HNRNPL
ENSBTAG00000001068	ZCWPW1	ENSG00000078487	ZCWPW1
ENSBTAG00000001093	KLHL23	ENSG00000213160	KLHL23
ENSBTAG00000001096	PRKRA	ENSG00000180228	PRKRA
ENSBTAG00000001105	ANXA4	ENSG00000196975	ANXA4
ENSBTAG00000001117	ANKRD50	ENSG00000151458	ANKRD50
ENSBTAG00000001189	AP1B1	ENSG00000100280	AP1B1
ENSBTAG00000001225	RBM14	ENSG00000239306	RBM14
ENSBTAG00000001269	TMEM165	ENSG00000134851	TMEM165
ENSBTAG00000001282	RALGAPA1	ENSG00000174373	RALGAPA1
ENSBTAG00000001283	RIC1
ENSBTAG00000001299	CYP7B1	ENSG00000172817	CYP7B1
ENSBTAG00000001376	RAD21L1	ENSG00000244588	RAD21L1
ENSBTAG00000001387	WDR73	ENSG00000177082	WDR73
ENSBTAG00000001404	CACNG3	ENSG00000006116	CACNG3
ENSBTAG00000001405	GLCE	ENSG00000138604	GLCE
ENSBTAG00000001410	GRAMD1B	ENSG00000023171	GRAMD1B
ENSBTAG00000001419	MRPL4
ENSBTAG00000001424	MSH6	ENSG00000116062	MSH6
ENSBTAG00000001435	ARL6IP6	ENSG00000177917	ARL6IP6
ENSBTAG00000001463	TNKS	ENSG00000173273	TNKS
ENSBTAG00000001474	NRGN	ENSG00000154146	NRGN
ENSBTAG00000001478	DESI2	ENSG00000121644	DESI2
ENSBTAG00000001484	LZTFL1	ENSG00000163818	LZTFL1
ENSBTAG00000001485	PPIP5K2	ENSG00000145725	PPIP5K2
ENSBTAG00000001509	ELK3	ENSG00000111145	ELK3
ENSBTAG00000001513	PDIK1L	ENSG00000175087	PDIK1L
ENSBTAG00000001518	ISG20L2	ENSG00000143319	ISG20L2
ENSBTAG00000001519	RRNAD1	ENSG00000143303	RRNAD1
ENSBTAG00000001528	CDK13	ENSG00000065883	CDK13
ENSBTAG00000001533	HACE1	ENSG00000085382	HACE1
ENSBTAG00000001552	EPC1	ENSG00000120616	EPC1
ENSBTAG00000001553	HNRNPA1	ENSG00000135486	HNRNPA1
ENSBTAG00000001562	NFE2	ENSG00000123405	NFE2
ENSBTAG00000001573	JMJD1C	ENSG00000171988	JMJD1C
ENSBTAG00000001574	GPATCH2	ENSG00000092978	GPATCH2
ENSBTAG00000001592	INSIG1	ENSG00000186480	INSIG1
ENSBTAG00000001600	DCUN1D4	ENSG00000109184	DCUN1D4
ENSBTAG00000001607	TMEM41B	ENSG00000166471	TMEM41B
ENSBTAG00000001612	LSM1	ENSG00000175324	LSM1
ENSBTAG00000001614	ZNF174	ENSG00000103343	ZNF174
ENSBTAG00000001632	NBR1	ENSG00000188554	NBR1
ENSBTAG00000001647	PLEKHJ1	ENSG00000104886	PLEKHJ1
ENSBTAG00000001652	SLCO3A1	ENSG00000176463	SLCO3A1
ENSBTAG00000001654	SNTB2	ENSG00000168807	SNTB2
ENSBTAG00000001657	PICALM	ENSG00000073921	PICALM
ENSBTAG00000001660	SPTY2D1	ENSG00000179119	SPTY2D1
ENSBTAG00000001729	DUSP10	ENSG00000143507	DUSP10
ENSBTAG00000001754	AHCYL2	ENSG00000158467	AHCYL2
ENSBTAG00000001781	TOMM40	ENSG00000130204	TOMM40
ENSBTAG00000001810	SCAF11	ENSG00000139218	SCAF11
ENSBTAG00000001847	CNTLN	ENSG00000044459	CNTLN
ENSBTAG00000001887	STAM2	ENSG00000115145	STAM2
ENSBTAG00000001888	MED13L	ENSG00000123066	MED13L
ENSBTAG00000001890	RUBCN	ENSG00000145016	RUBCN
ENSBTAG00000001892	YAE1	ENSG00000241127	YAE1
ENSBTAG00000001908	DLD	ENSG00000091140	DLD
ENSBTAG00000001918	STXBP5L	ENSG00000145087	STXBP5L
ENSBTAG00000001938	CKS2	ENSG00000123975	CKS2
ENSBTAG00000001945	ARG2	ENSG00000081181	ARG2
ENSBTAG00000001968	TTC14	ENSG00000163728	TTC14
ENSBTAG00000002020	CREBRF	ENSG00000164463	CREBRF
ENSBTAG00000002025	AMIGO2	ENSG00000139211	AMIGO2
ENSBTAG00000002049	HADH	ENSG00000138796	HADH
ENSBTAG00000002050	COA7	ENSG00000162377	COA7
ENSBTAG00000002073	RAD17	ENSG00000152942	RAD17
ENSBTAG00000002075	MME	ENSG00000196549	MME
ENSBTAG00000002080	CCN3	ENSG00000136999	CCN3
ENSBTAG00000002095	MEN1	ENSG00000133895	MEN1
ENSBTAG00000002104	RHPN1	ENSG00000158106	RHPN1
ENSBTAG00000002117	KIF18A	ENSG00000121621	KIF18A
ENSBTAG00000002144	ADRB2	ENSG00000169252	ADRB2
ENSBTAG00000002163	PTGER2	ENSG00000125384	PTGER2
ENSBTAG00000002170	NOVA1	ENSG00000139910	NOVA1
ENSBTAG00000002171	FAM135A	ENSG00000082269	FAM135A
ENSBTAG00000002187	SERINC3	ENSG00000132824	SERINC3
ENSBTAG00000002209	JPT2	ENSG00000206053	JPT2
ENSBTAG00000002226	FBXO31	ENSG00000103264	FBXO31
ENSBTAG00000002242	FAM192A	ENSG00000172775	PSME3IP1
ENSBTAG00000002279	LUC7L3	ENSG00000108848	LUC7L3
ENSBTAG00000002283	FZD7	ENSG00000155760	FZD7
ENSBTAG00000002294	SIM1	ENSG00000112246	SIM1
ENSBTAG00000002317	PTN	ENSG00000105894	PTN
ENSBTAG00000002336	RCOR1	ENSG00000089902	RCOR1
ENSBTAG00000002345	SETD1A	ENSG00000099381	SETD1A
ENSBTAG00000002347	MAST3	ENSG00000099308	MAST3
ENSBTAG00000002357	TICAM2
ENSBTAG00000002374	ARMC5	ENSG00000140691	ARMC5
ENSBTAG00000002394	TMEM44	ENSG00000145014	TMEM44
ENSBTAG00000002395	HPS3	ENSG00000163755	HPS3
ENSBTAG00000002415	TSPAN3	ENSG00000140391	TSPAN3
ENSBTAG00000002419	PIGM	ENSG00000143315	PIGM
ENSBTAG00000002431	TRIM24	ENSG00000122779	TRIM24
ENSBTAG00000002452	ASCC2	ENSG00000100325	ASCC2
ENSBTAG00000002455	KLHL8	ENSG00000145332	KLHL8
ENSBTAG00000002460	ACTL6A	ENSG00000136518	ACTL6A
ENSBTAG00000002474	MAD1L1	ENSG00000002822	MAD1L1
ENSBTAG00000002497	ELOVL2	ENSG00000197977	ELOVL2
ENSBTAG00000002520	CELF1	ENSG00000149187	CELF1
ENSBTAG00000002528	EIF3A	ENSG00000107581	EIF3A
ENSBTAG00000002534	EEF1E1	ENSG00000265818	EEF1E1-BLOC1S5
ENSBTAG00000002534	EEF1E1	ENSG00000124802	EEF1E1
ENSBTAG00000002554	TCAF1	ENSG00000198420	TCAF1
ENSBTAG00000002573	UBA2	ENSG00000126261	UBA2
ENSBTAG00000002591	GLTP	ENSG00000139433	GLTP
ENSBTAG00000002594	ZNF436	ENSG00000125945	ZNF436
ENSBTAG00000002606	LGR4	ENSG00000205213	LGR4
ENSBTAG00000002610	FKBP3	ENSG00000100442	FKBP3
ENSBTAG00000002612	FANCM	ENSG00000187790	FANCM
ENSBTAG00000002625	MAP3K7	ENSG00000135341	MAP3K7
ENSBTAG00000002627	ZRANB2	ENSG00000132485	ZRANB2
ENSBTAG00000002663	BCAS3	ENSG00000141376	BCAS3
ENSBTAG00000002689	NME7	ENSG00000143156	NME7
ENSBTAG00000002690	BLZF1	ENSG00000117475	BLZF1
ENSBTAG00000002693	KANSL2	ENSG00000139620	KANSL2
ENSBTAG00000002699	KIT	ENSG00000157404	KIT
ENSBTAG00000002704	POMT2	ENSG00000009830	POMT2
ENSBTAG00000002715	GMPR2	ENSG00000100938	GMPR2
ENSBTAG00000002717	INA	ENSG00000148798	INA
ENSBTAG00000002718	TINF2	ENSG00000092330	TINF2
ENSBTAG00000002721	TUT4	ENSG00000134744	TUT4
ENSBTAG00000002747	ABCA5	ENSG00000154265	ABCA5
ENSBTAG00000002791	SEC24C
ENSBTAG00000002798	NABP2	ENSG00000139579	NABP2
ENSBTAG00000002820	RBBP7	ENSG00000102054	RBBP7
ENSBTAG00000002826	CLSPN	ENSG00000092853	CLSPN
ENSBTAG00000002827	ACAT2	ENSG00000120437	ACAT2
ENSBTAG00000002837	TOR1B	ENSG00000136816	TOR1B
ENSBTAG00000002858	ACBD7	ENSG00000176244	ACBD7
ENSBTAG00000002866	RPIA	ENSG00000153574	RPIA
ENSBTAG00000002869	ARL4A	ENSG00000122644	ARL4A
ENSBTAG00000002888	TMTC2	ENSG00000179104	TMTC2
ENSBTAG00000002908	GNG4	ENSG00000168243	GNG4
ENSBTAG00000002918	RAD51	ENSG00000051180	RAD51
ENSBTAG00000002920	KAT6B	ENSG00000156650	KAT6B
ENSBTAG00000002970	INTS6	ENSG00000102786	INTS6
ENSBTAG00000002988	MACO1	ENSG00000204178	MACO1
ENSBTAG00000003021	SP1	ENSG00000185591	SP1
ENSBTAG00000003034	GATAD2A	ENSG00000167491	GATAD2A
ENSBTAG00000003045	BAMBI	ENSG00000095739	BAMBI
ENSBTAG00000003051	FER	ENSG00000151422	FER
ENSBTAG00000003062	FAM160B1	ENSG00000151553	FAM160B1
ENSBTAG00000003063	SYNJ1	ENSG00000159082	SYNJ1
ENSBTAG00000003076	NT5DC1	ENSG00000178425	NT5DC1
ENSBTAG00000003087	DCUN1D5	ENSG00000137692	DCUN1D5
ENSBTAG00000003128	SPATA6	ENSG00000132122	SPATA6
ENSBTAG00000003151	DNAJB11	ENSG00000283149	AC068631.3
ENSBTAG00000003151	DNAJB11	ENSG00000090520	DNAJB11
ENSBTAG00000003174	NDUFAF4	ENSG00000123545	NDUFAF4
ENSBTAG00000003199	SLC35C1	ENSG00000181830	SLC35C1
ENSBTAG00000003208	RAB33B	ENSG00000172007	RAB33B
ENSBTAG00000003218	RAB28	ENSG00000157869	RAB28
ENSBTAG00000003222	ASNS	ENSG00000070669	ASNS
ENSBTAG00000003257	STK4	ENSG00000101109	STK4
ENSBTAG00000003263	TBCA	ENSG00000171530	TBCA
ENSBTAG00000003267	ZNF132	ENSG00000131849	ZNF132
ENSBTAG00000003290	SLC9A7	ENSG00000065923	SLC9A7
ENSBTAG00000003316	SYAP1	ENSG00000169895	SYAP1
ENSBTAG00000003330	ATL3	ENSG00000184743	ATL3
ENSBTAG00000003349	JAKMIP2	ENSG00000176049	JAKMIP2
ENSBTAG00000003361	METTL15	ENSG00000169519	METTL15
ENSBTAG00000003371	JKAMP	ENSG00000050130	JKAMP
ENSBTAG00000003376	ASB1	ENSG00000065802	ASB1
ENSBTAG00000003378	ACAP2	ENSG00000114331	ACAP2
ENSBTAG00000003401	ACTR3	ENSG00000115091	ACTR3
ENSBTAG00000003403	PADI2	ENSG00000117115	PADI2
ENSBTAG00000003422	SNX5	ENSG00000089006	SNX5
ENSBTAG00000003424	BET1
ENSBTAG00000003425	MGME1	ENSG00000125871	MGME1
ENSBTAG00000003436	RHBDF2	ENSG00000129667	RHBDF2
ENSBTAG00000003460	TCEA1	ENSG00000187735	TCEA1
ENSBTAG00000003500	DCAF7	ENSG00000136485	DCAF7
ENSBTAG00000003503	C18H16orf87	ENSG00000155330	C16orf87
ENSBTAG00000003504	GSS	ENSG00000100983	GSS
ENSBTAG00000003508	CFAP69	ENSG00000105792	CFAP69
ENSBTAG00000003536	MARCHF6	ENSG00000145495	MARCHF6
ENSBTAG00000003556	ZFYVE21	ENSG00000100711	ZFYVE21
ENSBTAG00000003581	SETD7	ENSG00000145391	SETD7
ENSBTAG00000003585	CD47	ENSG00000196776	CD47
ENSBTAG00000003593	ANKMY1	ENSG00000144504	ANKMY1
ENSBTAG00000003602	RBPJ	ENSG00000168214	RBPJ
ENSBTAG00000003636	LIPA	ENSG00000107798	LIPA
ENSBTAG00000003639	ELMO2	ENSG00000062598	ELMO2
ENSBTAG00000003653	LYAR	ENSG00000145220	LYAR
ENSBTAG00000003679	PAAF1	ENSG00000175575	PAAF1
ENSBTAG00000003693	SUN2	ENSG00000100242	SUN2
ENSBTAG00000003696	BICDL1	ENSG00000135127	BICDL1
ENSBTAG00000003745	WDR48	ENSG00000114742	WDR48
ENSBTAG00000003766	BLOC1S4	ENSG00000186222	BLOC1S4
ENSBTAG00000003771	C1QL2	ENSG00000144119	C1QL2
ENSBTAG00000003801	MBD1	ENSG00000141644	MBD1
ENSBTAG00000003804	SCCPDH	ENSG00000143653	SCCPDH
ENSBTAG00000003819	STK36	ENSG00000163482	STK36
ENSBTAG00000003825	PTPN12	ENSG00000127947	PTPN12
ENSBTAG00000003849	GNL2	ENSG00000134697	GNL2
ENSBTAG00000003861	GPATCH11	ENSG00000152133	GPATCH11
ENSBTAG00000003865	CASR	ENSG00000036828	CASR
ENSBTAG00000003878	ZUP1	ENSG00000153975	ZUP1
ENSBTAG00000003889	PER1	ENSG00000179094	PER1
ENSBTAG00000003908	MAPRE1	ENSG00000101367	MAPRE1
ENSBTAG00000003916	DPH3	ENSG00000154813	DPH3
ENSBTAG00000003925	C9H6orf120	ENSG00000185127	C6orf120
ENSBTAG00000003927	AAMP	ENSG00000127837	AAMP
ENSBTAG00000003941	AP1AR	ENSG00000138660	AP1AR
ENSBTAG00000003943	TTC39B	ENSG00000155158	TTC39B
ENSBTAG00000003952	FBXL2	ENSG00000153558	FBXL2
ENSBTAG00000003960	CCP110	ENSG00000103540	CCP110
ENSBTAG00000003965	LIPT1	ENSG00000144182	LIPT1
ENSBTAG00000003968	UBP1	ENSG00000153560	UBP1
ENSBTAG00000003983	TOM1L2	ENSG00000175662	TOM1L2
ENSBTAG00000004000	SAP30L	ENSG00000164576	SAP30L
ENSBTAG00000004037	JUN	ENSG00000177606	JUN
ENSBTAG00000004051	SBDS	ENSG00000126524	SBDS
ENSBTAG00000004054	PAPOLA	ENSG00000090060	PAPOLA
ENSBTAG00000004059	SOAT1	ENSG00000057252	SOAT1
ENSBTAG00000004072	CAPZA2	ENSG00000198898	CAPZA2
ENSBTAG00000004073	MTA3	ENSG00000057935	MTA3
ENSBTAG00000004080	TIAL1	ENSG00000151923	TIAL1
ENSBTAG00000004085	ASF1B	ENSG00000105011	ASF1B
ENSBTAG00000004115	MYLIP	ENSG00000007944	MYLIP
ENSBTAG00000004117	AZI2	ENSG00000163512	AZI2
ENSBTAG00000004131	RAP2C	ENSG00000123728	RAP2C
ENSBTAG00000004170
ENSBTAG00000004223	SRR	ENSG00000167720	SRR
ENSBTAG00000004240	TMPO	ENSG00000120802	TMPO
ENSBTAG00000004248	MLYCD	ENSG00000103150	MLYCD
ENSBTAG00000004268	TRAPPC5	ENSG00000181029	TRAPPC5
ENSBTAG00000004294	EVI5L	ENSG00000142459	EVI5L
ENSBTAG00000004302	NDUFAF5	ENSG00000101247	NDUFAF5
ENSBTAG00000004310	UBR7	ENSG00000259066	AL110118.2
ENSBTAG00000004310	UBR7	ENSG00000012963	UBR7
ENSBTAG00000004321	SFXN2	ENSG00000156398	SFXN2
ENSBTAG00000004344	ACSL1	ENSG00000151726	ACSL1
ENSBTAG00000004364	THNSL2	ENSG00000144115	THNSL2
ENSBTAG00000004383	FNBP1L	ENSG00000137942	FNBP1L
ENSBTAG00000004392	C29H11orf24	ENSG00000171067	C11orf24
ENSBTAG00000004405	IQUB	ENSG00000164675	IQUB
ENSBTAG00000004407	KCNK2	ENSG00000082482	KCNK2
ENSBTAG00000004416	NUDC	ENSG00000090273	NUDC
ENSBTAG00000004459	TMEM45A	ENSG00000181458	TMEM45A
ENSBTAG00000004461	OFD1	ENSG00000046651	OFD1
ENSBTAG00000004502	CLUAP1	ENSG00000103351	CLUAP1
ENSBTAG00000004515	KCNK1	ENSG00000135750	KCNK1
ENSBTAG00000004538	PRDM9	ENSG00000126856	PRDM7
ENSBTAG00000004571	PRPF4	ENSG00000136875	PRPF4
ENSBTAG00000004587	DUSP6	ENSG00000139318	DUSP6
ENSBTAG00000004598	GOLGA5	ENSG00000066455	GOLGA5
ENSBTAG00000004622	DZANK1	ENSG00000089091	DZANK1
ENSBTAG00000004633	PRSS48	ENSG00000189099	PRSS48
ENSBTAG00000004636	PLEKHA1	ENSG00000107679	PLEKHA1
ENSBTAG00000004639	HARBI1	ENSG00000180423	HARBI1
ENSBTAG00000004647	UCP1	ENSG00000109424	UCP1
ENSBTAG00000004652	LPAR2	ENSG00000064547	LPAR2
ENSBTAG00000004653	ADGRA3	ENSG00000152990	ADGRA3
ENSBTAG00000004659	COQ10B	ENSG00000115520	COQ10B
ENSBTAG00000004695	CDK9	ENSG00000136807	CDK9
ENSBTAG00000004709	MAPK9	ENSG00000050748	MAPK9
ENSBTAG00000004715	AKIRIN1	ENSG00000174574	AKIRIN1
ENSBTAG00000004732	SPTB	ENSG00000070182	SPTB
ENSBTAG00000004767	SYK	ENSG00000165025	SYK
ENSBTAG00000004775	GRIA2	ENSG00000120251	GRIA2
ENSBTAG00000004776	DUSP23	ENSG00000158716	DUSP23
ENSBTAG00000004790	UBE2T	ENSG00000077152	UBE2T
ENSBTAG00000004791	VPS26C	ENSG00000157538	VPS26C
ENSBTAG00000004834	CNOT10	ENSG00000182973	CNOT10
ENSBTAG00000004838	IRX5	ENSG00000176842	IRX5
ENSBTAG00000004842	RSPRY1	ENSG00000159579	RSPRY1
ENSBTAG00000004850	KPNA3	ENSG00000102753	KPNA3
ENSBTAG00000004855	PRDX6	ENSG00000117592	PRDX6
ENSBTAG00000004856	RNF130	ENSG00000113269	RNF130
ENSBTAG00000004906	CCNE2	ENSG00000175305	CCNE2
ENSBTAG00000004922	AGPAT5	ENSG00000155189	AGPAT5
ENSBTAG00000004924	PENK	ENSG00000181195	PENK
ENSBTAG00000004943	CCNA2	ENSG00000145386	CCNA2
ENSBTAG00000004948	LRATD1	ENSG00000162981	LRATD1
ENSBTAG00000004954	TOX	ENSG00000198846	TOX
ENSBTAG00000004976	CDCA7L	ENSG00000164649	CDCA7L
ENSBTAG00000004990	NEO1	ENSG00000067141	NEO1
ENSBTAG00000004991	ELP1	ENSG00000070061	ELP1
ENSBTAG00000004992	TNPO3	ENSG00000064419	TNPO3
ENSBTAG00000004993	NXT1	ENSG00000132661	NXT1
ENSBTAG00000004995	C1GALT1	ENSG00000106392	C1GALT1
ENSBTAG00000004996	ABITRAM	ENSG00000119328	ABITRAM
ENSBTAG00000005009	PRELID1	ENSG00000169230	PRELID1
ENSBTAG00000005057	FAM204A	ENSG00000165669	FAM204A
ENSBTAG00000005096	COX7A2	ENSG00000112695	COX7A2
ENSBTAG00000005102	PHTF2	ENSG00000006576	PHTF2
ENSBTAG00000005116	FKBP15	ENSG00000119321	FKBP15
ENSBTAG00000005129	CEP55	ENSG00000138180	CEP55
ENSBTAG00000005141	PELI2	ENSG00000139946	PELI2
ENSBTAG00000005166	CHTOP	ENSG00000160679	CHTOP
ENSBTAG00000005169	RGS7BP	ENSG00000186479	RGS7BP
ENSBTAG00000005174	GDPGP1	ENSG00000284626	AC091167.7
ENSBTAG00000005174	GDPGP1	ENSG00000183208	GDPGP1
ENSBTAG00000005178	MMAB	ENSG00000139428	MMAB
ENSBTAG00000005182	BoLA
ENSBTAG00000005183	MVK	ENSG00000110921	MVK
ENSBTAG00000005197	BAZ1B	ENSG00000009954	BAZ1B
ENSBTAG00000005263	KLHL2	ENSG00000109466	KLHL2
ENSBTAG00000005265	ZCCHC9	ENSG00000131732	ZCCHC9
ENSBTAG00000005278	WEE1	ENSG00000166483	WEE1
ENSBTAG00000005296	RPL13A
ENSBTAG00000005304	SRM	ENSG00000116649	SRM
ENSBTAG00000005311	POLR3H	ENSG00000100413	POLR3H
ENSBTAG00000005312	MED26	ENSG00000105085	MED26
ENSBTAG00000005312	MED26	ENSG00000141979	AC008764.1
ENSBTAG00000005321	CADPS	ENSG00000163618	CADPS
ENSBTAG00000005337	RAB3B	ENSG00000169213	RAB3B
ENSBTAG00000005338	EIF3M	ENSG00000149100	EIF3M
ENSBTAG00000005344	GNPNAT1	ENSG00000100522	GNPNAT1
ENSBTAG00000005355	BAG2	ENSG00000112208	BAG2
ENSBTAG00000005376	FBXO30	ENSG00000118496	FBXO30
ENSBTAG00000005397	CD46	ENSG00000117335	CD46
ENSBTAG00000005431	LMCD1	ENSG00000071282	LMCD1
ENSBTAG00000005442	WDR78	ENSG00000152763	WDR78
ENSBTAG00000005443	MIER1	ENSG00000198160	MIER1
ENSBTAG00000005456	TTK	ENSG00000112742	TTK
ENSBTAG00000005462	FXR2	ENSG00000129245	FXR2
ENSBTAG00000005469	CCAR2	ENSG00000158941	CCAR2
ENSBTAG00000005498	SQLE	ENSG00000104549	SQLE
ENSBTAG00000005499	ZPBP	ENSG00000042813	ZPBP
ENSBTAG00000005501	COBLL1	ENSG00000082438	COBLL1
ENSBTAG00000005504	TP53INP2	ENSG00000078804	TP53INP2
ENSBTAG00000005524	HBP1	ENSG00000105856	HBP1
ENSBTAG00000005550	SOS2	ENSG00000100485	SOS2
ENSBTAG00000005587	SKIV2L	ENSG00000204351	SKIV2L
ENSBTAG00000005700	MAP3K9	ENSG00000006432	MAP3K9
ENSBTAG00000005704	IL1RL2	ENSG00000115598	IL1RL2
ENSBTAG00000005708	KIF20B	ENSG00000138182	KIF20B
ENSBTAG00000005729	FBXL4	ENSG00000112234	FBXL4
ENSBTAG00000005773	PGM2	ENSG00000169299	PGM2
ENSBTAG00000005787	IFT57	ENSG00000114446	IFT57
ENSBTAG00000005819	CCDC61	ENSG00000104983	CCDC61
ENSBTAG00000005826	PTAR1	ENSG00000188647	PTAR1
ENSBTAG00000005828	MERTK	ENSG00000153208	MERTK
ENSBTAG00000005833	ETNK1	ENSG00000139163	ETNK1
ENSBTAG00000005844	SCAMP2	ENSG00000140497	SCAMP2
ENSBTAG00000005848	PRTG	ENSG00000166450	PRTG
ENSBTAG00000005851	VTA1	ENSG00000009844	VTA1
ENSBTAG00000005865	MAPK6	ENSG00000069956	MAPK6
ENSBTAG00000005869	SENP6	ENSG00000112701	SENP6
ENSBTAG00000005897	FNTB	ENSG00000257365	FNTB
ENSBTAG00000005897	FNTB	ENSG00000125954	CHURC1-FNTB
ENSBTAG00000005904	RBBP4	ENSG00000162521	RBBP4
ENSBTAG00000005916	ADNP2	ENSG00000101544	ADNP2
ENSBTAG00000005936	DMC1	ENSG00000100206	DMC1
ENSBTAG00000005954	TERB2	ENSG00000167014	TERB2
ENSBTAG00000005955	RSPH3	ENSG00000130363	RSPH3
ENSBTAG00000005957	CSE1L	ENSG00000124207	CSE1L
ENSBTAG00000005961	CDC42SE2	ENSG00000158985	CDC42SE2
ENSBTAG00000005975	OARD1	ENSG00000124596	OARD1
ENSBTAG00000005986	SFT2D3	ENSG00000173349	SFT2D3
ENSBTAG00000006003	SAP130	ENSG00000136715	SAP130
ENSBTAG00000006026	BEX3	ENSG00000166681	BEX3
ENSBTAG00000006029	OGDH	ENSG00000105953	OGDH
ENSBTAG00000006048	DCAKD	ENSG00000172992	DCAKD
ENSBTAG00000006059	TSN	ENSG00000211460	TSN
ENSBTAG00000006065	PCNA	ENSG00000132646	PCNA
ENSBTAG00000006067	VMAC	ENSG00000187650	VMAC
ENSBTAG00000006085	DDOST	ENSG00000244038	DDOST
ENSBTAG00000006103	XRCC6	ENSG00000196419	XRCC6
ENSBTAG00000006114	ZCCHC8	ENSG00000033030	ZCCHC8
ENSBTAG00000006117	FLYWCH1	ENSG00000059122	FLYWCH1
ENSBTAG00000006118	RSRC2	ENSG00000111011	RSRC2
ENSBTAG00000006138	SEMA3C	ENSG00000075223	SEMA3C
ENSBTAG00000006150	MRPS9	ENSG00000135972	MRPS9
ENSBTAG00000006156	BST1	ENSG00000109743	BST1
ENSBTAG00000006160	SUOX	ENSG00000139531	SUOX
ENSBTAG00000006162	RAB11FIP5	ENSG00000135631	RAB11FIP5
ENSBTAG00000006193	IRAK2	ENSG00000134070	IRAK2
ENSBTAG00000006200	SLC25A17	ENSG00000100372	SLC25A17
ENSBTAG00000006202	ST13	ENSG00000100380	ST13
ENSBTAG00000006204	XPNPEP3	ENSG00000196236	XPNPEP3
ENSBTAG00000006227	IDH3A	ENSG00000166411	IDH3A
ENSBTAG00000006235	INTS3	ENSG00000143624	INTS3
ENSBTAG00000006246	CBX5	ENSG00000094916	CBX5
ENSBTAG00000006259	MOB1A	ENSG00000114978	MOB1A
ENSBTAG00000006291	CYLD	ENSG00000083799	CYLD
ENSBTAG00000006296	VMA21	ENSG00000160131	VMA21
ENSBTAG00000006342	ATP5IF1
ENSBTAG00000006353	TXNL4B	ENSG00000140830	TXNL4B
ENSBTAG00000006359	EPHA1	ENSG00000146904	EPHA1
ENSBTAG00000006372	KLHL42	ENSG00000087448	KLHL42
ENSBTAG00000006379	BPHL	ENSG00000137274	BPHL
ENSBTAG00000006388	FBXO45	ENSG00000174013	FBXO45
ENSBTAG00000006413	KATNBL1	ENSG00000134152	KATNBL1
ENSBTAG00000006471	OSBPL11	ENSG00000144909	OSBPL11
ENSBTAG00000006493	CLP1	ENSG00000172409	CLP1
ENSBTAG00000006497	ASPRV1	ENSG00000244617	ASPRV1
ENSBTAG00000006501	DCAF1	ENSG00000145041	DCAF1
ENSBTAG00000006538	PTHLH	ENSG00000087494	PTHLH
ENSBTAG00000006548	MCCC1	ENSG00000078070	MCCC1
ENSBTAG00000006581	CCDC82	ENSG00000149231	CCDC82
ENSBTAG00000006607	CCNG1	ENSG00000113328	CCNG1
ENSBTAG00000006609	ERRFI1	ENSG00000116285	ERRFI1
ENSBTAG00000006610	XRRA1	ENSG00000166435	XRRA1
ENSBTAG00000006616	PTPN1	ENSG00000196396	PTPN1
ENSBTAG00000006618	HLF	ENSG00000108924	HLF
ENSBTAG00000006642	PRKACA	ENSG00000072062	PRKACA
ENSBTAG00000006643	C6H4orf19	ENSG00000154274	C4orf19
ENSBTAG00000006644	SPCS2	ENSG00000118363	SPCS2
ENSBTAG00000006646	PRMT1	ENSG00000126457	PRMT1
ENSBTAG00000006661	RALA	ENSG00000006451	RALA
ENSBTAG00000006667	EPB41	ENSG00000159023	EPB41
ENSBTAG00000006680	NKIRAS1	ENSG00000197885	NKIRAS1
ENSBTAG00000006686	NPNT	ENSG00000168743	NPNT
ENSBTAG00000006697	RICTOR	ENSG00000164327	RICTOR
ENSBTAG00000006735	STAC	ENSG00000144681	STAC
ENSBTAG00000006744	TMEM131	ENSG00000075568	TMEM131
ENSBTAG00000006767	MRPL13	ENSG00000172172	MRPL13
ENSBTAG00000006770	MTBP	ENSG00000172167	MTBP
ENSBTAG00000006785	ARF2	ENSG00000185829	ARL17A
ENSBTAG00000006785	ARF2	ENSG00000228696	ARL17B
ENSBTAG00000006797	MARCHF3	ENSG00000173926	MARCHF3
ENSBTAG00000006816	ABHD17B	ENSG00000107362	ABHD17B
ENSBTAG00000006819		ENSG00000212710	CTAGE1
ENSBTAG00000006819		ENSG00000244693	CTAGE8
ENSBTAG00000006819		ENSG00000271079	CTAGE15
ENSBTAG00000006819		ENSG00000225932	CTAGE4
ENSBTAG00000006819		ENSG00000150527	MIA2
ENSBTAG00000006819		ENSG00000236761	CTAGE9
ENSBTAG00000006819		ENSG00000271321	CTAGE6
ENSBTAG00000006823	CMYA5	ENSG00000164309	CMYA5
ENSBTAG00000006831	C8H9orf85	ENSG00000155621	C9orf85
ENSBTAG00000006833	LMAN1	ENSG00000074695	LMAN1
ENSBTAG00000006837	UBA6	ENSG00000033178	UBA6
ENSBTAG00000006843	UTP15	ENSG00000164338	UTP15
ENSBTAG00000006852	ACYP2	ENSG00000170634	ACYP2
ENSBTAG00000006883	EIF4B	ENSG00000063046	EIF4B
ENSBTAG00000006886	FAM117A	ENSG00000121104	FAM117A
ENSBTAG00000006911	NUP107	ENSG00000111581	NUP107
ENSBTAG00000006927	ABCF1	ENSG00000204574	ABCF1
ENSBTAG00000006933	PPP1R10	ENSG00000204569	PPP1R10
ENSBTAG00000006949	SPAG4	ENSG00000061656	SPAG4
ENSBTAG00000006957	SLC2A8	ENSG00000136856	SLC2A8
ENSBTAG00000006962	NFS1	ENSG00000244005	NFS1
ENSBTAG00000006984	CD55	ENSG00000196352	CD55
ENSBTAG00000006999	RYR1	ENSG00000196218	RYR1
ENSBTAG00000007013	TOM1L1	ENSG00000141198	TOM1L1
ENSBTAG00000007039	FBXO25	ENSG00000147364	FBXO25
ENSBTAG00000007112	HSPB11	ENSG00000081870	HSPB11
ENSBTAG00000007130	ESF1	ENSG00000089048	ESF1
ENSBTAG00000007137	RFC5	ENSG00000111445	RFC5
ENSBTAG00000007163	SLC44A1	ENSG00000070214	SLC44A1
ENSBTAG00000007167	ZMYM5	ENSG00000132950	ZMYM5
ENSBTAG00000007202	EI24	ENSG00000149547	EI24
ENSBTAG00000007206	STRIP2	ENSG00000128578	STRIP2
ENSBTAG00000007253	TSPAN33	ENSG00000158457	TSPAN33
ENSBTAG00000007284	CCNA1	ENSG00000133101	CCNA1
ENSBTAG00000007296
ENSBTAG00000007321	SREK1	ENSG00000153914	SREK1
ENSBTAG00000007330	STXBP3	ENSG00000116266	STXBP3
ENSBTAG00000007335	TPD52	ENSG00000076554	TPD52
ENSBTAG00000007360	TMEM43	ENSG00000170876	TMEM43
ENSBTAG00000007362	XPC	ENSG00000154767	XPC
ENSBTAG00000007363	LSM3
ENSBTAG00000007370	EIF2AK1	ENSG00000086232	EIF2AK1
ENSBTAG00000007378	CLIP4	ENSG00000115295	CLIP4
ENSBTAG00000007398	MRPS24	ENSG00000062582	MRPS24
ENSBTAG00000007414	PAPOLG	ENSG00000115421	PAPOLG
ENSBTAG00000007427	PPRC1	ENSG00000148840	PPRC1
ENSBTAG00000007428	CDKL5	ENSG00000008086	CDKL5
ENSBTAG00000007435	NOLC1	ENSG00000166197	NOLC1
ENSBTAG00000007438	STT3B	ENSG00000163527	STT3B
ENSBTAG00000007453	NELFE	ENSG00000204356	NELFE
ENSBTAG00000007467	MIB1	ENSG00000101752	MIB1
ENSBTAG00000007485	GRHL1	ENSG00000134317	GRHL1
ENSBTAG00000007508	SRBD1	ENSG00000068784	SRBD1
ENSBTAG00000007520	MAPRE2	ENSG00000166974	MAPRE2
ENSBTAG00000007532	TRIM15	ENSG00000204610	TRIM15
ENSBTAG00000007559	URI1	ENSG00000105176	URI1
ENSBTAG00000007570	NDUFAF6	ENSG00000156170	NDUFAF6
ENSBTAG00000007580	ZSWIM2	ENSG00000163012	ZSWIM2
ENSBTAG00000007584	INPP1	ENSG00000151689	INPP1
ENSBTAG00000007609	ITFG2	ENSG00000111203	ITFG2
ENSBTAG00000007614	BBS4	ENSG00000140463	BBS4
ENSBTAG00000007615	CNTN3	ENSG00000113805	CNTN3
ENSBTAG00000007629	THAP1	ENSG00000131931	THAP1
ENSBTAG00000007649	TM2D3	ENSG00000184277	TM2D3
ENSBTAG00000007651	TARS3	ENSG00000185418	TARS3
ENSBTAG00000007681	DHFR	ENSG00000228716	DHFR
ENSBTAG00000007681	DHFR	ENSG00000178700	DHFR2
ENSBTAG00000007683	DCAF17	ENSG00000115827	DCAF17
ENSBTAG00000007700	PHYH	ENSG00000107537	PHYH
ENSBTAG00000007721	DPM1	ENSG00000000419	DPM1
ENSBTAG00000007730	ZFX	ENSG00000005889	ZFX
ENSBTAG00000007730	ZFX	ENSG00000067646	ZFY
ENSBTAG00000007743	PUS7	ENSG00000091127	PUS7
ENSBTAG00000007776	BRPF1	ENSG00000156983	BRPF1
ENSBTAG00000007777	OGG1	ENSG00000114026	OGG1
ENSBTAG00000007799	MTFR2	ENSG00000146410	MTFR2
ENSBTAG00000007802	BCLAF1	ENSG00000029363	BCLAF1
ENSBTAG00000007804	RILPL2	ENSG00000150977	RILPL2
ENSBTAG00000007806	MTPN	ENSG00000105887	MTPN
ENSBTAG00000007807	HSPA2	ENSG00000126803	HSPA2
ENSBTAG00000007808	ANTXR1	ENSG00000169604	ANTXR1
ENSBTAG00000007814	WWTR1	ENSG00000018408	WWTR1
ENSBTAG00000007833	PIAS2	ENSG00000078043	PIAS2
ENSBTAG00000007842	GCLM	ENSG00000023909	GCLM
ENSBTAG00000007844	CETN2	ENSG00000147400	CETN2
ENSBTAG00000007847	EED	ENSG00000074266	EED
ENSBTAG00000007860	ASPM	ENSG00000066279	ASPM
ENSBTAG00000007863	GLS
ENSBTAG00000007866	HS3ST3B1	ENSG00000125430	HS3ST3B1
ENSBTAG00000007872	PSIP1	ENSG00000164985	PSIP1
ENSBTAG00000007876	MAPK8	ENSG00000107643	MAPK8
ENSBTAG00000007888	EFR3B	ENSG00000084710	EFR3B
ENSBTAG00000007898	CYBRD1	ENSG00000071967	CYBRD1
ENSBTAG00000007900	FIS1	ENSG00000214253	FIS1
ENSBTAG00000007909	NOTCH2	ENSG00000134250	NOTCH2
ENSBTAG00000007913	CWC15	ENSG00000150316	CWC15
ENSBTAG00000007920	PANK2	ENSG00000125779	PANK2
ENSBTAG00000007934	MRPS17	ENSG00000249773	AC092647.5
ENSBTAG00000007934	MRPS17	ENSG00000239789	MRPS17
ENSBTAG00000007935	CALCOCO2	ENSG00000136436	CALCOCO2
ENSBTAG00000007942	TENT4B	ENSG00000121274	TENT4B
ENSBTAG00000007963	KIDINS220	ENSG00000134313	KIDINS220
ENSBTAG00000007974	WTAP	ENSG00000146457	WTAP
ENSBTAG00000007976	FAM3C	ENSG00000196937	FAM3C
ENSBTAG00000007979	TNPO1	ENSG00000083312	TNPO1
ENSBTAG00000007993	CORO1C	ENSG00000110880	CORO1C
ENSBTAG00000008001	NUCKS1	ENSG00000069275	NUCKS1
ENSBTAG00000008016	STX17	ENSG00000136874	STX17
ENSBTAG00000008053	WDFY2	ENSG00000139668	WDFY2
ENSBTAG00000008054	ZNF706	ENSG00000120963	ZNF706
ENSBTAG00000008065	CDPF1	ENSG00000205643	CDPF1
ENSBTAG00000008075	TRAPPC4	ENSG00000196655	TRAPPC4
ENSBTAG00000008083	SEL1L	ENSG00000071537	SEL1L
ENSBTAG00000008088	KIF18B	ENSG00000186185	KIF18B
ENSBTAG00000008089	AMMECR1L	ENSG00000144233	AMMECR1L
ENSBTAG00000008090	CCM2	ENSG00000136280	CCM2
ENSBTAG00000008134	BDNF	ENSG00000176697	BDNF
ENSBTAG00000008151	MAP3K3	ENSG00000198909	MAP3K3
ENSBTAG00000008170	POLA1	ENSG00000101868	POLA1
ENSBTAG00000008180	SPDL1	ENSG00000040275	SPDL1
ENSBTAG00000008183	MBTPS2	ENSG00000230797	YY2
ENSBTAG00000008188	MOSMO	ENSG00000185716	MOSMO
ENSBTAG00000008216	RRM2	ENSG00000171848	RRM2
ENSBTAG00000008218	NPTN	ENSG00000156642	NPTN
ENSBTAG00000008224	PAIP2	ENSG00000120727	PAIP2
ENSBTAG00000008243	LRRC40	ENSG00000066557	LRRC40
ENSBTAG00000008267	CNOT11	ENSG00000158435	CNOT11
ENSBTAG00000008300	FN1	ENSG00000115414	FN1
ENSBTAG00000008310	TMEM9B	ENSG00000175348	TMEM9B
ENSBTAG00000008341	ARSB	ENSG00000113273	ARSB
ENSBTAG00000008371	FBXL20	ENSG00000108306	FBXL20
ENSBTAG00000008386	CLPX	ENSG00000166855	CLPX
ENSBTAG00000008390	DNAJC10	ENSG00000077232	DNAJC10
ENSBTAG00000008432	NUP98	ENSG00000110713	NUP98
ENSBTAG00000008433	PGAP2	ENSG00000148985	PGAP2
ENSBTAG00000008439	AP5S1	ENSG00000125843	AP5S1
ENSBTAG00000008446	TYW1	ENSG00000198874	TYW1
ENSBTAG00000008446	TYW1	ENSG00000277149	TYW1B
ENSBTAG00000008467	HENMT1	ENSG00000162639	HENMT1
ENSBTAG00000008470	MPHOSPH9	ENSG00000051825	MPHOSPH9
ENSBTAG00000008482	SON	ENSG00000159140	SON
ENSBTAG00000008484	TMEM161B	ENSG00000164180	TMEM161B
ENSBTAG00000008530	SLC36A4	ENSG00000180773	SLC36A4
ENSBTAG00000008535	SOCS7	ENSG00000274211	SOCS7
ENSBTAG00000008544	SALL1	ENSG00000103449	SALL1
ENSBTAG00000008551	TUSC1	ENSG00000198680	TUSC1
ENSBTAG00000008585	ARHGEF10	ENSG00000104728	ARHGEF10
ENSBTAG00000008595	PPHLN1	ENSG00000134283	PPHLN1
ENSBTAG00000008613	TCP11L1	ENSG00000176148	TCP11L1
ENSBTAG00000008629	MTFR1	ENSG00000066855	MTFR1
ENSBTAG00000008642	POLR1D	ENSG00000186184	POLR1D
ENSBTAG00000008645	ESRRA	ENSG00000173153	ESRRA
ENSBTAG00000008654	HOOK2	ENSG00000095066	HOOK2
ENSBTAG00000008687	PCSK2	ENSG00000125851	PCSK2
ENSBTAG00000008695	TCF3	ENSG00000071564	TCF3
ENSBTAG00000008704	FIGN	ENSG00000182263	FIGN
ENSBTAG00000008713	DCAF4	ENSG00000176566	DCAF4L2
ENSBTAG00000008713	DCAF4	ENSG00000119599	DCAF4
ENSBTAG00000008717	SERPINE2	ENSG00000135919	SERPINE2
ENSBTAG00000008734	PM20D1	ENSG00000162877	PM20D1
ENSBTAG00000008743	ALDH2	ENSG00000257767	AC002996.1
ENSBTAG00000008743	ALDH2	ENSG00000111275	ALDH2
ENSBTAG00000008755	MARCHF7	ENSG00000136536	MARCHF7
ENSBTAG00000008759	CDC23	ENSG00000094880	CDC23
ENSBTAG00000008764	SMYD5	ENSG00000135632	SMYD5
ENSBTAG00000008772	SMC2	ENSG00000136824	SMC2
ENSBTAG00000008798	DRC3	ENSG00000171962	DRC3
ENSBTAG00000008815	WDR89	ENSG00000140006	WDR89
ENSBTAG00000008825	POLR3F	ENSG00000132664	POLR3F
ENSBTAG00000008841	DCAF15	ENSG00000132017	DCAF15
ENSBTAG00000008853	HNRNPF
ENSBTAG00000008877	APBA1	ENSG00000107282	APBA1
ENSBTAG00000008887	PAQR3	ENSG00000163291	PAQR3
ENSBTAG00000008967	RAP1B	ENSG00000127314	RAP1B
ENSBTAG00000008989	BORCS5	ENSG00000165714	BORCS5
ENSBTAG00000009006	PRR14L	ENSG00000183530	PRR14L
ENSBTAG00000009034	AP3D1	ENSG00000065000	AP3D1
ENSBTAG00000009061	FAR1	ENSG00000197601	FAR1
ENSBTAG00000009106	EIF2A	ENSG00000144895	EIF2A
ENSBTAG00000009107	CBX8	ENSG00000141570	CBX8
ENSBTAG00000009124	FEZ1	ENSG00000149557	FEZ1
ENSBTAG00000009129	POLI	ENSG00000101751	POLI
ENSBTAG00000009167	SLC15A4	ENSG00000139370	SLC15A4
ENSBTAG00000009169	XPR1	ENSG00000143324	XPR1
ENSBTAG00000009174	HSD17B14	ENSG00000087076	HSD17B14
ENSBTAG00000009187	DNAJC28	ENSG00000177692	DNAJC28
ENSBTAG00000009188	GART	ENSG00000159131	GART
ENSBTAG00000009194	OSBPL10	ENSG00000144645	OSBPL10
ENSBTAG00000009231	NSDHL	ENSG00000147383	NSDHL
ENSBTAG00000009235	KCNMB3	ENSG00000171121	KCNMB3
ENSBTAG00000009243	MFSD4B	ENSG00000173214	MFSD4B
ENSBTAG00000009271	PNMA1	ENSG00000176903	PNMA1
ENSBTAG00000009275	MTRF1L	ENSG00000112031	MTRF1L
ENSBTAG00000009284	GLS2	ENSG00000135423	GLS2
ENSBTAG00000009305	ANKRD27	ENSG00000105186	ANKRD27
ENSBTAG00000009310	UTP3	ENSG00000132467	UTP3
ENSBTAG00000009341	CCDC146	ENSG00000135205	CCDC146
ENSBTAG00000009417	ZFAND5	ENSG00000107372	ZFAND5
ENSBTAG00000009423	NIPAL1	ENSG00000163293	NIPAL1
ENSBTAG00000009430	MYRIP	ENSG00000170011	MYRIP
ENSBTAG00000009432	PMF1
ENSBTAG00000009441	RBBP6	ENSG00000122257	RBBP6
ENSBTAG00000009449	DMAC2	ENSG00000105341	DMAC2
ENSBTAG00000009453	URGCP	ENSG00000106608	URGCP
ENSBTAG00000009472	C4H7orf25	ENSG00000136197	C7orf25
ENSBTAG00000009498	PTEN
ENSBTAG00000009526	TMEM59	ENSG00000116209	TMEM59
ENSBTAG00000009566	CCNH	ENSG00000134480	CCNH
ENSBTAG00000009596	C8H9orf43	ENSG00000157653	C9orf43
ENSBTAG00000009611	PHF21A	ENSG00000135365	PHF21A
ENSBTAG00000009618	NEK2	ENSG00000117650	NEK2
ENSBTAG00000009639	SMPD3	ENSG00000103056	SMPD3
ENSBTAG00000009643	ZBTB25	ENSG00000089775	ZBTB25
ENSBTAG00000009655	TNS3	ENSG00000136205	TNS3
ENSBTAG00000009667	SLC25A46	ENSG00000164209	SLC25A46
ENSBTAG00000009680	FAM177A1	ENSG00000151327	FAM177A1
ENSBTAG00000009685	ERI1	ENSG00000104626	ERI1
ENSBTAG00000009686	FBXO15	ENSG00000141665	FBXO15
ENSBTAG00000009687	TIMM21	ENSG00000075336	TIMM21
ENSBTAG00000009726	KLHL12	ENSG00000117153	KLHL12
ENSBTAG00000009732	NCBP1	ENSG00000136937	NCBP1
ENSBTAG00000009746	MPHOSPH6	ENSG00000135698	MPHOSPH6
ENSBTAG00000009786	SCIN	ENSG00000006747	SCIN
ENSBTAG00000009835	CACNA1G	ENSG00000006283	CACNA1G
ENSBTAG00000009839	GSTK1	ENSG00000197448	GSTK1
ENSBTAG00000009854	MPHOSPH10	ENSG00000124383	MPHOSPH10
ENSBTAG00000009863	BHLHE40	ENSG00000134107	BHLHE40
ENSBTAG00000009867	FAM71F1	ENSG00000135248	FAM71F1
ENSBTAG00000009888	DRAM2	ENSG00000156171	DRAM2
ENSBTAG00000009902	AKR1B1	ENSG00000085662	AKR1B1
ENSBTAG00000009905	NFYA	ENSG00000001167	NFYA
ENSBTAG00000009916	WDYHV1	ENSG00000156795	WDYHV1
ENSBTAG00000009958	TRIM35	ENSG00000104228	TRIM35
ENSBTAG00000009966	XRCC3	ENSG00000126215	XRCC3
ENSBTAG00000009995	CPEB4	ENSG00000113742	CPEB4
ENSBTAG00000010006	EMC2	ENSG00000104412	EMC2
ENSBTAG00000010029	ERC2	ENSG00000187672	ERC2
ENSBTAG00000010042	RIOK3	ENSG00000101782	RIOK3
ENSBTAG00000010059	C8H9orf72	ENSG00000147894	C9orf72
ENSBTAG00000010062	SLC26A4	ENSG00000091137	SLC26A4
ENSBTAG00000010091	ARL6	ENSG00000113966	ARL6
ENSBTAG00000010100	MED20	ENSG00000124641	MED20
ENSBTAG00000010101	BYSL	ENSG00000112578	BYSL
ENSBTAG00000010111	TCF7L1	ENSG00000152284	TCF7L1
ENSBTAG00000010119	ALDH1A2	ENSG00000128918	ALDH1A2
ENSBTAG00000010131		ENSG00000078699	CBFA2T2
ENSBTAG00000010149	CRY1	ENSG00000008405	CRY1
ENSBTAG00000010156	TPT1
ENSBTAG00000010185	TADA2B	ENSG00000173011	TADA2B
ENSBTAG00000010191	PAK1	ENSG00000149269	PAK1
ENSBTAG00000010196	NUP43	ENSG00000120253	NUP43
ENSBTAG00000010204	PCMT1	ENSG00000120265	PCMT1
ENSBTAG00000010206	UAP1	ENSG00000117143	UAP1
ENSBTAG00000010232	NDUFS5	ENSG00000168653	NDUFS5
ENSBTAG00000010241	UNC5D	ENSG00000156687	UNC5D
ENSBTAG00000010252	ZNF397
ENSBTAG00000010255	ZNF24	ENSG00000172466	ZNF24
ENSBTAG00000010256	TMEM170B	ENSG00000205269	TMEM170B
ENSBTAG00000010265	MGST3	ENSG00000143198	MGST3
ENSBTAG00000010271	MAPKAP1	ENSG00000119487	MAPKAP1
ENSBTAG00000010279	DUSP14	ENSG00000276023	DUSP14
ENSBTAG00000010286	NPAT	ENSG00000149308	NPAT
ENSBTAG00000010290	GGNBP2	ENSG00000278311	GGNBP2
ENSBTAG00000010292	SYNRG	ENSG00000275066	SYNRG
ENSBTAG00000010297	DHRS11	ENSG00000278535	DHRS11
ENSBTAG00000010324	GTPBP1	ENSG00000100226	GTPBP1
ENSBTAG00000010339	ABHD11	ENSG00000106077	ABHD11
ENSBTAG00000010341	PWWP2A	ENSG00000170234	PWWP2A
ENSBTAG00000010355	VPS37A	ENSG00000155975	VPS37A
ENSBTAG00000010363	LSM11	ENSG00000155858	LSM11
ENSBTAG00000010373	CACTIN	ENSG00000105298	CACTIN
ENSBTAG00000010376	TMEM184C	ENSG00000164168	TMEM184C
ENSBTAG00000010384	CDC6	ENSG00000094804	CDC6
ENSBTAG00000010387	MINDY3	ENSG00000148481	MINDY3
ENSBTAG00000010389	STBD1	ENSG00000118804	STBD1
ENSBTAG00000010402	MYH9	ENSG00000100345	MYH9
ENSBTAG00000010428	USP15	ENSG00000135655	USP15
ENSBTAG00000010437	MKLN1	ENSG00000128585	MKLN1
ENSBTAG00000010456	TADA1	ENSG00000152382	TADA1
ENSBTAG00000010490	PEX5	ENSG00000139197	PEX5
ENSBTAG00000010497	TRAF2	ENSG00000127191	TRAF2
ENSBTAG00000010515	FBXW5	ENSG00000159069	FBXW5
ENSBTAG00000010526	PLPP1	ENSG00000067113	PLPP1
ENSBTAG00000010571	PPAT	ENSG00000128059	PPAT
ENSBTAG00000010577	PAICS	ENSG00000128050	PAICS
ENSBTAG00000010606	PPP1R3B	ENSG00000173281	PPP1R3B
ENSBTAG00000010630	ABHD18	ENSG00000164074	ABHD18
ENSBTAG00000010635	RAB3A	ENSG00000105649	RAB3A
ENSBTAG00000010641	APH1B	ENSG00000138613	APH1B
ENSBTAG00000010662	LIMK2	ENSG00000182541	LIMK2
ENSBTAG00000010672	PCCA	ENSG00000175198	PCCA
ENSBTAG00000010692	SND1	ENSG00000197157	SND1
ENSBTAG00000010694	BICC1	ENSG00000122870	BICC1
ENSBTAG00000010726	F8	ENSG00000185010	F8
ENSBTAG00000010788	PPM1E	ENSG00000175175	PPM1E
ENSBTAG00000010818	AEBP2	ENSG00000139154	AEBP2
ENSBTAG00000010835	CRELD1	ENSG00000163703	CRELD1
ENSBTAG00000010884	NKAP	ENSG00000101882	NKAP
ENSBTAG00000010898	SLC30A6	ENSG00000152683	SLC30A6
ENSBTAG00000010906	RPS6KA5	ENSG00000100784	RPS6KA5
ENSBTAG00000010922	TRAPPC2	ENSG00000256060	TRAPPC2B
ENSBTAG00000010937	APOO	ENSG00000184831	APOO
ENSBTAG00000010939	CXHXorf58	ENSG00000165182	CXorf58
ENSBTAG00000010952
ENSBTAG00000010984	CDKN2AIPNL	ENSG00000237190	CDKN2AIPNL
ENSBTAG00000011011	SSH2	ENSG00000141298	SSH2
ENSBTAG00000011024	TXNDC12	ENSG00000117862	TXNDC12
ENSBTAG00000011025	BTF3L4	ENSG00000134717	BTF3L4
ENSBTAG00000011032	MCPH1	ENSG00000147316	MCPH1
ENSBTAG00000011045	MRPS36	ENSG00000134056	MRPS36
ENSBTAG00000011068	MON2	ENSG00000061987	MON2
ENSBTAG00000011072	ADK	ENSG00000156110	ADK
ENSBTAG00000011076	KCNN2	ENSG00000080709	KCNN2
ENSBTAG00000011079	C18H19orf48
ENSBTAG00000011083	POLD1	ENSG00000062822	POLD1
ENSBTAG00000011096	ERGIC2	ENSG00000087502	ERGIC2
ENSBTAG00000011106	PACRG	ENSG00000112530	PACRG
ENSBTAG00000011112	KCNK5	ENSG00000164626	KCNK5
ENSBTAG00000011127	NUP205	ENSG00000155561	NUP205
ENSBTAG00000011132	CCDC83	ENSG00000150676	CCDC83
ENSBTAG00000011133	AP1S3	ENSG00000152056	AP1S3
ENSBTAG00000011147	RNF13	ENSG00000082996	RNF13
ENSBTAG00000011160	TPD52L3
ENSBTAG00000011162	ZKSCAN2	ENSG00000155592	ZKSCAN2
ENSBTAG00000011178	IL17RB	ENSG00000056736	IL17RB
ENSBTAG00000011185	TTC23	ENSG00000103852	TTC23
ENSBTAG00000011227	TRPC6	ENSG00000137672	TRPC6
ENSBTAG00000011236	STX11	ENSG00000135604	STX11
ENSBTAG00000011242	MUTYH	ENSG00000132781	MUTYH
ENSBTAG00000011242	MUTYH	ENSG00000288208	AL451136.1
ENSBTAG00000011257	ASAH1	ENSG00000104763	ASAH1
ENSBTAG00000011287	ATXN7	ENSG00000163635	ATXN7
ENSBTAG00000011334	NADK2	ENSG00000152620	NADK2
ENSBTAG00000011379	KCNH5	ENSG00000140015	KCNH5
ENSBTAG00000011397	UNC13B	ENSG00000198722	UNC13B
ENSBTAG00000011400	DBN1	ENSG00000113758	DBN1
ENSBTAG00000011413	CCDC107	ENSG00000159884	CCDC107
ENSBTAG00000011415	ETF1	ENSG00000120705	ETF1
ENSBTAG00000011417	CNTRL	ENSG00000119397	CNTRL
ENSBTAG00000011425	PTPRA	ENSG00000132670	PTPRA
ENSBTAG00000011444	HINT2	ENSG00000137133	HINT2
ENSBTAG00000011445	TMEM8B	ENSG00000137103	TMEM8B
ENSBTAG00000011451	RTN1	ENSG00000139970	RTN1
ENSBTAG00000011494	PYGL	ENSG00000100504	PYGL
ENSBTAG00000011553	FAHD2A	ENSG00000115042	FAHD2A
ENSBTAG00000011567	VPS18	ENSG00000104142	VPS18
ENSBTAG00000011571	ACIN1	ENSG00000100813	ACIN1
ENSBTAG00000011583	APEH	ENSG00000164062	APEH
ENSBTAG00000011589	CDC14B	ENSG00000081377	CDC14B
ENSBTAG00000011589	CDC14B	ENSG00000218305	CDC14C
ENSBTAG00000011596	SRSF5	ENSG00000100650	SRSF5
ENSBTAG00000011601	ST3GAL5	ENSG00000115525	ST3GAL5
ENSBTAG00000011635	CENPN	ENSG00000166451	CENPN
ENSBTAG00000011664	ZIM2
ENSBTAG00000011667	PM20D2	ENSG00000146281	PM20D2
ENSBTAG00000011684	RAB11FIP1	ENSG00000156675	RAB11FIP1
ENSBTAG00000011699	CDC37	ENSG00000105401	CDC37
ENSBTAG00000011727	ETAA1	ENSG00000143971	ETAA1
ENSBTAG00000011732	PGAP3	ENSG00000161395	PGAP3
ENSBTAG00000011736	IGF2BP1	ENSG00000159217	IGF2BP1
ENSBTAG00000011759	C1QL1	ENSG00000131094	C1QL1
ENSBTAG00000011761	LRP6	ENSG00000070018	LRP6
ENSBTAG00000011770	TJP2	ENSG00000285130	AL358113.1
ENSBTAG00000011770	TJP2	ENSG00000119139	TJP2
ENSBTAG00000011785	WDR26	ENSG00000162923	WDR26
ENSBTAG00000011789	REST	ENSG00000084093	REST
ENSBTAG00000011798	STK38L	ENSG00000211455	STK38L
ENSBTAG00000011839	HMGCS1	ENSG00000112972	HMGCS1
ENSBTAG00000011849	HDAC2	ENSG00000196591	HDAC2
ENSBTAG00000011850	ALG5	ENSG00000120697	ALG5
ENSBTAG00000011855	EXOSC8	ENSG00000120699	EXOSC8
ENSBTAG00000011861	CFAP161	ENSG00000156206	CFAP161
ENSBTAG00000011864	RGMB	ENSG00000174136	RGMB
ENSBTAG00000011876	MORC3	ENSG00000159256	MORC3
ENSBTAG00000011938	SLC25A2	ENSG00000120329	SLC25A2
ENSBTAG00000011946	ODR4	ENSG00000157181	ODR4
ENSBTAG00000011960	GOT1	ENSG00000120053	GOT1
ENSBTAG00000011963	RPS19
ENSBTAG00000011981	MYBL1	ENSG00000185697	MYBL1
ENSBTAG00000012003	PPIA
ENSBTAG00000012012	CYB5A	ENSG00000166347	CYB5A
ENSBTAG00000012032	PDE4A	ENSG00000065989	PDE4A
ENSBTAG00000012047	JAK2
ENSBTAG00000012065	DNAJC3	ENSG00000102580	DNAJC3
ENSBTAG00000012068	BRIP1	ENSG00000136492	BRIP1
ENSBTAG00000012082	TNFRSF12A	ENSG00000006327	TNFRSF12A
ENSBTAG00000012087	NHLRC1	ENSG00000187566	NHLRC1
ENSBTAG00000012095	GEMIN5	ENSG00000082516	GEMIN5
ENSBTAG00000012107	SLC25A28	ENSG00000155287	SLC25A28
ENSBTAG00000012113	HCCS	ENSG00000004961	HCCS
ENSBTAG00000012126	PNPLA7	ENSG00000130653	PNPLA7
ENSBTAG00000012169	FAM118B	ENSG00000197798	FAM118B
ENSBTAG00000012208
ENSBTAG00000012225	KPNA2	ENSG00000182481	KPNA2
ENSBTAG00000012235	SHARPIN	ENSG00000179526	SHARPIN
ENSBTAG00000012241	POLD2	ENSG00000106628	POLD2
ENSBTAG00000012242	MAF1	ENSG00000179632	MAF1
ENSBTAG00000012279	AASDHPPT	ENSG00000149313	AASDHPPT
ENSBTAG00000012293	SPAG9	ENSG00000008294	SPAG9
ENSBTAG00000012299	REPS1	ENSG00000135597	REPS1
ENSBTAG00000012343	TSPAN5	ENSG00000168785	TSPAN5
ENSBTAG00000012357	VPS13B	ENSG00000132549	VPS13B
ENSBTAG00000012371	CPD	ENSG00000108582	CPD
ENSBTAG00000012391	MINDY2	ENSG00000128923	MINDY2
ENSBTAG00000012413	FGF12
ENSBTAG00000012433	DENND1B	ENSG00000213047	DENND1B
ENSBTAG00000012454	SLC35A3	ENSG00000117620	SLC35A3
ENSBTAG00000012482	CDCP1	ENSG00000163814	CDCP1
ENSBTAG00000012498	PAX5	ENSG00000196092	PAX5
ENSBTAG00000012499	RPGRIP1L	ENSG00000103494	RPGRIP1L
ENSBTAG00000012501	FTO	ENSG00000140718	FTO
ENSBTAG00000012561	ORMDL1	ENSG00000128699	ORMDL1
ENSBTAG00000012564	KANSL1	ENSG00000120071	KANSL1
ENSBTAG00000012581	TIMMDC1	ENSG00000113845	TIMMDC1
ENSBTAG00000012585	RAB3GAP2	ENSG00000118873	RAB3GAP2
ENSBTAG00000012594	MRPS6	ENSG00000243927	MRPS6
ENSBTAG00000012608	GDAP1	ENSG00000104381	GDAP1
ENSBTAG00000012622	TRA2A	ENSG00000164548	TRA2A
ENSBTAG00000012628	SLC1A2	ENSG00000110436	SLC1A2
ENSBTAG00000012632	TECR	ENSG00000099797	TECR
ENSBTAG00000012659	LRIF1	ENSG00000121931	LRIF1
ENSBTAG00000012683	SRRM2	ENSG00000167978	SRRM2
ENSBTAG00000012691	GTF2E2	ENSG00000197265	GTF2E2
ENSBTAG00000012697	PGAM1	ENSG00000226784	PGAM4
ENSBTAG00000012698	HDAC1	ENSG00000116478	HDAC1
ENSBTAG00000012708	SERPINI1	ENSG00000163536	SERPINI1
ENSBTAG00000012739	C1QBP	ENSG00000108561	C1QBP
ENSBTAG00000012740	PIGB	ENSG00000069943	PIGB
ENSBTAG00000012805	TSPAN13	ENSG00000106537	TSPAN13
ENSBTAG00000012817	JAG1	ENSG00000101384	JAG1
ENSBTAG00000012818	PDLIM5	ENSG00000163110	PDLIM5
ENSBTAG00000012857	CNNM2	ENSG00000148842	CNNM2
ENSBTAG00000012938	JARID2	ENSG00000008083	JARID2
ENSBTAG00000012946	HSF2	ENSG00000025156	HSF2
ENSBTAG00000012961	PAPSS1	ENSG00000138801	PAPSS1
ENSBTAG00000012968	COA1	ENSG00000106603	COA1
ENSBTAG00000012972	CYP2U1	ENSG00000155016	CYP2U1
ENSBTAG00000012975	VDAC2	ENSG00000165637	VDAC2
ENSBTAG00000013013	GMPS	ENSG00000163655	GMPS
ENSBTAG00000013018	AMPD2	ENSG00000116337	AMPD2
ENSBTAG00000013029	ARNTL	ENSG00000133794	ARNTL
ENSBTAG00000013033	BTBD10	ENSG00000148925	BTBD10
ENSBTAG00000013042	EXOC5	ENSG00000070367	EXOC5
ENSBTAG00000013043	AP5M1	ENSG00000053770	AP5M1
ENSBTAG00000013050	ZNF277	ENSG00000198839	ZNF277
ENSBTAG00000013056	SUN5	ENSG00000167098	SUN5
ENSBTAG00000013057	CBLB	ENSG00000114423	CBLB
ENSBTAG00000013068	GGPS1	ENSG00000152904	GGPS1
ENSBTAG00000013079	CTCFL	ENSG00000124092	CTCFL
ENSBTAG00000013081	PSPH	ENSG00000146733	PSPH
ENSBTAG00000013117	CACNA2D3	ENSG00000157445	CACNA2D3
ENSBTAG00000013128	ACBD3	ENSG00000182827	ACBD3
ENSBTAG00000013136	EFCAB11	ENSG00000140025	EFCAB11
ENSBTAG00000013143	BAG4	ENSG00000156735	BAG4
ENSBTAG00000013145	DDHD2	ENSG00000085788	DDHD2
ENSBTAG00000013148	CLDN1	ENSG00000163347	CLDN1
ENSBTAG00000013157	NOVA2	ENSG00000104967	NOVA2
ENSBTAG00000013162	HSPA8	ENSG00000109971	HSPA8
ENSBTAG00000013174	WBP2NL	ENSG00000183066	WBP2NL
ENSBTAG00000013191	AGRN	ENSG00000188157	AGRN
ENSBTAG00000013192	CEP19	ENSG00000174007	CEP19
ENSBTAG00000013208	SLC25A4	ENSG00000151729	SLC25A4
ENSBTAG00000013221	RTTN	ENSG00000176225	RTTN
ENSBTAG00000013236	MED1	ENSG00000125686	MED1
ENSBTAG00000013248
ENSBTAG00000013265	DHX38	ENSG00000140829	DHX38
ENSBTAG00000013270	TTC19	ENSG00000011295	TTC19
ENSBTAG00000013284	SGK3	ENSG00000288602	C8orf44-SGK3
ENSBTAG00000013284	SGK3	ENSG00000104205	SGK3
ENSBTAG00000013294	DYRK3	ENSG00000143479	DYRK3
ENSBTAG00000013302	R3HDM1	ENSG00000048991	R3HDM1
ENSBTAG00000013303	ACSS2	ENSG00000131069	ACSS2
ENSBTAG00000013309	SRSF4	ENSG00000116350	SRSF4
ENSBTAG00000013314	PBX3	ENSG00000167081	PBX3
ENSBTAG00000013363	CAP1	ENSG00000131236	CAP1
ENSBTAG00000013395	DBIL5
ENSBTAG00000013419	HTATIP2	ENSG00000109854	HTATIP2
ENSBTAG00000013420	FSD1L	ENSG00000106701	FSD1L
ENSBTAG00000013423	GLRX5	ENSG00000182512	GLRX5
ENSBTAG00000013440	RBM42	ENSG00000126254	RBM42
ENSBTAG00000013455	SPOPL	ENSG00000144228	SPOPL
ENSBTAG00000013486	C5H12orf66	ENSG00000174206	C12orf66
ENSBTAG00000013515	INTS13	ENSG00000064102	INTS13
ENSBTAG00000013579	SARAF	ENSG00000133872	SARAF
ENSBTAG00000013587	TXNL4A	ENSG00000141759	TXNL4A
ENSBTAG00000013589	CHMP3	ENSG00000249884	RNF103-CHMP3
ENSBTAG00000013589	CHMP3	ENSG00000115561	CHMP3
ENSBTAG00000013613	SMIM7	ENSG00000214046	SMIM7
ENSBTAG00000013614	TMEM38A	ENSG00000072954	TMEM38A
ENSBTAG00000013652	GTF2A1	ENSG00000165417	GTF2A1
ENSBTAG00000013671	UTP14A	ENSG00000156697	UTP14A
ENSBTAG00000013671	UTP14A	ENSG00000253797	UTP14C
ENSBTAG00000013674	EDNRA	ENSG00000151617	EDNRA
ENSBTAG00000013677	SEC14L1	ENSG00000129657	SEC14L1
ENSBTAG00000013689	MCTP2	ENSG00000140563	MCTP2
ENSBTAG00000013706	MEGF9	ENSG00000106780	MEGF9
ENSBTAG00000013821	RIOK1	ENSG00000124784	RIOK1
ENSBTAG00000013830	LEO1	ENSG00000166477	LEO1
ENSBTAG00000013837	TUBE1	ENSG00000074935	TUBE1
ENSBTAG00000013856	SSBP2	ENSG00000145687	SSBP2
ENSBTAG00000013858	C25H16orf72	ENSG00000182831	C16orf72
ENSBTAG00000013859	SCYL2	ENSG00000136021	SCYL2
ENSBTAG00000013874	CFAP20	ENSG00000070761	CFAP20
ENSBTAG00000013885	ADSS2	ENSG00000035687	ADSS2
ENSBTAG00000013916	HERC2	ENSG00000128731	HERC2
ENSBTAG00000013922	MOSPD1	ENSG00000101928	MOSPD1
ENSBTAG00000013924	RPS11	ENSG00000142534	RPS11
ENSBTAG00000013925	KIN	ENSG00000151657	KIN
ENSBTAG00000013930	ATP5F1C	ENSG00000165629	ATP5F1C
ENSBTAG00000013938	PHC3	ENSG00000173889	PHC3
ENSBTAG00000013956	BCL2L13	ENSG00000099968	BCL2L13
ENSBTAG00000013976	AGBL3	ENSG00000146856	AGBL3
ENSBTAG00000013982	UACA	ENSG00000137831	UACA
ENSBTAG00000013999	FAM20B	ENSG00000116199	FAM20B
ENSBTAG00000014002	CEP95	ENSG00000258890	CEP95
ENSBTAG00000014023	SIRT1	ENSG00000096717	SIRT1
ENSBTAG00000014053	MAK	ENSG00000111837	MAK
ENSBTAG00000014068	VDAC3	ENSG00000078668	VDAC3
ENSBTAG00000014076	ABRAXAS1	ENSG00000163322	ABRAXAS1
ENSBTAG00000014079	GIGYF2	ENSG00000204120	GIGYF2
ENSBTAG00000014080	METTL14	ENSG00000145388	METTL14
ENSBTAG00000014087	KMT5C	ENSG00000133247	KMT5C
ENSBTAG00000014092	CELF6	ENSG00000273025	AC009690.3
ENSBTAG00000014092	CELF6	ENSG00000140488	CELF6
ENSBTAG00000014105	SRPRA	ENSG00000182934	SRPRA
ENSBTAG00000014122	FOXRED1	ENSG00000110074	FOXRED1
ENSBTAG00000014129	RAB5B	ENSG00000111540	RAB5B
ENSBTAG00000014146	SPCS3	ENSG00000129128	SPCS3
ENSBTAG00000014150	C11H9orf16	ENSG00000171159	C9orf16
ENSBTAG00000014151	RCSD1	ENSG00000198771	RCSD1
ENSBTAG00000014158	CCNT2	ENSG00000082258	CCNT2
ENSBTAG00000014175	STRAP	ENSG00000023734	STRAP
ENSBTAG00000014182	CTNNA1	ENSG00000044115	CTNNA1
ENSBTAG00000014202	CDK5RAP3	ENSG00000108465	CDK5RAP3
ENSBTAG00000014230	VRK1	ENSG00000100749	VRK1
ENSBTAG00000014238	ATP6V1E1	ENSG00000131100	ATP6V1E1
ENSBTAG00000014299	RHOC	ENSG00000271810	AL603832.3
ENSBTAG00000014299	RHOC	ENSG00000155366	RHOC
ENSBTAG00000014302	TOMM70	ENSG00000154174	TOMM70
ENSBTAG00000014310	HEATR5B	ENSG00000008869	HEATR5B
ENSBTAG00000014316	HNRNPH3	ENSG00000096746	HNRNPH3
ENSBTAG00000014318	SLC33A1	ENSG00000169359	SLC33A1
ENSBTAG00000014318	SLC33A1	ENSG00000284952	AC104472.3
ENSBTAG00000014319	DNM3	ENSG00000197959	DNM3
ENSBTAG00000014320	SRFBP1	ENSG00000151304	SRFBP1
ENSBTAG00000014336	WBP1L	ENSG00000166272	WBP1L
ENSBTAG00000014351	EIF2AK4	ENSG00000128829	EIF2AK4
ENSBTAG00000014353	SRP14	ENSG00000140319	SRP14
ENSBTAG00000014370	NETO2	ENSG00000171208	NETO2
ENSBTAG00000014373	CETN3	ENSG00000153140	CETN3
ENSBTAG00000014389	SP4	ENSG00000105866	SP4
ENSBTAG00000014390	MTMR9
ENSBTAG00000014430	CDC26	ENSG00000176386	CDC26
ENSBTAG00000014448	VKORC1L1	ENSG00000196715	VKORC1L1
ENSBTAG00000014451	YEATS2	ENSG00000163872	YEATS2
ENSBTAG00000014458	MROH1	ENSG00000179832	MROH1
ENSBTAG00000014468	AP1S1	ENSG00000106367	AP1S1
ENSBTAG00000014474	API5	ENSG00000166181	API5
ENSBTAG00000014494	RNASET2	ENSG00000249141	AL159163.1
ENSBTAG00000014494	RNASET2	ENSG00000026297	RNASET2
ENSBTAG00000014502	BRAT1	ENSG00000106009	BRAT1
ENSBTAG00000014503	IQCE
ENSBTAG00000014521	UGDH	ENSG00000109814	UGDH
ENSBTAG00000014523	DIRAS2	ENSG00000165023	DIRAS2
ENSBTAG00000014530	NTNG1	ENSG00000162631	NTNG1
ENSBTAG00000014534	EEF1A1
ENSBTAG00000014538	HPCAL4	ENSG00000116983	HPCAL4
ENSBTAG00000014553	ATP6V0D1	ENSG00000159720	ATP6V0D1
ENSBTAG00000014560	HLX	ENSG00000136630	HLX
ENSBTAG00000014579	MRPL34	ENSG00000130312	MRPL34
ENSBTAG00000014592	AFG1L	ENSG00000135537	AFG1L
ENSBTAG00000014632	VSX2	ENSG00000119614	VSX2
ENSBTAG00000014633	ABCD4	ENSG00000119688	ABCD4
ENSBTAG00000014650	NFATC2IP	ENSG00000176953	NFATC2IP
ENSBTAG00000014659	NEMP1	ENSG00000166881	NEMP1
ENSBTAG00000014660	WDR53	ENSG00000185798	WDR53
ENSBTAG00000014663	HOXB13	ENSG00000159184	HOXB13
ENSBTAG00000014680	ZBTB49	ENSG00000168826	ZBTB49
ENSBTAG00000014697	SMARCC2	ENSG00000139613	SMARCC2
ENSBTAG00000014711	DBF4	ENSG00000006634	DBF4
ENSBTAG00000014722	TSTD2	ENSG00000136925	TSTD2
ENSBTAG00000014724	EIF4A2
ENSBTAG00000014752	AKAP11	ENSG00000023516	AKAP11
ENSBTAG00000014766	SRSF1	ENSG00000136450	SRSF1
ENSBTAG00000014804	HNRNPDL	ENSG00000152795	HNRNPDL
ENSBTAG00000014805	ENOPH1	ENSG00000145293	ENOPH1
ENSBTAG00000014821	SLC7A7	ENSG00000155465	SLC7A7
ENSBTAG00000014823	TXNDC11	ENSG00000153066	TXNDC11
ENSBTAG00000014832	TMEFF2	ENSG00000144339	TMEFF2
ENSBTAG00000014873	COA5	ENSG00000183513	COA5
ENSBTAG00000014874	FYTTD1	ENSG00000122068	FYTTD1
ENSBTAG00000014877	UNC50	ENSG00000115446	UNC50
ENSBTAG00000014879	FAM185A	ENSG00000222011	FAM185A
ENSBTAG00000014900	CNOT3	ENSG00000088038	CNOT3
ENSBTAG00000014910	PIWIL4	ENSG00000134627	PIWIL4
ENSBTAG00000014915	ETV5	ENSG00000244405	ETV5
ENSBTAG00000014918	IBA57	ENSG00000181873	IBA57
ENSBTAG00000014947	PTPN13	ENSG00000163629	PTPN13
ENSBTAG00000014972	PTGER4	ENSG00000171522	PTGER4
ENSBTAG00000014995	THAP8	ENSG00000161277	THAP8
ENSBTAG00000015025	YAF2	ENSG00000015153	YAF2
ENSBTAG00000015069	PCNP	ENSG00000081154	PCNP
ENSBTAG00000015101	HMGB2	ENSG00000164104	HMGB2
ENSBTAG00000015105	HERPUD2	ENSG00000122557	HERPUD2
ENSBTAG00000015113	CITED4	ENSG00000179862	CITED4
ENSBTAG00000015130	HDGFL1	ENSG00000112273	HDGFL1
ENSBTAG00000015140	RUNDC1	ENSG00000198863	RUNDC1
ENSBTAG00000015154	MCL1	ENSG00000143384	MCL1
ENSBTAG00000015158	INTS14	ENSG00000138614	INTS14
ENSBTAG00000015172	MCM6	ENSG00000076003	MCM6
ENSBTAG00000015180		ENSG00000182220	ATP6AP2
ENSBTAG00000015186	ILVBL	ENSG00000105135	ILVBL
ENSBTAG00000015196	PHF6	ENSG00000156531	PHF6
ENSBTAG00000015198	DZIP1L	ENSG00000158163	DZIP1L
ENSBTAG00000015200	L2HGDH	ENSG00000087299	L2HGDH
ENSBTAG00000015202	DMAC2L	ENSG00000125375	DMAC2L
ENSBTAG00000015225	NUP58	ENSG00000139496	NUP58
ENSBTAG00000015277	PCF11	ENSG00000165494	PCF11
ENSBTAG00000015291	ORC4	ENSG00000115947	ORC4
ENSBTAG00000015308	SMARCE1	ENSG00000073584	SMARCE1
ENSBTAG00000015309	CFAP300	ENSG00000137691	CFAP300
ENSBTAG00000015316	NPM1
ENSBTAG00000015325	MTOR	ENSG00000198793	MTOR
ENSBTAG00000015334	ZHX1	ENSG00000165156	ZHX1
ENSBTAG00000015337	TSPAN12	ENSG00000106025	TSPAN12
ENSBTAG00000015341	DEPTOR	ENSG00000155792	DEPTOR
ENSBTAG00000015346	NASP	ENSG00000132780	NASP
ENSBTAG00000015354	ZDHHC9	ENSG00000188706	ZDHHC9
ENSBTAG00000015355	PHKA2	ENSG00000044446	PHKA2
ENSBTAG00000015369	MLLT11	ENSG00000213190	MLLT11
ENSBTAG00000015376	FBXW11	ENSG00000072803	FBXW11
ENSBTAG00000015392	TTF2	ENSG00000116830	TTF2
ENSBTAG00000015428	TMEM170A	ENSG00000261717	AC009163.5
ENSBTAG00000015434	DSTN	ENSG00000125868	DSTN
ENSBTAG00000015467	FAM184A	ENSG00000111879	FAM184A
ENSBTAG00000015474	SRSF11	ENSG00000116754	SRSF11
ENSBTAG00000015482	ANKRD13C	ENSG00000118454	ANKRD13C
ENSBTAG00000015511	FADS3	ENSG00000221968	FADS3
ENSBTAG00000015516	CCDC28A	ENSG00000024862	CCDC28A
ENSBTAG00000015527	MYO1D	ENSG00000176658	MYO1D
ENSBTAG00000015529	CHCHD4	ENSG00000163528	CHCHD4
ENSBTAG00000015532	NR0B1	ENSG00000169297	NR0B1
ENSBTAG00000015541	DLC1	ENSG00000164741	DLC1
ENSBTAG00000015553	SCAI	ENSG00000173611	SCAI
ENSBTAG00000015566	CTR9	ENSG00000198730	CTR9
ENSBTAG00000015567	TIMM44	ENSG00000104980	TIMM44
ENSBTAG00000015614	LNX2	ENSG00000139517	LNX2
ENSBTAG00000015663	STIP1	ENSG00000168439	STIP1
ENSBTAG00000015670	PAK3	ENSG00000077264	PAK3
ENSBTAG00000015702	PITX3	ENSG00000107859	PITX3
ENSBTAG00000015796	DNAJC5	ENSG00000101152	DNAJC5
ENSBTAG00000015804	SIGMAR1	ENSG00000147955	SIGMAR1
ENSBTAG00000015849	PNPLA4	ENSG00000006757	PNPLA4
ENSBTAG00000015857	TPRG1L	ENSG00000158109	TPRG1L
ENSBTAG00000015872	PROKR2	ENSG00000101292	PROKR2
ENSBTAG00000015879	TULP3	ENSG00000078246	TULP3
ENSBTAG00000015911	RWDD2A	ENSG00000013392	RWDD2A
ENSBTAG00000015972	GLRX2
ENSBTAG00000015974	FLVCR1	ENSG00000162769	FLVCR1
ENSBTAG00000015980	FASN	ENSG00000169710	FASN
ENSBTAG00000015981	ETV1	ENSG00000006468	ETV1
ENSBTAG00000016002	FAM169A	ENSG00000198780	FAM169A
ENSBTAG00000016006	ANKRD11	ENSG00000167522	ANKRD11
ENSBTAG00000016034	EXOSC5	ENSG00000077348	EXOSC5
ENSBTAG00000016037	BCKDHA	ENSG00000255730	AC011462.1
ENSBTAG00000016037	BCKDHA	ENSG00000248098	BCKDHA
ENSBTAG00000016062	C21H14orf28	ENSG00000179476	C14orf28
ENSBTAG00000016164	LMBRD1	ENSG00000168216	LMBRD1
ENSBTAG00000016168	APLP2	ENSG00000084234	APLP2
ENSBTAG00000016169	ID1	ENSG00000125968	ID1
ENSBTAG00000016194	FBXO32	ENSG00000156804	FBXO32
ENSBTAG00000016242	DUOXA1	ENSG00000140254	DUOXA1
ENSBTAG00000016246	DUOX1	ENSG00000137857	DUOX1
ENSBTAG00000016250	AKTIP	ENSG00000166971	AKTIP
ENSBTAG00000016263	SLC25A14	ENSG00000102078	SLC25A14
ENSBTAG00000016294	ZNF438	ENSG00000183621	ZNF438
ENSBTAG00000016297	CCNYL1	ENSG00000163249	CCNYL1
ENSBTAG00000016323	SLC7A14	ENSG00000013293	SLC7A14
ENSBTAG00000016332	ING3	ENSG00000071243	ING3
ENSBTAG00000016334	SATB2	ENSG00000119042	SATB2
ENSBTAG00000016407	IRX6	ENSG00000159387	IRX6
ENSBTAG00000016429	TMEM205	ENSG00000105518	TMEM205
ENSBTAG00000016430	METTL8	ENSG00000123600	METTL8
ENSBTAG00000016433	FANCB	ENSG00000181544	FANCB
ENSBTAG00000016441	ZNF622	ENSG00000173545	ZNF622
ENSBTAG00000016445	YME1L1	ENSG00000136758	YME1L1
ENSBTAG00000016450	CDNF	ENSG00000185267	CDNF
ENSBTAG00000016515	EFNA5	ENSG00000184349	EFNA5
ENSBTAG00000016526	PIH1D1	ENSG00000104872	PIH1D1
ENSBTAG00000016529	SLC25A30	ENSG00000174032	SLC25A30
ENSBTAG00000016549	CARMIL1	ENSG00000079691	CARMIL1
ENSBTAG00000016562	SEC63	ENSG00000025796	SEC63
ENSBTAG00000016606	PCGF1	ENSG00000115289	PCGF1
ENSBTAG00000016612	NEK9	ENSG00000119638	NEK9
ENSBTAG00000016621	NCBP3	ENSG00000074356	NCBP3
ENSBTAG00000016663	PIGN	ENSG00000197563	PIGN
ENSBTAG00000016666	RELCH	ENSG00000134444	RELCH
ENSBTAG00000016676	PTER	ENSG00000165983	PTER
ENSBTAG00000016696	NCDN	ENSG00000020129	NCDN
ENSBTAG00000016720	RAB1A	ENSG00000138069	RAB1A
ENSBTAG00000016729	KCNT2	ENSG00000162687	KCNT2
ENSBTAG00000016763	MEPCE	ENSG00000146834	MEPCE
ENSBTAG00000016795	RUFY3	ENSG00000018189	RUFY3
ENSBTAG00000016797	CSNK1G2	ENSG00000133275	CSNK1G2
ENSBTAG00000016800	SEMA6D	ENSG00000137872	SEMA6D
ENSBTAG00000016805	SGMS2	ENSG00000164023	SGMS2
ENSBTAG00000016834	LHFPL5	ENSG00000197753	LHFPL5
ENSBTAG00000016878	WDR59	ENSG00000103091	WDR59
ENSBTAG00000016882	VPS26A	ENSG00000122958	VPS26A
ENSBTAG00000016929	HNRNPA0	ENSG00000177733	HNRNPA0
ENSBTAG00000016943	NEK7	ENSG00000151414	NEK7
ENSBTAG00000016954	TMEM39B	ENSG00000121775	TMEM39B
ENSBTAG00000016956	GANAB	ENSG00000089597	GANAB
ENSBTAG00000016975	H2AFV	ENSG00000105968	H2AZ2
ENSBTAG00000016977	FUNDC2	ENSG00000165775	FUNDC2
ENSBTAG00000016988	PIN1	ENSG00000127445	PIN1
ENSBTAG00000016991	EFNB2	ENSG00000125266	EFNB2
ENSBTAG00000017009	CMC2	ENSG00000103121	CMC2
ENSBTAG00000017019	PRKDC	ENSG00000253729	PRKDC
ENSBTAG00000017028	USO1	ENSG00000138768	USO1
ENSBTAG00000017078	FAM114A2	ENSG00000055147	FAM114A2
ENSBTAG00000017082	POR	ENSG00000127948	POR
ENSBTAG00000017103	MAP3K13	ENSG00000073803	MAP3K13
ENSBTAG00000017105	FSTL4	ENSG00000053108	FSTL4
ENSBTAG00000017113	ANKRD33	ENSG00000167612	ANKRD33
ENSBTAG00000017140	CIP2A	ENSG00000163507	CIP2A
ENSBTAG00000017141	CGRRF1	ENSG00000100532	CGRRF1
ENSBTAG00000017147	AK3
ENSBTAG00000017216	FRMD5	ENSG00000171877	FRMD5
ENSBTAG00000017245	COPG2	ENSG00000158623	COPG2
ENSBTAG00000017249	SBSPON	ENSG00000164764	SBSPON
ENSBTAG00000017253	MECR	ENSG00000116353	MECR
ENSBTAG00000017255	ATAD2B	ENSG00000119778	ATAD2B
ENSBTAG00000017265	VBP1	ENSG00000155959	VBP1
ENSBTAG00000017271	MASTL	ENSG00000120539	MASTL
ENSBTAG00000017325	ATG13	ENSG00000175224	ATG13
ENSBTAG00000017345	KIF2B	ENSG00000141200	KIF2B
ENSBTAG00000017362	CNOT6	ENSG00000113300	CNOT6
ENSBTAG00000017375	FAM241A	ENSG00000174749	FAM241A
ENSBTAG00000017382	P3H1	ENSG00000117385	P3H1
ENSBTAG00000017386	C3H1orf50	ENSG00000164008	C1orf50
ENSBTAG00000017407	HSF2BP	ENSG00000160207	HSF2BP
ENSBTAG00000017418	RRP1B	ENSG00000160208	RRP1B
ENSBTAG00000017437	TMEM237	ENSG00000155755	TMEM237
ENSBTAG00000017442	CDO1	ENSG00000129596	CDO1
ENSBTAG00000017446	E2F8	ENSG00000129173	E2F8
ENSBTAG00000017458	CALCR	ENSG00000004948	CALCR
ENSBTAG00000017465	GNS	ENSG00000135677	GNS
ENSBTAG00000017489	TSHR	ENSG00000165409	TSHR
ENSBTAG00000017521	ATOH7	ENSG00000179774	ATOH7
ENSBTAG00000017524	CBLN4	ENSG00000054803	CBLN4
ENSBTAG00000017527	CRYBG1	ENSG00000112297	CRYBG1
ENSBTAG00000017528	SNAI3	ENSG00000185669	SNAI3
ENSBTAG00000017542	PPARD	ENSG00000112033	PPARD
ENSBTAG00000017550	CSNK1G3	ENSG00000151292	CSNK1G3
ENSBTAG00000017573	RBM26	ENSG00000139746	RBM26
ENSBTAG00000017594	ZHX3	ENSG00000174306	ZHX3
ENSBTAG00000017595		ENSG00000153936	HS2ST1
ENSBTAG00000017595		ENSG00000267561	AC093155.3
ENSBTAG00000017602	TMEM45B	ENSG00000151715	TMEM45B
ENSBTAG00000017611	CCSER2	ENSG00000107771	CCSER2
ENSBTAG00000017633	EIF1AX	ENSG00000173674	EIF1AX
ENSBTAG00000017649	SCML1
ENSBTAG00000017661	RFX2	ENSG00000087903	RFX2
ENSBTAG00000017721	EEF1AKNMT	ENSG00000010165	EEF1AKNMT
ENSBTAG00000017727	KIFAP3	ENSG00000075945	KIFAP3
ENSBTAG00000017733	CA2	ENSG00000104267	CA2
ENSBTAG00000017745	IL6ST	ENSG00000134352	IL6ST
ENSBTAG00000017759		ENSG00000103512	NOMO1
ENSBTAG00000017759		ENSG00000103226	NOMO3
ENSBTAG00000017759		ENSG00000185164	NOMO2
ENSBTAG00000017767	GPR173	ENSG00000184194	GPR173
ENSBTAG00000017793	KLRG2	ENSG00000188883	KLRG2
ENSBTAG00000017799	PITPNB	ENSG00000180957	PITPNB
ENSBTAG00000017803	RAB14	ENSG00000119396	RAB14
ENSBTAG00000017809	PDS5A	ENSG00000121892	PDS5A
ENSBTAG00000017818	MOG	ENSG00000204655	MOG
ENSBTAG00000017832	PDK3	ENSG00000067992	PDK3
ENSBTAG00000017836	ZFP57	ENSG00000204644	ZFP57
ENSBTAG00000017852	ALDH9A1	ENSG00000143149	ALDH9A1
ENSBTAG00000017919	CNOT4	ENSG00000080802	CNOT4
ENSBTAG00000017939		ENSG00000196313	POM121
ENSBTAG00000017939		ENSG00000272391	POM121C
ENSBTAG00000017957	SPATA24	ENSG00000170469	SPATA24
ENSBTAG00000017971	LRFN2	ENSG00000156564	LRFN2
ENSBTAG00000017986	GLIS1	ENSG00000174332	GLIS1
ENSBTAG00000018026	LANCL2	ENSG00000132434	LANCL2
ENSBTAG00000018035	TGFBR1	ENSG00000106799	TGFBR1
ENSBTAG00000018036	CNOT7	ENSG00000198791	CNOT7
ENSBTAG00000018041	ACADSB	ENSG00000196177	ACADSB
ENSBTAG00000018044	POLR3E	ENSG00000058600	POLR3E
ENSBTAG00000018053	RAB22A	ENSG00000124209	RAB22A
ENSBTAG00000018062	KIAA1522	ENSG00000162522	KIAA1522
ENSBTAG00000018065	YARS1	ENSG00000134684	YARS1
ENSBTAG00000018086	TBC1D10A	ENSG00000099992	TBC1D10A
ENSBTAG00000018097	PARN	ENSG00000140694	PARN
ENSBTAG00000018114	ACVR2A	ENSG00000121989	ACVR2A
ENSBTAG00000018125	KIF5C	ENSG00000168280	KIF5C
ENSBTAG00000018126	VPS53	ENSG00000141252	VPS53
ENSBTAG00000018152	MYADM	ENSG00000179820	MYADM
ENSBTAG00000018153	NRBP1	ENSG00000115216	NRBP1
ENSBTAG00000018156	KRTCAP3	ENSG00000157992	KRTCAP3
ENSBTAG00000018196	WDR43	ENSG00000163811	WDR43
ENSBTAG00000018200	IL15	ENSG00000164136	IL15
ENSBTAG00000018236	EPB41L5	ENSG00000115109	EPB41L5
ENSBTAG00000018256	SMC6	ENSG00000163029	SMC6
ENSBTAG00000018257	APIP	ENSG00000149089	APIP
ENSBTAG00000018261	PDHX	ENSG00000110435	PDHX
ENSBTAG00000018279	SPATA5L1	ENSG00000171763	SPATA5L1
ENSBTAG00000018292	MOSPD2	ENSG00000130150	MOSPD2
ENSBTAG00000018332	PPTC7	ENSG00000196850	PPTC7
ENSBTAG00000018379	TMEM175	ENSG00000127419	TMEM175
ENSBTAG00000018413	TENT5B	ENSG00000158246	TENT5B
ENSBTAG00000018423	DDX5	ENSG00000108654	DDX5
ENSBTAG00000018446	GCA	ENSG00000115271	GCA
ENSBTAG00000018452	ANKRA2	ENSG00000164331	ANKRA2
ENSBTAG00000018488	AFF1	ENSG00000172493	AFF1
ENSBTAG00000018493	ERICH5	ENSG00000177459	ERICH5
ENSBTAG00000018497	CAVIN2	ENSG00000168497	CAVIN2
ENSBTAG00000018502	ARMC9	ENSG00000135931	ARMC9
ENSBTAG00000018540	NOX4	ENSG00000086991	NOX4
ENSBTAG00000018546	LRBA	ENSG00000198589	LRBA
ENSBTAG00000018549		ENSG00000144451	SPAG16
ENSBTAG00000018557	YTHDF3	ENSG00000185728	YTHDF3
ENSBTAG00000018562	TMEM159	ENSG00000011638	TMEM159
ENSBTAG00000018575	TRHDE	ENSG00000072657	TRHDE
ENSBTAG00000018604	SEMA4G	ENSG00000095539	SEMA4G
ENSBTAG00000018616	IPO11	ENSG00000086200	IPO11
ENSBTAG00000018646	ATP6V1B2	ENSG00000147416	ATP6V1B2
ENSBTAG00000018653	NABP1	ENSG00000173559	NABP1
ENSBTAG00000018663	GPRC5C	ENSG00000170412	GPRC5C
ENSBTAG00000018667	RCL1
ENSBTAG00000018674	PAK1IP1	ENSG00000111845	PAK1IP1
ENSBTAG00000018697	WDR44	ENSG00000131725	WDR44
ENSBTAG00000018727	GOLIM4	ENSG00000173905	GOLIM4
ENSBTAG00000018735	C13H20orf27	ENSG00000101220	C20orf27
ENSBTAG00000018737	GLMN	ENSG00000174842	GLMN
ENSBTAG00000018739	RPAP2	ENSG00000122484	RPAP2
ENSBTAG00000018747	PRKAA2	ENSG00000162409	PRKAA2
ENSBTAG00000018749	NUDT16	ENSG00000198585	NUDT16
ENSBTAG00000018752	SUZ12	ENSG00000178691	SUZ12
ENSBTAG00000018774		ENSG00000163545	NUAK2
ENSBTAG00000018795	PMS1	ENSG00000064933	PMS1
ENSBTAG00000018801	SNX3	ENSG00000112335	SNX3
ENSBTAG00000018809	RANGRF	ENSG00000108961	RANGRF
ENSBTAG00000018854	SOD1	ENSG00000142168	SOD1
ENSBTAG00000018864	CENPU	ENSG00000151725	CENPU
ENSBTAG00000018898	ARID4A	ENSG00000032219	ARID4A
ENSBTAG00000018924	QRICH1	ENSG00000198218	QRICH1
ENSBTAG00000018937	HMOX2	ENSG00000103415	HMOX2
ENSBTAG00000018938	CDIP1	ENSG00000089486	CDIP1
ENSBTAG00000018994	TNFSF10	ENSG00000121858	TNFSF10
ENSBTAG00000019025	NDUFA11	ENSG00000267740	AC024592.3
ENSBTAG00000019025	NDUFA11	ENSG00000174886	NDUFA11
ENSBTAG00000019062	FCHSD2	ENSG00000137478	FCHSD2
ENSBTAG00000019114	FOXB1	ENSG00000171956	FOXB1
ENSBTAG00000019116	MOB4	ENSG00000270757	HSPE1-MOB4
ENSBTAG00000019116	MOB4	ENSG00000115540	MOB4
ENSBTAG00000019119	ZCRB1	ENSG00000139168	ZCRB1
ENSBTAG00000019130	FAM149B1	ENSG00000138286	FAM149B1
ENSBTAG00000019156	CCT2	ENSG00000166226	CCT2
ENSBTAG00000019166	NSMCE4A	ENSG00000107672	NSMCE4A
ENSBTAG00000019180	AP2A1	ENSG00000196961	AP2A1
ENSBTAG00000019182	TIA1	ENSG00000116001	TIA1
ENSBTAG00000019188	GAK	ENSG00000178950	GAK
ENSBTAG00000019198	LRRC42	ENSG00000116212	LRRC42
ENSBTAG00000019234	BMP6	ENSG00000153162	BMP6
ENSBTAG00000019252	KDF1	ENSG00000175707	KDF1
ENSBTAG00000019264	EDEM3	ENSG00000116406	EDEM3
ENSBTAG00000019273	DMRTC2	ENSG00000142025	DMRTC2
ENSBTAG00000019291	GRB14	ENSG00000115290	GRB14
ENSBTAG00000019305	EXOG	ENSG00000157036	EXOG
ENSBTAG00000019314	USP25	ENSG00000155313	USP25
ENSBTAG00000019340		ENSG00000184226	PCDH9
ENSBTAG00000019345	RFK	ENSG00000135002	RFK
ENSBTAG00000019373	CAPRIN2	ENSG00000110888	CAPRIN2
ENSBTAG00000019387	NIFK	ENSG00000155438	NIFK
ENSBTAG00000019401	LRRIQ3	ENSG00000162620	LRRIQ3
ENSBTAG00000019409	GNPTAB	ENSG00000111670	GNPTAB
ENSBTAG00000019414	CLK4	ENSG00000113240	CLK4
ENSBTAG00000019421	DACT1	ENSG00000165617	DACT1
ENSBTAG00000019479		ENSG00000157014	TATDN2
ENSBTAG00000019479		ENSG00000272410	AC022384.1
ENSBTAG00000019501	NUDT15	ENSG00000136159	NUDT15
ENSBTAG00000019520	ZC3H18	ENSG00000158545	ZC3H18
ENSBTAG00000019534	TRNT1	ENSG00000072756	TRNT1
ENSBTAG00000019536	CRBN	ENSG00000113851	CRBN
ENSBTAG00000019538	FBXO28	ENSG00000143756	FBXO28
ENSBTAG00000019542	MRPL39	ENSG00000154719	MRPL39
ENSBTAG00000019545		ENSG00000182957	SPATA13
ENSBTAG00000019545		ENSG00000273167	AL359736.1
ENSBTAG00000019546
ENSBTAG00000019556	MIIP	ENSG00000116691	MIIP
ENSBTAG00000019567	IL21R	ENSG00000103522	IL21R
ENSBTAG00000019581	PLEKHF2	ENSG00000175895	PLEKHF2
ENSBTAG00000019611	MAGI3	ENSG00000081026	MAGI3
ENSBTAG00000019646	TRIM41	ENSG00000146063	TRIM41
ENSBTAG00000019660	TMUB2	ENSG00000168591	TMUB2
ENSBTAG00000019678	ALKBH6	ENSG00000239382	ALKBH6
ENSBTAG00000019680	ZYG11B	ENSG00000162378	ZYG11B
ENSBTAG00000019684	NUDT3	ENSG00000272325	NUDT3
ENSBTAG00000019700	PC	ENSG00000173599	PC
ENSBTAG00000019703	PRPS1	ENSG00000147224	PRPS1
ENSBTAG00000019738	MDM1	ENSG00000111554	MDM1
ENSBTAG00000019748	TASOR	ENSG00000163946	TASOR
ENSBTAG00000019755	REEP3	ENSG00000165476	REEP3
ENSBTAG00000019795	FBXO43	ENSG00000156509	FBXO43
ENSBTAG00000019806	YPEL2	ENSG00000175155	YPEL2
ENSBTAG00000019814	PGBD2	ENSG00000185220	PGBD2
ENSBTAG00000019823	ADAMTS17	ENSG00000140470	ADAMTS17
ENSBTAG00000019852	PDHA1	ENSG00000131828	PDHA1
ENSBTAG00000019872	PIK3AP1	ENSG00000155629	PIK3AP1
ENSBTAG00000019876	DSC1	ENSG00000134765	DSC1
ENSBTAG00000019877	DOCK7	ENSG00000116641	DOCK7
ENSBTAG00000019889	DIS3	ENSG00000083520	DIS3
ENSBTAG00000019895	PIBF1	ENSG00000083535	PIBF1
ENSBTAG00000019929	ITGAV	ENSG00000138448	ITGAV
ENSBTAG00000019944	METAP2	ENSG00000111142	METAP2
ENSBTAG00000019954	ABHD2	ENSG00000140526	ABHD2
ENSBTAG00000019980	DGKI	ENSG00000157680	DGKI
ENSBTAG00000020001	MEIOB	ENSG00000162039	MEIOB
ENSBTAG00000020004	ZNF800	ENSG00000048405	ZNF800
ENSBTAG00000020032	CEP126	ENSG00000110318	CEP126
ENSBTAG00000020054	TNFRSF21	ENSG00000146072	TNFRSF21
ENSBTAG00000020059	GEN1	ENSG00000178295	GEN1
ENSBTAG00000020087	CAMK2A	ENSG00000070808	CAMK2A
ENSBTAG00000020126	MYO10	ENSG00000145555	MYO10
ENSBTAG00000020149	RNASEH2B	ENSG00000136104	RNASEH2B
ENSBTAG00000020169	CEPT1	ENSG00000134255	CEPT1
ENSBTAG00000020174	HBS1L	ENSG00000112339	HBS1L
ENSBTAG00000020178	ARSK	ENSG00000164291	ARSK
ENSBTAG00000020227	FAM72A	ENSG00000263513	FAM72C
ENSBTAG00000020227	FAM72A	ENSG00000196550	FAM72A
ENSBTAG00000020227	FAM72A	ENSG00000215784	FAM72D
ENSBTAG00000020227	FAM72A	ENSG00000188610	FAM72B
ENSBTAG00000020237	NECAP1	ENSG00000089818	NECAP1
ENSBTAG00000020251	LYPD4	ENSG00000273111	LYPD4
ENSBTAG00000020268	RSF1	ENSG00000048649	RSF1
ENSBTAG00000020296	UBR3	ENSG00000144357	UBR3
ENSBTAG00000020307	C11H9orf78	ENSG00000136819	C9orf78
ENSBTAG00000020309	G3BP1	ENSG00000145907	G3BP1
ENSBTAG00000020311	USP20	ENSG00000136878	USP20
ENSBTAG00000020314	COG2	ENSG00000135775	COG2
ENSBTAG00000020329	FAM161B	ENSG00000156050	FAM161B
ENSBTAG00000020331	COQ6	ENSG00000119723	COQ6
ENSBTAG00000020332	OSBP	ENSG00000110048	OSBP
ENSBTAG00000020341	MOV10L1	ENSG00000073146	MOV10L1
ENSBTAG00000020361	SLC35F3	ENSG00000183780	SLC35F3
ENSBTAG00000020376	PAIP1	ENSG00000172239	PAIP1
ENSBTAG00000020399	RNF139	ENSG00000170881	RNF139
ENSBTAG00000020402	TDRD9	ENSG00000156414	TDRD9
ENSBTAG00000020416	PGAP1	ENSG00000197121	PGAP1
ENSBTAG00000020417	DAPK3	ENSG00000167657	DAPK3
ENSBTAG00000020418	CA5B	ENSG00000169239	CA5B
ENSBTAG00000020422	CHD8	ENSG00000100888	CHD8
ENSBTAG00000020451	USP1	ENSG00000162607	USP1
ENSBTAG00000020458	STX6	ENSG00000135823	STX6
ENSBTAG00000020468	MICU3	ENSG00000155970	MICU3
ENSBTAG00000020472	KDM5A	ENSG00000073614	KDM5A
ENSBTAG00000020474	NOXRED1	ENSG00000165555	NOXRED1
ENSBTAG00000020491	SOX30	ENSG00000039600	SOX30
ENSBTAG00000020496	C23H6orf62	ENSG00000112308	C6orf62
ENSBTAG00000020515	FAM160A2	ENSG00000051009	FAM160A2
ENSBTAG00000020525	SEC31A	ENSG00000138674	SEC31A
ENSBTAG00000020533	FBXO34	ENSG00000178974	FBXO34
ENSBTAG00000020539	CHPF	ENSG00000123989	CHPF
ENSBTAG00000020540	TMEM198	ENSG00000188760	TMEM198
ENSBTAG00000020567	HNRNPLL	ENSG00000143889	HNRNPLL
ENSBTAG00000020591	VAMP4	ENSG00000117533	VAMP4
ENSBTAG00000020594	ELF2	ENSG00000109381	ELF2
ENSBTAG00000020630	KCMF1	ENSG00000176407	KCMF1
ENSBTAG00000020642	ZDHHC13	ENSG00000177054	ZDHHC13
ENSBTAG00000020655	BSDC1	ENSG00000160058	BSDC1
ENSBTAG00000020657	FAT1	ENSG00000083857	FAT1
ENSBTAG00000020662	SARNP
ENSBTAG00000020663	ORMDL2	ENSG00000123353	ORMDL2
ENSBTAG00000020693	DERL1	ENSG00000136986	DERL1
ENSBTAG00000020707	ADGRG6	ENSG00000112414	ADGRG6
ENSBTAG00000020710	CENPQ	ENSG00000031691	CENPQ
ENSBTAG00000020733	RPS15A
ENSBTAG00000020735	SMG1	ENSG00000157106	SMG1
ENSBTAG00000020757	PCBP2	ENSG00000197111	PCBP2
ENSBTAG00000020761	USP33	ENSG00000077254	USP33
ENSBTAG00000020766	ABCA7
ENSBTAG00000020799	EXOC6B	ENSG00000144036	EXOC6B
ENSBTAG00000020850	MUL1	ENSG00000090432	MUL1
ENSBTAG00000020865	PELI1	ENSG00000197329	PELI1
ENSBTAG00000020873	MAT2A	ENSG00000168906	MAT2A
ENSBTAG00000020894	LAPTM4A	ENSG00000068697	LAPTM4A
ENSBTAG00000020900	RPUSD4	ENSG00000165526	RPUSD4
ENSBTAG00000020905	RPL11	ENSG00000142676	RPL11
ENSBTAG00000020916	NANOG	ENSG00000255192	NANOGP8
ENSBTAG00000020916	NANOG	ENSG00000111704	NANOG
ENSBTAG00000020921	PRKCB	ENSG00000166501	PRKCB
ENSBTAG00000020943	CTU2	ENSG00000174177	CTU2
ENSBTAG00000020947	RNF103	ENSG00000239305	RNF103
ENSBTAG00000020996	CLDND1	ENSG00000080822	CLDND1
ENSBTAG00000020998	RUVBL1	ENSG00000175792	RUVBL1
ENSBTAG00000021018	KHSRP	ENSG00000088247	KHSRP
ENSBTAG00000021019	SLC30A4	ENSG00000104154	SLC30A4
ENSBTAG00000021023	ZMYM4	ENSG00000146463	ZMYM4
ENSBTAG00000021045	E2F3	ENSG00000112242	E2F3
ENSBTAG00000021083	RECQL	ENSG00000004700	RECQL
ENSBTAG00000021103	SLC35F5	ENSG00000115084	SLC35F5
ENSBTAG00000021131	HNRNPK	ENSG00000165119	HNRNPK
ENSBTAG00000021151	MYH10	ENSG00000133026	MYH10
ENSBTAG00000021162	CKAP2	ENSG00000136108	CKAP2
ENSBTAG00000021164	SLMAP	ENSG00000163681	SLMAP
ENSBTAG00000021170	OSBPL9	ENSG00000117859	OSBPL9
ENSBTAG00000021173	CCDC134	ENSG00000100147	CCDC134
ENSBTAG00000021174	NRDC	ENSG00000078618	NRDC
ENSBTAG00000021181	BUB1	ENSG00000169679	BUB1
ENSBTAG00000021182	DOCK4	ENSG00000128512	DOCK4
ENSBTAG00000021183	MAP3K21	ENSG00000143674	MAP3K21
ENSBTAG00000021202	ACOT7	ENSG00000097021	ACOT7
ENSBTAG00000021208	RRM2B	ENSG00000048392	RRM2B
ENSBTAG00000021275	CIB1	ENSG00000185043	CIB1
ENSBTAG00000021287	SLC16A7	ENSG00000118596	SLC16A7
ENSBTAG00000021307	BNIP3L	ENSG00000104765	BNIP3L
ENSBTAG00000021316	COL4A3	ENSG00000169031	COL4A3
ENSBTAG00000021329	ZBTB3	ENSG00000185670	ZBTB3
ENSBTAG00000021336	KIF5A	ENSG00000155980	KIF5A
ENSBTAG00000021346	CCDC34	ENSG00000109881	CCDC34
ENSBTAG00000021367	ANP32B	ENSG00000136938	ANP32B
ENSBTAG00000021370	BLMH	ENSG00000108578	BLMH
ENSBTAG00000021392	DCAF11	ENSG00000100897	DCAF11
ENSBTAG00000021398	MTRES1	ENSG00000130349	MTRES1
ENSBTAG00000021417	DMWD	ENSG00000185800	DMWD
ENSBTAG00000021420	EPHA7	ENSG00000135333	EPHA7
ENSBTAG00000021452	TRANK1	ENSG00000168016	TRANK1
ENSBTAG00000021455	CFL1	ENSG00000172757	CFL1
ENSBTAG00000021456	MUS81	ENSG00000172732	MUS81
ENSBTAG00000021471	GIN1	ENSG00000145723	GIN1
ENSBTAG00000021482	APH1A	ENSG00000117362	APH1A
ENSBTAG00000021491	NDUFV3	ENSG00000160194	NDUFV3
ENSBTAG00000021523	STAT3	ENSG00000168610	STAT3
ENSBTAG00000021527	IGF1R	ENSG00000140443	IGF1R
ENSBTAG00000021535	CROT	ENSG00000005469	CROT
ENSBTAG00000021537	RWDD3	ENSG00000122481	RWDD3
ENSBTAG00000021575	BRD7	ENSG00000166164	BRD7
ENSBTAG00000021577	ZFYVE16	ENSG00000039319	ZFYVE16
ENSBTAG00000021580	HNRNPA3	ENSG00000170144	HNRNPA3
ENSBTAG00000021582	NCAPG	ENSG00000109805	NCAPG
ENSBTAG00000021583	TPGS2	ENSG00000134779	TPGS2
ENSBTAG00000021600	KANSL1L	ENSG00000144445	KANSL1L
ENSBTAG00000021601	PARD6B	ENSG00000124171	PARD6B
ENSBTAG00000021602	CTTNBP2NL	ENSG00000143079	CTTNBP2NL
ENSBTAG00000021606	ERCC8	ENSG00000049167	ERCC8
ENSBTAG00000021607	NDUFAF2	ENSG00000164182	NDUFAF2
ENSBTAG00000021677	TRIM37	ENSG00000108395	TRIM37
ENSBTAG00000021678	SLC31A1	ENSG00000136868	SLC31A1
ENSBTAG00000021688	FH	ENSG00000091483	FH
ENSBTAG00000021694	SPAST	ENSG00000021574	SPAST
ENSBTAG00000021724	PDHB	ENSG00000168291	PDHB
ENSBTAG00000021741	RPS6KA2	ENSG00000071242	RPS6KA2
ENSBTAG00000021751	RASEF	ENSG00000165105	RASEF
ENSBTAG00000021756	ZDHHC17	ENSG00000186908	ZDHHC17
ENSBTAG00000021759	NDUFB2	ENSG00000090266	NDUFB2
ENSBTAG00000021761	BRAF	ENSG00000157764	BRAF
ENSBTAG00000021762	ZC3H15	ENSG00000065548	ZC3H15
ENSBTAG00000021769	CUL3	ENSG00000036257	CUL3
ENSBTAG00000021780	SCO1	ENSG00000133028	SCO1
ENSBTAG00000021781	MTFR1L	ENSG00000117640	MTFR1L
ENSBTAG00000021789	ZNF574	ENSG00000105732	ZNF574
ENSBTAG00000021813	AMACR	ENSG00000242110	AMACR
ENSBTAG00000021832	HMGCL	ENSG00000117305	HMGCL
ENSBTAG00000021879	VCL	ENSG00000035403	VCL
ENSBTAG00000021883	AP3M1	ENSG00000185009	AP3M1
ENSBTAG00000021900	PKN2	ENSG00000065243	PKN2
ENSBTAG00000021921	STRBP	ENSG00000165209	STRBP
ENSBTAG00000021959	CDC20B	ENSG00000164287	CDC20B
ENSBTAG00000021963	SLAIN2	ENSG00000109171	SLAIN2
ENSBTAG00000021965	SUB1	ENSG00000113387	SUB1
ENSBTAG00000021976	NDUFS1	ENSG00000023228	NDUFS1
ENSBTAG00000021979	EEF1B2	ENSG00000114942	EEF1B2
ENSBTAG00000021984	C1H21orf58
ENSBTAG00000022003	NSUN6	ENSG00000241058	NSUN6
ENSBTAG00000022167	DERA	ENSG00000023697	DERA
ENSBTAG00000022204		ENSG00000133142	TCEAL4
ENSBTAG00000022204		ENSG00000184905	TCEAL2
ENSBTAG00000022360	SOX5	ENSG00000134532	SOX5
ENSBTAG00000022461	SEPTIN10	ENSG00000186522	SEPTIN10
ENSBTAG00000022489		ENSG00000173821	RNF213
ENSBTAG00000022509	DNAH9	ENSG00000007174	DNAH9
ENSBTAG00000022520	BRCA1	ENSG00000012048	BRCA1
ENSBTAG00000022575	TPRA1	ENSG00000163870	TPRA1
ENSBTAG00000022588	C14H8orf34	ENSG00000165084	C8orf34
ENSBTAG00000022613	CYCS
ENSBTAG00000022656	KCTD6	ENSG00000168301	KCTD6
ENSBTAG00000022731	SSR1	ENSG00000124783	SSR1
ENSBTAG00000022733	EPM2AIP1	ENSG00000178567	EPM2AIP1
ENSBTAG00000022917	FANK1	ENSG00000203780	FANK1
ENSBTAG00000022991	NBEA	ENSG00000172915	NBEA
ENSBTAG00000023007
ENSBTAG00000023054	SLC25A16	ENSG00000122912	SLC25A16
ENSBTAG00000023073	FAM89A	ENSG00000182118	FAM89A
ENSBTAG00000023147	LINGO1	ENSG00000169783	LINGO1
ENSBTAG00000023279	N4BP2L2	ENSG00000244754	N4BP2L2
ENSBTAG00000023523	GKAP1	ENSG00000165113	GKAP1
ENSBTAG00000023744	YPEL5
ENSBTAG00000023795	VAC14	ENSG00000103043	VAC14
ENSBTAG00000023843	RALGPS1	ENSG00000136828	RALGPS1
ENSBTAG00000023846		ENSG00000119965	C10orf88
ENSBTAG00000023847	IKZF5	ENSG00000095574	IKZF5
ENSBTAG00000023867	RC3H2	ENSG00000056586	RC3H2
ENSBTAG00000023891	RBM20	ENSG00000203867	RBM20
ENSBTAG00000023920	GPR158	ENSG00000151025	GPR158
ENSBTAG00000023947	AVPI1	ENSG00000119986	AVPI1
ENSBTAG00000023989	MSANTD4	ENSG00000170903	MSANTD4
ENSBTAG00000024042	MORN2	ENSG00000188010	MORN2
ENSBTAG00000024115	FOXO6	ENSG00000204060	FOXO6
ENSBTAG00000024157	WDR60	ENSG00000126870	WDR60
ENSBTAG00000024378	MRPS21	ENSG00000266472	MRPS21
ENSBTAG00000024394	SEMA3D	ENSG00000153993	SEMA3D
ENSBTAG00000024449	CENPF	ENSG00000117724	CENPF
ENSBTAG00000024561	H3F3A	ENSG00000163041	H3-3A
ENSBTAG00000024605	DYNLL1	ENSG00000088986	DYNLL1
ENSBTAG00000024657		ENSG00000186660	ZFP91
ENSBTAG00000024657		ENSG00000255073	ZFP91-CNTF
ENSBTAG00000024701	TIMM10	ENSG00000134809	TIMM10
ENSBTAG00000024773	POU3F2	ENSG00000184486	POU3F2
ENSBTAG00000024822	SETX	ENSG00000107290	SETX
ENSBTAG00000024874	MAD2L1	ENSG00000164109	MAD2L1
ENSBTAG00000024958	FAM214A	ENSG00000047346	FAM214A
ENSBTAG00000025021	FMN2	ENSG00000155816	FMN2
ENSBTAG00000025099	RNF145	ENSG00000145860	RNF145
ENSBTAG00000025130	HIC1	ENSG00000177374	HIC1
ENSBTAG00000025148	FBXL12	ENSG00000127452	FBXL12
ENSBTAG00000025211	ING1	ENSG00000153487	ING1
ENSBTAG00000025221	TEX30	ENSG00000151287	TEX30
ENSBTAG00000025263	FAM160A1	ENSG00000164142	FAM160A1
ENSBTAG00000025320	AKAP1	ENSG00000121057	AKAP1
ENSBTAG00000025383		ENSG00000109390	NDUFC1
ENSBTAG00000025425	RAB24	ENSG00000169228	RAB24
ENSBTAG00000025441	HSPA1A	ENSG00000204388	HSPA1B
ENSBTAG00000025441	HSPA1A	ENSG00000204389	HSPA1A
ENSBTAG00000025442	HSPA1L	ENSG00000204390	HSPA1L
ENSBTAG00000025443	FNIP1	ENSG00000217128	FNIP1
ENSBTAG00000025448	IZUMO4	ENSG00000099840	IZUMO4
ENSBTAG00000025452	SF3A2	ENSG00000104897	SF3A2
ENSBTAG00000025593	CCDC32	ENSG00000128891	CCDC32
ENSBTAG00000025809	ABHD8	ENSG00000127220	ABHD8
ENSBTAG00000025903	GLDC
ENSBTAG00000026032	ZYG11A	ENSG00000203995	ZYG11A
ENSBTAG00000026172	LRATD2	ENSG00000168672	LRATD2
ENSBTAG00000026254	MED30	ENSG00000164758	MED30
ENSBTAG00000026613	MSTO1	ENSG00000125459	MSTO1
ENSBTAG00000026624	ETFRF1	ENSG00000205707	ETFRF1
ENSBTAG00000026673	KPNA5	ENSG00000196911	KPNA5
ENSBTAG00000026754	RNF41	ENSG00000181852	RNF41
ENSBTAG00000026915	NEK1	ENSG00000137601	NEK1
ENSBTAG00000027013	INSM2	ENSG00000168348	INSM2
ENSBTAG00000027151	ARHGAP26	ENSG00000145819	ARHGAP26
ENSBTAG00000027159	ZBTB8OS	ENSG00000176261	ZBTB8OS
ENSBTAG00000027173	CHP1	ENSG00000187446	CHP1
ENSBTAG00000027197	KIF6	ENSG00000164627	KIF6
ENSBTAG00000027357	FGF22	ENSG00000070388	FGF22
ENSBTAG00000027361	ROMO1	ENSG00000125995	ROMO1
ENSBTAG00000027386	SOX12	ENSG00000177732	SOX12
ENSBTAG00000027446	RSU1	ENSG00000148484	RSU1
ENSBTAG00000027577	C15H11orf91	ENSG00000205177	C11orf91
ENSBTAG00000027612	PPME1	ENSG00000214517	PPME1
ENSBTAG00000027654	EIF4EBP1	ENSG00000187840	EIF4EBP1
ENSBTAG00000027722	IPO7	ENSG00000205339	IPO7
ENSBTAG00000027772	RPS25
ENSBTAG00000027932	BIRC6	ENSG00000115760	BIRC6
ENSBTAG00000027980	TAF9	ENSG00000273841	TAF9
ENSBTAG00000029291	5S_rRNA
ENSBTAG00000029945	MIR148A	ENSG00000199085	MIR148A
ENSBTAG00000029968	bta-mir-7-3	ENSG00000207630	MIR7-3
ENSBTAG00000030051	bta-mir-449c
ENSBTAG00000030102	bta-mir-760	ENSG00000211575	MIR760
ENSBTAG00000030189	EFCAB6
ENSBTAG00000030282	ZBED8	ENSG00000221886	ZBED8
ENSBTAG00000030308	U2
ENSBTAG00000030434	FUCA1	ENSG00000179163	FUCA1
ENSBTAG00000030616	ZCCHC10	ENSG00000155329	ZCCHC10
ENSBTAG00000030669	FGGY	ENSG00000172456	FGGY
ENSBTAG00000030670	PCNT	ENSG00000160299	PCNT
ENSBTAG00000030671	HOOK1	ENSG00000134709	HOOK1
ENSBTAG00000030749	DNAJC6	ENSG00000116675	DNAJC6
ENSBTAG00000030824	L3HYPDH	ENSG00000126790	L3HYPDH
ENSBTAG00000030882
ENSBTAG00000030892
ENSBTAG00000031017
ENSBTAG00000031076		ENSG00000260643	AC092718.3
ENSBTAG00000031076		ENSG00000140905	GCSH
ENSBTAG00000031076		ENSG00000284512	AC092718.8
ENSBTAG00000031106	ZNF746	ENSG00000181220	ZNF746
ENSBTAG00000031171	SH3GLB1	ENSG00000097033	SH3GLB1
ENSBTAG00000031299	TTC17	ENSG00000052841	TTC17
ENSBTAG00000031335	BABAM2	ENSG00000158019	BABAM2
ENSBTAG00000031387	FZR1	ENSG00000105325	FZR1
ENSBTAG00000031433	TEX9	ENSG00000151575	TEX9
ENSBTAG00000031439	CDC14A	ENSG00000079335	CDC14A
ENSBTAG00000031461	SNX7	ENSG00000162627	SNX7
ENSBTAG00000031473	ORC2	ENSG00000115942	ORC2
ENSBTAG00000031688	RBM4	ENSG00000173933	RBM4
ENSBTAG00000031709	PDCD10	ENSG00000114209	PDCD10
ENSBTAG00000031741	ZNF322	ENSG00000181315	ZNF322
ENSBTAG00000031777	GDPD5	ENSG00000158555	GDPD5
ENSBTAG00000031861	RHEB	ENSG00000106615	RHEB
ENSBTAG00000031895	TFB1M	ENSG00000029639	TFB1M
ENSBTAG00000032071	SYCP1	ENSG00000198765	SYCP1
ENSBTAG00000032227	RBIS	ENSG00000176731	RBIS
ENSBTAG00000032292	CCDC159	ENSG00000183401	CCDC159
ENSBTAG00000032353	CCDC63	ENSG00000173093	CCDC63
ENSBTAG00000032477	HECTD1	ENSG00000092148	HECTD1
ENSBTAG00000032548	SYBU	ENSG00000147642	SYBU
ENSBTAG00000032623	KCNG3	ENSG00000171126	KCNG3
ENSBTAG00000032637	EXOC1	ENSG00000090989	EXOC1
ENSBTAG00000032684	TCTEX1D2	ENSG00000213123	TCTEX1D2
ENSBTAG00000032684	TCTEX1D2	ENSG00000272741	AC069257.4
ENSBTAG00000032763	RANBP10	ENSG00000141084	RANBP10
ENSBTAG00000032996	P4HA1	ENSG00000122884	P4HA1
ENSBTAG00000033010	TTC27	ENSG00000018699	TTC27
ENSBTAG00000033077	NUFIP2	ENSG00000108256	NUFIP2
ENSBTAG00000033080	RPL15	ENSG00000174748	RPL15
ENSBTAG00000033107	OSMR	ENSG00000145623	OSMR
ENSBTAG00000033122		ENSG00000273514	FOXD4L6
ENSBTAG00000033122		ENSG00000184659	FOXD4L4
ENSBTAG00000033122		ENSG00000184492	FOXD4L1
ENSBTAG00000033122		ENSG00000170122	FOXD4
ENSBTAG00000033122		ENSG00000187559	FOXD4L3
ENSBTAG00000033122		ENSG00000204779	FOXD4L5
ENSBTAG00000033186	OXCT1	ENSG00000083720	OXCT1
ENSBTAG00000033254	PJVK	ENSG00000204311	PJVK
ENSBTAG00000033290	TMEM60	ENSG00000135211	TMEM60
ENSBTAG00000033334	SPATA2L	ENSG00000158792	SPATA2L
ENSBTAG00000033413	DDX50	ENSG00000107625	DDX50
ENSBTAG00000033510	MPZL2	ENSG00000149573	MPZL2
ENSBTAG00000033545	EBD	ENSG00000232948	DEFB130A
ENSBTAG00000033545	EBD	ENSG00000233050	DEFB130B
ENSBTAG00000033662	NCKAP1	ENSG00000061676	NCKAP1
ENSBTAG00000033886	CIST1	ENSG00000284797	AC008397.1
ENSBTAG00000033961	RNF217	ENSG00000146373	RNF217
ENSBTAG00000033983	MAP2K1	ENSG00000169032	MAP2K1
ENSBTAG00000034045	FMR1NB	ENSG00000176988	FMR1NB
ENSBTAG00000034147	OLFML2B	ENSG00000162745	OLFML2B
ENSBTAG00000034366		ENSG00000116741	RGS2
ENSBTAG00000034442	LNP1	ENSG00000206535	LNP1
ENSBTAG00000034493	ILRUN	ENSG00000196821	ILRUN
ENSBTAG00000034633	ERO1B	ENSG00000086619	ERO1B
ENSBTAG00000034659	UBTD2	ENSG00000168246	UBTD2
ENSBTAG00000034700	NAF1	ENSG00000145414	NAF1
ENSBTAG00000034823	AGGF1	ENSG00000164252	AGGF1
ENSBTAG00000034823	AGGF1	ENSG00000285000	AC008581.2
ENSBTAG00000034854	GRIK1	ENSG00000171189	GRIK1
ENSBTAG00000034985	PHLDA1	ENSG00000139289	PHLDA1
ENSBTAG00000034998	SIMC1	ENSG00000170085	SIMC1
ENSBTAG00000035030	TMED7	ENSG00000134970	TMED7
ENSBTAG00000035030	TMED7	ENSG00000251201	TMED7-TICAM2
ENSBTAG00000035064	C4H7orf57	ENSG00000164746	C7orf57
ENSBTAG00000035226	TOR1AIP1	ENSG00000143337	TOR1AIP1
ENSBTAG00000035247	MCEE	ENSG00000124370	MCEE
ENSBTAG00000035265	TMEM192	ENSG00000170088	TMEM192
ENSBTAG00000035544	CYP46A1	ENSG00000036530	CYP46A1
ENSBTAG00000035556	CDV3	ENSG00000091527	CDV3
ENSBTAG00000035615	UPF3B	ENSG00000125351	UPF3B
ENSBTAG00000035782	METTL22	ENSG00000067365	METTL22
ENSBTAG00000036297	RBFA	ENSG00000101546	RBFA
ENSBTAG00000036298
ENSBTAG00000036391	bta-mir-212	ENSG00000267195	MIR212
ENSBTAG00000037187	U1
ENSBTAG00000037457	MBD2	ENSG00000134046	MBD2
ENSBTAG00000037488	JRKL	ENSG00000183340	JRKL
ENSBTAG00000037508	EBF1	ENSG00000164330	EBF1
ENSBTAG00000037547	OLIG1	ENSG00000184221	OLIG1
ENSBTAG00000037571	EBAG9	ENSG00000147654	EBAG9
ENSBTAG00000037581	MZF1
ENSBTAG00000037778	CXCL3
ENSBTAG00000037972	SLC25A26	ENSG00000144741	SLC25A26
ENSBTAG00000038055	KLF16	ENSG00000129911	KLF16
ENSBTAG00000038112		ENSG00000131019	ULBP3
ENSBTAG00000038112		ENSG00000203722	RAET1G
ENSBTAG00000038112		ENSG00000111981	ULBP1
ENSBTAG00000038112		ENSG00000155918	RAET1L
ENSBTAG00000038112		ENSG00000131015	ULBP2
ENSBTAG00000038117	ATG10	ENSG00000152348	ATG10
ENSBTAG00000038126	WIPF2	ENSG00000171475	WIPF2
ENSBTAG00000038156	DYNLT3	ENSG00000165169	DYNLT3
ENSBTAG00000038375	STOM	ENSG00000148175	STOM
ENSBTAG00000038480	FPGT	ENSG00000254685	FPGT
ENSBTAG00000038486	B3GNT10	ENSG00000214654	B3GNT10
ENSBTAG00000038488	TMSB4X
ENSBTAG00000038512	LIPI	ENSG00000188992	LIPI
ENSBTAG00000038659	KCTD8	ENSG00000183783	KCTD8
ENSBTAG00000038733	EFS	ENSG00000100842	EFS
ENSBTAG00000038842	NEDD8	ENSG00000129559	NEDD8
ENSBTAG00000038845	TYSND1	ENSG00000156521	TYSND1
ENSBTAG00000038920	VPS13C	ENSG00000129003	VPS13C
ENSBTAG00000039138	MRPL41	ENSG00000182154	MRPL41
ENSBTAG00000039307	YAP1	ENSG00000137693	YAP1
ENSBTAG00000039374	IPO5	ENSG00000065150	IPO5
ENSBTAG00000039435	LEMD3	ENSG00000174106	LEMD3
ENSBTAG00000039441	RGS9BP	ENSG00000186326	RGS9BP
ENSBTAG00000039522	CYCT
ENSBTAG00000039540
ENSBTAG00000039556	WIPI1	ENSG00000070540	WIPI1
ENSBTAG00000039705	HGH1	ENSG00000235173	HGH1
ENSBTAG00000039935	KCNC3	ENSG00000131398	KCNC3
ENSBTAG00000040058	ORC5	ENSG00000164815	ORC5
ENSBTAG00000040131	CD58	ENSG00000116815	CD58
ENSBTAG00000040226	C11H2orf81	ENSG00000159239	AC005041.1
ENSBTAG00000040226	C11H2orf81	ENSG00000284308	C2orf81
ENSBTAG00000040551	ZBTB1	ENSG00000126804	ZBTB1
ENSBTAG00000040585	NR6A1	ENSG00000148200	NR6A1
ENSBTAG00000042186	SNORD22
ENSBTAG00000042458	RNase_MRP	ENSG00000277027	RMRP
ENSBTAG00000043023	U6
ENSBTAG00000043131	U6	ENSG00000206926	RNU6-1024P
ENSBTAG00000043135
ENSBTAG00000043168		ENSG00000200530	SNORD35B
ENSBTAG00000043197	SNORD33	ENSG00000201330	SNORD32B
ENSBTAG00000043197	SNORD33	ENSG00000201675	SNORD32A
ENSBTAG00000043202	SNORD50B	ENSG00000275072	SNORD50B
ENSBTAG00000043260	SNORD88C	ENSG00000220988	SNORD88C
ENSBTAG00000043430
ENSBTAG00000043468
ENSBTAG00000043519	SNORD93	ENSG00000221740	SNORD93
ENSBTAG00000043709	7SK	ENSG00000222375	RN7SKP127
ENSBTAG00000043710
ENSBTAG00000043755	5S_rRNA
ENSBTAG00000043764	Y_RNA	ENSG00000207039	AL513523.2
ENSBTAG00000043839
ENSBTAG00000043949	PAWR	ENSG00000177425	PAWR
ENSBTAG00000043950	LCA5	ENSG00000135338	LCA5
ENSBTAG00000043954	NMBR	ENSG00000135577	NMBR
ENSBTAG00000043956	UBE2E3	ENSG00000170035	UBE2E3
ENSBTAG00000043960	MTHFD2L	ENSG00000163738	MTHFD2L
ENSBTAG00000043972	SLC24A2	ENSG00000155886	SLC24A2
ENSBTAG00000043974		ENSG00000169957	ZNF768
ENSBTAG00000043990	KHDRBS2	ENSG00000112232	KHDRBS2
ENSBTAG00000043994	GRK6	ENSG00000198055	GRK6
ENSBTAG00000043999	REV1	ENSG00000135945	REV1
ENSBTAG00000044003	TEX10	ENSG00000136891	TEX10
ENSBTAG00000044022	KIAA1671	ENSG00000197077	KIAA1671
ENSBTAG00000044044	CLOCK	ENSG00000134852	CLOCK
ENSBTAG00000044048	LMBR1L	ENSG00000139636	LMBR1L
ENSBTAG00000044058	MFSD8	ENSG00000164073	MFSD8
ENSBTAG00000044099	ZSWIM7	ENSG00000214941	ZSWIM7
ENSBTAG00000044106	SPIDR	ENSG00000164808	SPIDR
ENSBTAG00000044118	HMGA2
ENSBTAG00000044167	TOPAZ1	ENSG00000173769	TOPAZ1
ENSBTAG00000044173	EHBP1	ENSG00000115504	EHBP1
ENSBTAG00000044178	ZMPSTE24	ENSG00000084073	ZMPSTE24
ENSBTAG00000044197	EDARADD	ENSG00000186197	EDARADD
ENSBTAG00000044258	bta-mir-2290
ENSBTAG00000044311	SNORD2	ENSG00000238942	SNORD2
ENSBTAG00000044355	bta-mir-2342
ENSBTAG00000044410	U6	ENSG00000200095	RNU6-181P
ENSBTAG00000044590	bta-mir-2294
ENSBTAG00000044608	bta-mir-2394
ENSBTAG00000044659	SCARNA13	ENSG00000252481	SCARNA13
ENSBTAG00000045112	bta-mir-2398
ENSBTAG00000045481	5_8S_rRNA
ENSBTAG00000045536	bta-mir-4444
ENSBTAG00000045748	RAF1	ENSG00000132155	RAF1
ENSBTAG00000045787	CDS1	ENSG00000163624	CDS1
ENSBTAG00000045828	PTBP1	ENSG00000011304	PTBP1
ENSBTAG00000045887	DMTN	ENSG00000158856	DMTN
ENSBTAG00000045901	CLDN6	ENSG00000184697	CLDN6
ENSBTAG00000045909	FAM174A	ENSG00000174132	FAM174A
ENSBTAG00000045957	SAMM50	ENSG00000100347	SAMM50
ENSBTAG00000045980	ARF6	ENSG00000165527	ARF6
ENSBTAG00000046033	UBFD1	ENSG00000103353	UBFD1
ENSBTAG00000046037	SLC25A5	ENSG00000005022	SLC25A5
ENSBTAG00000046192	AK6	ENSG00000085231	AK6
ENSBTAG00000046231		ENSG00000172239	PAIP1
ENSBTAG00000046235	SRSF12	ENSG00000154548	SRSF12
ENSBTAG00000046298	SYCE3	ENSG00000217442	SYCE3
ENSBTAG00000046493	PDCD6	ENSG00000249915	PDCD6
ENSBTAG00000046502	ACBD6	ENSG00000230124	ACBD6
ENSBTAG00000046542	FAM174C	ENSG00000228300	FAM174C
ENSBTAG00000046612	ZNF292	ENSG00000188994	ZNF292
ENSBTAG00000046664	TSC22D1	ENSG00000102804	TSC22D1
ENSBTAG00000046666	TTC9B	ENSG00000174521	TTC9B
ENSBTAG00000046840	DEXI	ENSG00000182108	DEXI
ENSBTAG00000046919	ADPRM	ENSG00000170222	ADPRM
ENSBTAG00000046956	STYX	ENSG00000198252	STYX
ENSBTAG00000046990	GON7	ENSG00000170270	GON7
ENSBTAG00000047027	C10H14orf119	ENSG00000179933	C14orf119
ENSBTAG00000047133		ENSG00000079263	SP140
ENSBTAG00000047191	KCNA6	ENSG00000151079	KCNA6
ENSBTAG00000047214	TRAPPC1	ENSG00000170043	TRAPPC1
ENSBTAG00000047247	C1H3orf80	ENSG00000180044	C3orf80
ENSBTAG00000047314	PPIE	ENSG00000084072	PPIE
ENSBTAG00000047336
ENSBTAG00000047338	DCBLD1	ENSG00000164465	DCBLD1
ENSBTAG00000047418	SLC25A6
ENSBTAG00000047434	TSNAX	ENSG00000270106	TSNAX-DISC1
ENSBTAG00000047486	CARTPT	ENSG00000164326	CARTPT
ENSBTAG00000047532	TRIQK	ENSG00000205133	TRIQK
ENSBTAG00000047550	KIAA2026
ENSBTAG00000047599	GHRHR	ENSG00000106128	GHRHR
ENSBTAG00000047649	AUH
ENSBTAG00000047652	RBMXL2	ENSG00000170748	RBMXL2
ENSBTAG00000047652	RBMXL2	ENSG00000175718	RBMXL3
ENSBTAG00000047661	FABP12	ENSG00000197416	FABP12
ENSBTAG00000047743	KCNIP4	ENSG00000185774	KCNIP4
ENSBTAG00000047752	OTUD1	ENSG00000165312	OTUD1
ENSBTAG00000047756	CNTROB	ENSG00000170037	CNTROB
ENSBTAG00000047783		ENSG00000099330	OCEL1
ENSBTAG00000047810	CCDC96
ENSBTAG00000047874	PRPF38B
ENSBTAG00000047919		ENSG00000232869	TRBV29-1
ENSBTAG00000047942	DESI1	ENSG00000100418	DESI1
ENSBTAG00000047997	PRPS2	ENSG00000101911	PRPS2
ENSBTAG00000048041	ACTR1B	ENSG00000115073	ACTR1B
ENSBTAG00000048107	CANX	ENSG00000127022	CANX
ENSBTAG00000048151	PRPF40A	ENSG00000196504	PRPF40A
ENSBTAG00000048202
ENSBTAG00000048439	5S_rRNA
ENSBTAG00000048526		ENSG00000185513	L3MBTL1
ENSBTAG00000048526		ENSG00000288000	AL031681.3
ENSBTAG00000048569	MGC152340	ENSG00000283599	BX276092.9
ENSBTAG00000048569	MGC152340	ENSG00000215115	CXorf49
ENSBTAG00000048569	MGC152340	ENSG00000215113	CXorf49B
ENSBTAG00000048591	THBD	ENSG00000178726	THBD
ENSBTAG00000048597
ENSBTAG00000048608	5_8S_rRNA	ENSG00000278233	RNA5-8SN2
ENSBTAG00000048608	5_8S_rRNA	ENSG00000278189	RNA5-8SN1
ENSBTAG00000048612
ENSBTAG00000048706
ENSBTAG00000048710
ENSBTAG00000048761	UBE2D3	ENSG00000109332	UBE2D3
ENSBTAG00000048766	5S_rRNA
ENSBTAG00000048793	U6	ENSG00000200456	RNU6-1097P
ENSBTAG00000048843	UBE2W	ENSG00000104343	UBE2W
ENSBTAG00000048843	UBE2W	ENSG00000258677	AC022826.2
ENSBTAG00000048850		ENSG00000172264	MACROD2
ENSBTAG00000048854		ENSG00000156411	ATP5MPL
ENSBTAG00000048872	5S_rRNA
ENSBTAG00000048887
ENSBTAG00000048897
ENSBTAG00000048963
ENSBTAG00000048965	TVP23B	ENSG00000175106	TVP23C
ENSBTAG00000048971
ENSBTAG00000048974
ENSBTAG00000049024	bta-mir-11980
ENSBTAG00000049032
ENSBTAG00000049113
ENSBTAG00000049165
ENSBTAG00000049183
ENSBTAG00000049212
ENSBTAG00000049214
ENSBTAG00000049217		ENSG00000187186	AL162231.1
ENSBTAG00000049250	5S_rRNA
ENSBTAG00000049255	5S_rRNA
ENSBTAG00000049261
ENSBTAG00000049266
ENSBTAG00000049277	DISP1	ENSG00000154309	DISP1
ENSBTAG00000049300	AARSD1	ENSG00000267060	PTGES3L
ENSBTAG00000049306	MSRB1	ENSG00000198736	MSRB1
ENSBTAG00000049308	GAS2L3	ENSG00000139354	GAS2L3
ENSBTAG00000049380
ENSBTAG00000049382	TMEM229A	ENSG00000234224	TMEM229A
ENSBTAG00000049411
ENSBTAG00000049422	TIFA	ENSG00000145365	TIFA
ENSBTAG00000049429	5S_rRNA
ENSBTAG00000049489
ENSBTAG00000049509	MOCS3	ENSG00000124217	MOCS3
ENSBTAG00000049516	ARL6IP1	ENSG00000260342	AC138811.2
ENSBTAG00000049571	CNOT6L	ENSG00000138767	CNOT6L
ENSBTAG00000049623
ENSBTAG00000049809
ENSBTAG00000049822	DNAL4	ENSG00000100246	DNAL4
ENSBTAG00000049845	HOXD8	ENSG00000175879	HOXD8
ENSBTAG00000049876
ENSBTAG00000049899
ENSBTAG00000049907		ENSG00000276185	AC005045.2
ENSBTAG00000049964
ENSBTAG00000049968		ENSG00000278050	AP000944.3
ENSBTAG00000049989
ENSBTAG00000050043	5S_rRNA	ENSG00000199396	RNA5S5
ENSBTAG00000050043	5S_rRNA	ENSG00000202526	RNA5S13
ENSBTAG00000050070		ENSG00000117335	CD46
ENSBTAG00000050156		ENSG00000104450	SPAG1
ENSBTAG00000050258
ENSBTAG00000050269
ENSBTAG00000050301		ENSG00000198612	COPS8
ENSBTAG00000050309
ENSBTAG00000050310
ENSBTAG00000050319
ENSBTAG00000050368	SNORD116
ENSBTAG00000050392	FAM171B	ENSG00000144369	FAM171B
ENSBTAG00000050395		ENSG00000127903	ZNF835
ENSBTAG00000050445	RAB44	ENSG00000255587	RAB44
ENSBTAG00000050454
ENSBTAG00000050467	BBS10	ENSG00000179941	BBS10
ENSBTAG00000050548
ENSBTAG00000050729
ENSBTAG00000050763	PXYLP1	ENSG00000155893	PXYLP1
ENSBTAG00000050779	U6
ENSBTAG00000050825	TMEM265
ENSBTAG00000050848	ZCCHC2	ENSG00000141664	ZCCHC2
ENSBTAG00000050886
ENSBTAG00000050932
ENSBTAG00000051050	5S_rRNA
ENSBTAG00000051116	C6orf132	ENSG00000188112	C6orf132
ENSBTAG00000051176		ENSG00000049246	PER3
ENSBTAG00000051191
ENSBTAG00000051240
ENSBTAG00000051245	SOX4	ENSG00000124766	SOX4
ENSBTAG00000051299
ENSBTAG00000051307
ENSBTAG00000051337
ENSBTAG00000051354
ENSBTAG00000051402		ENSG00000237489	C10orf143
ENSBTAG00000051448	TMEM9	ENSG00000116857	TMEM9
[truncated: 112 more rows]

## Sheet: 4cell_CTCF
# Genes with promoters containing CTCF footprints in 4-cell embryos
ensembl_gene_id	external_gene_name	hsapiens_homolog_ensembl_gene	hsapiens_homolog_associated_gene_name
ENSBTAG00000000030	RDM1	ENSG00000278023	RDM1
ENSBTAG00000000054	SNAPC4	ENSG00000165684	SNAPC4
ENSBTAG00000000062	RASL12	ENSG00000103710	RASL12
ENSBTAG00000000090	SEC31B	ENSG00000075826	SEC31B
ENSBTAG00000000103	MRPL23	ENSG00000276345	AC004556.3
ENSBTAG00000000103	MRPL23	ENSG00000214026	MRPL23
ENSBTAG00000000128	FGF18	ENSG00000156427	FGF18
ENSBTAG00000000141	NFU1	ENSG00000169599	NFU1
ENSBTAG00000000147	RIC8B	ENSG00000111785	RIC8B
ENSBTAG00000000184	EIF2AK3	ENSG00000172071	EIF2AK3
ENSBTAG00000000186	FLAD1	ENSG00000160688	FLAD1
ENSBTAG00000000222	ARID4B	ENSG00000054267	ARID4B
ENSBTAG00000000245	NHSL1	ENSG00000135540	NHSL1
ENSBTAG00000000251	ALAD	ENSG00000148218	ALAD
ENSBTAG00000000260	ZNRF2	ENSG00000180233	ZNRF2
ENSBTAG00000000266	NAB1	ENSG00000138386	NAB1
ENSBTAG00000000279	RAB26	ENSG00000167964	RAB26
ENSBTAG00000000286	PFKM	ENSG00000152556	PFKM
ENSBTAG00000000329	MEGF10	ENSG00000145794	MEGF10
ENSBTAG00000000341	ISOC1	ENSG00000066583	ISOC1
ENSBTAG00000000343	ZNHIT1	ENSG00000106400	ZNHIT1
ENSBTAG00000000389	ZNF212	ENSG00000170260	ZNF212
ENSBTAG00000000417	MRPL12	ENSG00000262814	MRPL12
ENSBTAG00000000432
ENSBTAG00000000458	DYNC1LI2	ENSG00000135720	DYNC1LI2
ENSBTAG00000000545	PPP4R3B	ENSG00000275052	PPP4R3B
ENSBTAG00000000579	NIPBL	ENSG00000164190	NIPBL
ENSBTAG00000000585	LY6G6C	ENSG00000204421	LY6G6C
ENSBTAG00000000588	CHODL	ENSG00000154645	CHODL
ENSBTAG00000000603	JAM2	ENSG00000154721	JAM2
ENSBTAG00000000605	ATP5PF	ENSG00000154723	ATP5PF
ENSBTAG00000000647	SELENOO	ENSG00000073169	SELENOO
ENSBTAG00000000656	NFATC1	ENSG00000131196	NFATC1
ENSBTAG00000000668	SLC22A5
ENSBTAG00000000676	DOP1A	ENSG00000083097	DOP1A
ENSBTAG00000000704	GUSB	ENSG00000169919	GUSB
ENSBTAG00000000742	AMOTL2	ENSG00000114019	AMOTL2
ENSBTAG00000000748	GAR1	ENSG00000109534	GAR1
ENSBTAG00000000782	KDR	ENSG00000128052	KDR
ENSBTAG00000000803	ZNF667	ENSG00000198046	ZNF667
ENSBTAG00000000808	COX14	ENSG00000178449	COX14
ENSBTAG00000000816	PRDM1	ENSG00000057657	PRDM1
ENSBTAG00000000833	TAX1BP3	ENSG00000213977	TAX1BP3
ENSBTAG00000000842	UBASH3B	ENSG00000154127	UBASH3B
ENSBTAG00000000856	FBXL6	ENSG00000182325	FBXL6
ENSBTAG00000000857	SLC52A2	ENSG00000185803	SLC52A2
ENSBTAG00000000857	SLC52A2	ENSG00000132517	SLC52A1
ENSBTAG00000000939	KIF16B
ENSBTAG00000000950	MRPS16	ENSG00000182180	MRPS16
ENSBTAG00000000977	CADM1	ENSG00000182985	CADM1
ENSBTAG00000001000	CA13	ENSG00000185015	CA13
ENSBTAG00000001042	MXD1	ENSG00000059728	MXD1
ENSBTAG00000001061	PRKCA	ENSG00000154229	PRKCA
ENSBTAG00000001066	PILRA
ENSBTAG00000001075	CALB2	ENSG00000172137	CALB2
ENSBTAG00000001085	FAM20A	ENSG00000108950	FAM20A
ENSBTAG00000001104	CMTM4	ENSG00000183723	CMTM4
ENSBTAG00000001108	GMCL1	ENSG00000244234	GMCL2
ENSBTAG00000001108	GMCL1	ENSG00000087338	GMCL1
ENSBTAG00000001116	P4HA2	ENSG00000072682	P4HA2
ENSBTAG00000001117	ANKRD50	ENSG00000151458	ANKRD50
ENSBTAG00000001119	ANKRD13B	ENSG00000198720	ANKRD13B
ENSBTAG00000001131	SLC12A9	ENSG00000146828	SLC12A9
ENSBTAG00000001135	C3H1orf194	ENSG00000179902	C1orf194
ENSBTAG00000001139	ACHE	ENSG00000087085	ACHE
ENSBTAG00000001144	NAA20	ENSG00000173418	NAA20
ENSBTAG00000001156	ST3GAL1	ENSG00000008513	ST3GAL1
ENSBTAG00000001191	CCL17	ENSG00000102970	CCL17
ENSBTAG00000001233	MPZL3	ENSG00000160588	MPZL3
ENSBTAG00000001250	TFAP2A	ENSG00000137203	TFAP2A
ENSBTAG00000001254	ANKRD46	ENSG00000186106	ANKRD46
ENSBTAG00000001269	TMEM165	ENSG00000134851	TMEM165
ENSBTAG00000001282	RALGAPA1	ENSG00000174373	RALGAPA1
ENSBTAG00000001299	CYP7B1	ENSG00000172817	CYP7B1
ENSBTAG00000001306	FXN	ENSG00000165060	FXN
ENSBTAG00000001320	VPS16	ENSG00000215305	VPS16
ENSBTAG00000001325	UPB1	ENSG00000100024	UPB1
ENSBTAG00000001335	GHR	ENSG00000112964	GHR
ENSBTAG00000001387	WDR73	ENSG00000177082	WDR73
ENSBTAG00000001468	SAMD4A	ENSG00000020577	SAMD4A
ENSBTAG00000001491	NWD2	ENSG00000174145	NWD2
ENSBTAG00000001504	NOP14	ENSG00000087269	NOP14
ENSBTAG00000001505	GRK4	ENSG00000125388	GRK4
ENSBTAG00000001506	HTT	ENSG00000197386	HTT
ENSBTAG00000001507	CLCN5	ENSG00000171365	CLCN5
ENSBTAG00000001509	ELK3	ENSG00000111145	ELK3
ENSBTAG00000001528	CDK13	ENSG00000065883	CDK13
ENSBTAG00000001552	EPC1	ENSG00000120616	EPC1
ENSBTAG00000001553	HNRNPA1	ENSG00000135486	HNRNPA1
ENSBTAG00000001575	CALM2	ENSG00000143933	CALM2
ENSBTAG00000001592	INSIG1	ENSG00000186480	INSIG1
ENSBTAG00000001634	PHF1	ENSG00000112511	PHF1
ENSBTAG00000001642	TTC34	ENSG00000215912	TTC34
ENSBTAG00000001659	VPS4A	ENSG00000260914	AC026464.4
ENSBTAG00000001659	VPS4A	ENSG00000132612	VPS4A
ENSBTAG00000001700	CDC42	ENSG00000070831	CDC42
ENSBTAG00000001724	ZADH2	ENSG00000180011	ZADH2
ENSBTAG00000001729	DUSP10	ENSG00000143507	DUSP10
ENSBTAG00000001770	ST8SIA5	ENSG00000101638	ST8SIA5
ENSBTAG00000001790	SAFB2	ENSG00000130254	SAFB2
ENSBTAG00000001794	RPL36
ENSBTAG00000001795	LONP1	ENSG00000196365	LONP1
ENSBTAG00000001796	CATSPERD	ENSG00000174898	CATSPERD
ENSBTAG00000001810	SCAF11	ENSG00000139218	SCAF11
ENSBTAG00000001826	SASH1	ENSG00000111961	SASH1
ENSBTAG00000001842	GSTM3	ENSG00000134202	GSTM3
ENSBTAG00000001844	MOGS	ENSG00000115275	MOGS
ENSBTAG00000001932	CRAT	ENSG00000095321	CRAT
ENSBTAG00000001933	PTPA	ENSG00000119383	PTPA
ENSBTAG00000001956	HINT3	ENSG00000111911	HINT3
ENSBTAG00000001983	SMAGP	ENSG00000170545	SMAGP
ENSBTAG00000002006	THBS1	ENSG00000137801	THBS1
ENSBTAG00000002021	BNIP1	ENSG00000113734	BNIP1
ENSBTAG00000002044	SIRT3	ENSG00000142082	SIRT3
ENSBTAG00000002045	PSMD13	ENSG00000185627	PSMD13
ENSBTAG00000002050	COA7	ENSG00000162377	COA7
ENSBTAG00000002055	ZFP28	ENSG00000196867	ZFP28
ENSBTAG00000002058	ASF1A	ENSG00000111875	ASF1A
ENSBTAG00000002070	KLC3	ENSG00000104892	KLC3
ENSBTAG00000002084	UNC5C	ENSG00000182168	UNC5C
ENSBTAG00000002104	RHPN1	ENSG00000158106	RHPN1
ENSBTAG00000002108	YWHAQ	ENSG00000134308	YWHAQ
ENSBTAG00000002110	DMGDH	ENSG00000132837	DMGDH
ENSBTAG00000002126	PFKFB2	ENSG00000123836	PFKFB2
ENSBTAG00000002166	CRISP2	ENSG00000124490	CRISP2
ENSBTAG00000002169
ENSBTAG00000002211	MAPK8IP3	ENSG00000138834	MAPK8IP3
ENSBTAG00000002236	TRPC4AP	ENSG00000100991	TRPC4AP
ENSBTAG00000002238	ARL2	ENSG00000213465	ARL2
ENSBTAG00000002251
ENSBTAG00000002260	NCAPD3	ENSG00000151503	NCAPD3
ENSBTAG00000002267	ANKRD40	ENSG00000154945	ANKRD40
ENSBTAG00000002347	MAST3	ENSG00000099308	MAST3
ENSBTAG00000002361	TMCC2	ENSG00000133069	TMCC2
ENSBTAG00000002385	SLC35E4	ENSG00000100036	SLC35E4
ENSBTAG00000002395	HPS3	ENSG00000163755	HPS3
ENSBTAG00000002434	WDR18	ENSG00000065268	WDR18
ENSBTAG00000002472	CASP9	ENSG00000132906	CASP9
ENSBTAG00000002476	DNAJC16	ENSG00000116138	DNAJC16
ENSBTAG00000002497	ELOVL2	ENSG00000197977	ELOVL2
ENSBTAG00000002554	TCAF1	ENSG00000198420	TCAF1
ENSBTAG00000002590	EXOSC10	ENSG00000171824	EXOSC10
ENSBTAG00000002650	ZPR1	ENSG00000109917	ZPR1
ENSBTAG00000002682	MARK4	ENSG00000007047	MARK4
ENSBTAG00000002703	ATP6V1A	ENSG00000114573	ATP6V1A
ENSBTAG00000002721	TUT4	ENSG00000134744	TUT4
ENSBTAG00000002728	ARID1B	ENSG00000049618	ARID1B
ENSBTAG00000002765	CYP24A1	ENSG00000019186	CYP24A1
ENSBTAG00000002826	CLSPN	ENSG00000092853	CLSPN
ENSBTAG00000002866	RPIA	ENSG00000153574	RPIA
ENSBTAG00000002869	ARL4A	ENSG00000122644	ARL4A
ENSBTAG00000002881	AP4M1	ENSG00000221838	AP4M1
ENSBTAG00000002888	TMTC2	ENSG00000179104	TMTC2
ENSBTAG00000002910	ECHDC2	ENSG00000121310	ECHDC2
ENSBTAG00000002917	PRKAG2	ENSG00000106617	PRKAG2
ENSBTAG00000002919	UNC5CL	ENSG00000124602	UNC5CL
ENSBTAG00000002936	PRRX2	ENSG00000167157	PRRX2
ENSBTAG00000002951	CD244	ENSG00000122223	CD244
ENSBTAG00000002960	WDR82	ENSG00000164091	WDR82
ENSBTAG00000003021	SP1	ENSG00000185591	SP1
ENSBTAG00000003044	SPIN1	ENSG00000106723	SPIN1
ENSBTAG00000003052	PCSK7	ENSG00000160613	PCSK7
ENSBTAG00000003054	INSRR	ENSG00000027644	INSRR
ENSBTAG00000003060	NTRK1	ENSG00000198400	NTRK1
ENSBTAG00000003079	TIGD3	ENSG00000173825	TIGD3
ENSBTAG00000003147	JAK1	ENSG00000162434	JAK1
ENSBTAG00000003165	ADAMTS9	ENSG00000163638	ADAMTS9
ENSBTAG00000003172	MEIS2	ENSG00000134138	MEIS2
ENSBTAG00000003177	SLC25A33	ENSG00000171612	SLC25A33
ENSBTAG00000003191	FSCN1	ENSG00000075618	FSCN1
ENSBTAG00000003208	RAB33B	ENSG00000172007	RAB33B
ENSBTAG00000003278	HOXC10	ENSG00000180818	HOXC10
ENSBTAG00000003327	RUFY4	ENSG00000188282	RUFY4
ENSBTAG00000003328	TAMM41	ENSG00000144559	TAMM41
ENSBTAG00000003331	NEUROG1	ENSG00000181965	NEUROG1
ENSBTAG00000003334	ADAP2	ENSG00000184060	ADAP2
ENSBTAG00000003342	AMD1	ENSG00000123505	AMD1
ENSBTAG00000003345	FAT4	ENSG00000196159	FAT4
ENSBTAG00000003358	MCFD2	ENSG00000180398	MCFD2
ENSBTAG00000003365	SMG8	ENSG00000265303	AC099850.3
ENSBTAG00000003365	SMG8	ENSG00000167447	SMG8
ENSBTAG00000003382	RIMS4	ENSG00000101098	RIMS4
ENSBTAG00000003394	RNF215	ENSG00000099999	RNF215
ENSBTAG00000003430	EPO	ENSG00000130427	EPO
ENSBTAG00000003495	KDM7A	ENSG00000006459	KDM7A
ENSBTAG00000003502	SPOCK1	ENSG00000152377	SPOCK1
ENSBTAG00000003521	KIAA0895L	ENSG00000196123	KIAA0895L
ENSBTAG00000003568	CLDN10	ENSG00000134873	CLDN10
ENSBTAG00000003579	FBXW4	ENSG00000107829	FBXW4
ENSBTAG00000003587	ELL	ENSG00000105656	ELL
ENSBTAG00000003607	FAM20C	ENSG00000177706	FAM20C
ENSBTAG00000003614	AP4B1	ENSG00000134262	AP4B1
ENSBTAG00000003635	SLC35C2	ENSG00000080189	SLC35C2
ENSBTAG00000003636	LIPA	ENSG00000107798	LIPA
ENSBTAG00000003697	TARDBP	ENSG00000120948	TARDBP
ENSBTAG00000003773	SLC25A13	ENSG00000004864	SLC25A13
ENSBTAG00000003788	RCC1	ENSG00000180198	RCC1
ENSBTAG00000003791	LPAR3	ENSG00000171517	LPAR3
ENSBTAG00000003863	PCED1A	ENSG00000132635	PCED1A
ENSBTAG00000003894	NDRG4	ENSG00000103034	NDRG4
ENSBTAG00000003901	DNMT3B	ENSG00000088305	DNMT3B
ENSBTAG00000003946	NECAB3	ENSG00000125967	NECAB3
ENSBTAG00000003966	DUSP3
ENSBTAG00000003981	RRP1	ENSG00000160214	RRP1
ENSBTAG00000004000	SAP30L	ENSG00000164576	SAP30L
ENSBTAG00000004005	WDR7	ENSG00000091157	WDR7
ENSBTAG00000004022	PLAG1	ENSG00000181690	PLAG1
ENSBTAG00000004034	SESN3	ENSG00000149212	SESN3
ENSBTAG00000004072	CAPZA2	ENSG00000198898	CAPZA2
ENSBTAG00000004088	CRYBB2	ENSG00000244752	CRYBB2
ENSBTAG00000004120	HEMK1	ENSG00000114735	HEMK1
ENSBTAG00000004171	GPHN	ENSG00000171723	GPHN
ENSBTAG00000004189	MLXIP	ENSG00000175727	MLXIP
ENSBTAG00000004199	DIABLO	ENSG00000184047	DIABLO
ENSBTAG00000004199	DIABLO	ENSG00000284934	AC048338.2
ENSBTAG00000004206	LRRC55	ENSG00000183908	LRRC55
ENSBTAG00000004221	ESM1	ENSG00000164283	ESM1
ENSBTAG00000004238	TACC1	ENSG00000147526	TACC1
ENSBTAG00000004240	TMPO	ENSG00000120802	TMPO
ENSBTAG00000004259	HPCAL1	ENSG00000115756	HPCAL1
ENSBTAG00000004268	TRAPPC5	ENSG00000181029	TRAPPC5
ENSBTAG00000004280	SRPX	ENSG00000101955	SRPX
ENSBTAG00000004305	RGS16	ENSG00000143333	RGS16
ENSBTAG00000004329	RELL1	ENSG00000181826	RELL1
ENSBTAG00000004386	SOCS1	ENSG00000185338	SOCS1
ENSBTAG00000004426	DNAJB14	ENSG00000164031	DNAJB14
ENSBTAG00000004488	MEI1	ENSG00000167077	MEI1
ENSBTAG00000004503	NPY	ENSG00000122585	NPY
ENSBTAG00000004517	TARBP1	ENSG00000059588	TARBP1
ENSBTAG00000004544	TXNDC9	ENSG00000115514	TXNDC9
ENSBTAG00000004558	C10H15orf48	ENSG00000166920	C15orf48
ENSBTAG00000004570	PRRX1	ENSG00000116132	PRRX1
ENSBTAG00000004591	PLPPR5	ENSG00000117598	PLPPR5
ENSBTAG00000004598	GOLGA5	ENSG00000066455	GOLGA5
ENSBTAG00000004607	GSG1L	ENSG00000169181	GSG1L
ENSBTAG00000004659	COQ10B	ENSG00000115520	COQ10B
ENSBTAG00000004741	IL12B	ENSG00000113302	IL12B
ENSBTAG00000004750	VSTM2L	ENSG00000132821	VSTM2L
ENSBTAG00000004751	SPTBN4	ENSG00000160460	SPTBN4
ENSBTAG00000004757	LTBP4	ENSG00000090006	LTBP4
ENSBTAG00000004769	NEIL2	ENSG00000154328	NEIL2
ENSBTAG00000004777	S100B	ENSG00000160307	S100B
ENSBTAG00000004781	POLR3B	ENSG00000013503	POLR3B
ENSBTAG00000004797	TRMT44	ENSG00000155275	TRMT44
ENSBTAG00000004861	EIF3F	ENSG00000175390	EIF3F
ENSBTAG00000004874	AURKAIP1	ENSG00000175756	AURKAIP1
ENSBTAG00000004887	DCTN1	ENSG00000204843	DCTN1
ENSBTAG00000004887	DCTN1	ENSG00000264324	AC006030.1
ENSBTAG00000004934	NEMF	ENSG00000165525	NEMF
ENSBTAG00000004948	LRATD1	ENSG00000162981	LRATD1
ENSBTAG00000004958	PTPRN2	ENSG00000155093	PTPRN2
ENSBTAG00000004971	GRAMD1C	ENSG00000178075	GRAMD1C
ENSBTAG00000004990	NEO1	ENSG00000067141	NEO1
ENSBTAG00000005073	ZNHIT2	ENSG00000174276	ZNHIT2
ENSBTAG00000005086	RPRD1B	ENSG00000101413	RPRD1B
ENSBTAG00000005090	CEMIP2	ENSG00000135048	CEMIP2
ENSBTAG00000005092	ROR2	ENSG00000169071	ROR2
ENSBTAG00000005108	SLIT2	ENSG00000145147	SLIT2
ENSBTAG00000005124	JADE3	ENSG00000102221	JADE3
ENSBTAG00000005127	PSMA7	ENSG00000101182	PSMA7
ENSBTAG00000005138	BCL9L	ENSG00000186174	BCL9L
ENSBTAG00000005146
ENSBTAG00000005203	C1H3orf33	ENSG00000174928	C3orf33
ENSBTAG00000005206	TMEM14A	ENSG00000096092	TMEM14A
ENSBTAG00000005207	COPS7B	ENSG00000144524	COPS7B
ENSBTAG00000005225	RAD52	ENSG00000002016	RAD52
ENSBTAG00000005234	LYPD1	ENSG00000150551	LYPD1
ENSBTAG00000005246	DIP2B	ENSG00000066084	DIP2B
ENSBTAG00000005249	RNF14	ENSG00000013561	RNF14
ENSBTAG00000005260	SPP1	ENSG00000118785	SPP1
ENSBTAG00000005313	EPHB3	ENSG00000182580	EPHB3
ENSBTAG00000005333	MB	ENSG00000198125	MB
ENSBTAG00000005353	DES	ENSG00000175084	DES
ENSBTAG00000005378	XKRX	ENSG00000182489	XKRX
ENSBTAG00000005380	MOCS2	ENSG00000164172	MOCS2
ENSBTAG00000005424	KCNC1	ENSG00000129159	KCNC1
ENSBTAG00000005458	TBC1D24	ENSG00000260272	AC093525.2
ENSBTAG00000005462	FXR2	ENSG00000129245	FXR2
ENSBTAG00000005475	TCAF2	ENSG00000283528	TCAF2C
ENSBTAG00000005475	TCAF2	ENSG00000170379	TCAF2
ENSBTAG00000005499	ZPBP	ENSG00000042813	ZPBP
ENSBTAG00000005583	HYI	ENSG00000178922	HYI
ENSBTAG00000005600
ENSBTAG00000005615	CEACAM1	ENSG00000105352	CEACAM4
ENSBTAG00000005644	GALNT9	ENSG00000182870	GALNT9
ENSBTAG00000005648	POU4F2	ENSG00000151615	POU4F2
ENSBTAG00000005652	ALG3	ENSG00000214160	ALG3
ENSBTAG00000005660	PSMD2	ENSG00000175166	PSMD2
ENSBTAG00000005708	KIF20B	ENSG00000138182	KIF20B
ENSBTAG00000005711	NSG1	ENSG00000168824	NSG1
ENSBTAG00000005785	DPY19L1	ENSG00000173852	DPY19L1
ENSBTAG00000005827	FIG4	ENSG00000112367	FIG4
ENSBTAG00000005842	ABCC10	ENSG00000124574	ABCC10
ENSBTAG00000005846	FAM219B	ENSG00000178761	FAM219B
ENSBTAG00000005850	DLK2	ENSG00000171462	DLK2
ENSBTAG00000005862	SMC4	ENSG00000113810	SMC4
ENSBTAG00000005940	PRKAB1	ENSG00000111725	PRKAB1
ENSBTAG00000005961	CDC42SE2	ENSG00000158985	CDC42SE2
ENSBTAG00000005978	PIK3R5	ENSG00000141506	PIK3R5
ENSBTAG00000006007	SH3GL1	ENSG00000141985	SH3GL1
ENSBTAG00000006017	NFKB2	ENSG00000077150	NFKB2
ENSBTAG00000006029	OGDH	ENSG00000105953	OGDH
ENSBTAG00000006045	P4HB	ENSG00000185624	P4HB
ENSBTAG00000006049	BZW1	ENSG00000082153	BZW1
ENSBTAG00000006052	PLCD3	ENSG00000161714	PLCD3
ENSBTAG00000006054	ACBD4	ENSG00000181513	ACBD4
ENSBTAG00000006071	CTTN	ENSG00000085733	CTTN
ENSBTAG00000006072	LRRC59	ENSG00000108829	LRRC59
ENSBTAG00000006082	DNASE2	ENSG00000105612	DNASE2
ENSBTAG00000006125	PLK3	ENSG00000173846	PLK3
ENSBTAG00000006176	GRIA4	ENSG00000152578	GRIA4
ENSBTAG00000006201	DTWD1	ENSG00000104047	DTWD1
ENSBTAG00000006222	TFDP2	ENSG00000114126	TFDP2
ENSBTAG00000006244	WDR83OS	ENSG00000105583	WDR83OS
ENSBTAG00000006245	WDR83	ENSG00000123154	WDR83
ENSBTAG00000006246	CBX5	ENSG00000094916	CBX5
ENSBTAG00000006380
ENSBTAG00000006413	KATNBL1	ENSG00000134152	KATNBL1
ENSBTAG00000006422	TRIM28	ENSG00000130726	TRIM28
ENSBTAG00000006487	RPS9	ENSG00000170889	RPS9
ENSBTAG00000006489	MYO5A	ENSG00000197535	MYO5A
ENSBTAG00000006500	RBM15B	ENSG00000259956	RBM15B
ENSBTAG00000006514		ENSG00000211777	TRAV3
ENSBTAG00000006526	BCL2L1	ENSG00000171552	BCL2L1
ENSBTAG00000006531	DIP2C	ENSG00000151240	DIP2C
ENSBTAG00000006533	NSFL1C	ENSG00000088833	NSFL1C
ENSBTAG00000006556	COPB1	ENSG00000129083	COPB1
ENSBTAG00000006563	KLHL40	ENSG00000157119	KLHL40
ENSBTAG00000006567	VIPR1	ENSG00000114812	VIPR1
ENSBTAG00000006570	SEC22C	ENSG00000093183	SEC22C
ENSBTAG00000006587	ZNF367	ENSG00000165244	ZNF367
ENSBTAG00000006609	ERRFI1	ENSG00000116285	ERRFI1
ENSBTAG00000006648		ENSG00000151468	CCDC3
ENSBTAG00000006752	PFKFB4	ENSG00000114268	PFKFB4
ENSBTAG00000006760	OTX1	ENSG00000115507	OTX1
ENSBTAG00000006777	TLCD1	ENSG00000160606	TLCD1
ENSBTAG00000006786	MED6	ENSG00000133997	MED6
ENSBTAG00000006817	CBL	ENSG00000110395	CBL
ENSBTAG00000006836	FBXO33	ENSG00000165355	FBXO33
ENSBTAG00000006848	DHX34	ENSG00000134815	DHX34
ENSBTAG00000006898	EPRS1	ENSG00000136628	EPRS1
ENSBTAG00000006920	ABCF3	ENSG00000161204	ABCF3
ENSBTAG00000006927	ABCF1	ENSG00000204574	ABCF1
ENSBTAG00000006955	CPNE1	ENSG00000214078	CPNE1
ENSBTAG00000007012	ZNF3	ENSG00000166526	ZNF3
ENSBTAG00000007013	TOM1L1	ENSG00000141198	TOM1L1
ENSBTAG00000007014	CEP63	ENSG00000182923	CEP63
ENSBTAG00000007077	ABHD1	ENSG00000143994	ABHD1
ENSBTAG00000007089	FRG1	ENSG00000273748	AL592183.1
ENSBTAG00000007105		ENSG00000241945	PWP2
ENSBTAG00000007105		ENSG00000275464	FP565260.1
ENSBTAG00000007186	ARHGAP39	ENSG00000147799	ARHGAP39
ENSBTAG00000007244	NID1	ENSG00000116962	NID1
ENSBTAG00000007288	CDK19	ENSG00000155111	CDK19
ENSBTAG00000007318	ZNF687	ENSG00000143373	ZNF687
ENSBTAG00000007320	PI4KB	ENSG00000143393	PI4KB
ENSBTAG00000007330	STXBP3	ENSG00000116266	STXBP3
ENSBTAG00000007335	TPD52	ENSG00000076554	TPD52
ENSBTAG00000007364	PMS2	ENSG00000122512	PMS2
ENSBTAG00000007367	AIMP2	ENSG00000106305	AIMP2
ENSBTAG00000007375	MIF	ENSG00000240972	MIF
ENSBTAG00000007383	ZNF521	ENSG00000198795	ZNF521
ENSBTAG00000007398	MRPS24	ENSG00000062582	MRPS24
ENSBTAG00000007414	PAPOLG	ENSG00000115421	PAPOLG
ENSBTAG00000007456	TAZ	ENSG00000102125	TAZ
ENSBTAG00000007490	SULF2	ENSG00000196562	SULF2
ENSBTAG00000007534	GGH	ENSG00000137563	GGH
ENSBTAG00000007543	TAF1B	ENSG00000115750	TAF1B
ENSBTAG00000007622	CTSD	ENSG00000250644	AC068580.4
ENSBTAG00000007622	CTSD	ENSG00000117984	CTSD
ENSBTAG00000007651	TARS3	ENSG00000185418	TARS3
ENSBTAG00000007658	CTNNBL1	ENSG00000132792	CTNNBL1
[truncated: 1,147 more rows]

## Sheet: 4cell_KLF
# Genes with promoters containing KLF footprints in 4-cell embryos
[truncated: 7,855 more rows]

[truncated: 21 more sheets: 4cell_NFkB, 4cell_NFY, 4cell_SP, 8cell_CTCF, 8cell_DUX, 8cell_GSC, 8cell_KLF, 8cell_NFY, 8cell_OTX, 8cell_PITX, 8cell_SP, 8cell_ZSCAN4, Mor_CTCF, Mor_GATA, Mor_KLF, Mor_SP, ICM_CTCF, ICM_GATA, ICM_JUN, ICM_KLF …]
