# Supplementary material for: Chromatin remodeling in bovine embryos indicates species-specific regulation of genome activation
Source: Nat Commun. 2020 Sep 17;11:4654. doi: 10.1038/s41467-020-18508-3 (PMC7498599; doi:10.1038/s41467-020-18508-3)
Supplement: Supplementary file 13 — Source Data [file 41467_2020_18508_MOESM13_ESM.xlsx]

## Sheet: Figure 1b
# PCA plot of genome-wide ATAC-seq libraries
Component	GV rep1	GV rep2	GV rep3	2-cell rep1	2-cell rep2	2-cell rep3	2-aman rep1	2-aman rep2	2-aman rep3	4-cell rep1	4-cell rep2	4-cell rep3	4-aman rep1	4-aman rep2	4-aman rep3	8-cell rep1	8-cell rep2	8-cell rep3	8-aman rep1	8-aman rep2	8-aman rep3	Morula rep1	Morula rep2	Morula rep3	ICM rep1	ICM rep2	ICM rep3	ESC rep1	ESC rep2	ESC rep3	Eigenvalue
1	-304.679	-364.8	-233.962	-247.846	-295.002	-154.859	-183.074	-265.73	-173.831	-176.978	-171.175	-211.407	-202.573	-233.864	-242.892	266.526	312.57	517.334	-217.451	-182.244	-194.653	800.007	723.107	795.505	231.146	215.093	179.611	28.5591	14.9428	-27.3802	3.33169e+06
2	49.5679	-23.0789	-35.5959	-99.2859	-160.819	-79.6285	-118.874	-112.571	-84.97	-24.7428	-62.1805	-93.3856	-73.0368	-111.365	-109.357	-209.006	-237.269	-299.106	-48.7534	-70.8527	-51.6397	-86.021	24.9229	-48.8173	121.598	111.948	118.12	641.558	624.108	548.534	1.47642e+06
3	-594.008	-625.528	-227.897	146.027	168.797	148.252	284.947	31.0662	50.5051	-10.054	93.1336	84.3845	42.2176	172.668	111.484	150.466	201.289	204.243	-102.371	51.6373	-92.4836	-112.176	-178.059	-167.774	-174.092	-78.1177	-78.6057	259.355	152.17	88.523	1.35235e+06
4	210.85	218.361	87.482	-166.224	-224.025	-61.2919	-106.902	-71.9836	-55.2471	-10.3138	-43.4731	-54.1071	-17.9536	-137.798	-104.407	299.592	345.077	505.158	75.7781	-8.16867	117.006	-123.985	-186.753	-117.082	-290.457	-281.602	-235.148	169.675	139.016	128.927	1.06734e+06
5	-55.445	-149.406	-58.7402	-53.3895	-649.368	-15.7937	136.132	10.6914	7.22796	57.6881	27.5318	37.454	53.6166	158.488	35.7664	-13.6258	-24.3644	-31.188	182.981	62.3242	290.867	-70.721	-18.9576	-41.4084	101.69	81.9196	87.226	-80.5709	-45.0261	-23.6003	671618
6	61.5197	181.29	80.1416	0.0540139	-149.345	38.8652	666.319	-39.3479	-1.70724	-46.4173	-12.9087	-19.253	-21.1446	-130.827	-40.6083	-33.9816	-20.9164	-44.9842	-159.896	-41.3219	-238.367	66.6886	30.1945	34.0432	-81.3189	-43.3831	-47.3444	45.8778	-1.2502	-30.6693	642334
7	-6.68831	84.2102	11.8827	-64.3998	-67.5351	0.0899185	-70.2515	40.2547	27.2176	-18.2242	-3.28753	19.4567	16.1157	552.28	2.86164	-71.2318	-90.1631	-103.868	-45.2187	-18.8887	-63.3768	186.833	125.963	141.059	-213.489	-260.043	-235.409	54.7314	47.6943	21.4248	604713
8	-86.7508	-97.328	-51.8996	-230.772	118.774	-26.0432	96.9265	146.561	56.4477	40.349	17.4172	72.9978	85.8037	-350.397	79.0314	-82.0387	-116.686	-128.825	187.335	56.0873	315.394	132.247	123.359	128.423	-141.634	-218.971	-186.76	6.603	30.0735	24.2735	593720
9	36.1476	-25.3886	-24.8228	-468.904	262.805	-45.8276	199.467	-143.583	-55.9947	8.36778	-37.8756	-37.0602	-9.01935	239.164	-260.701	13.8857	19.9147	39.0057	68.7866	-0.811864	142.314	-84.0815	-35.2544	-49.2365	91.2812	105.409	100.497	-24.9291	-16.2517	-7.30478	553582
10	-90.9248	101.185	34.1385	-404.585	-65.1254	38.386	-78.5217	169.946	41.3706	-30.5246	-5.65759	34.3335	5.61719	-7.7959	430.752	14.2362	30.6184	27.6323	-113.621	-23.8247	-176.583	-39.9805	-34.9723	-35.4641	25.3878	93.7391	69.1577	48.7838	-13.3035	-44.3994	483000
11	-140.362	85.026	10.7227	-41.1394	-64.2644	31.6439	-54.5175	490.017	61.3434	-9.26755	13.0471	57.735	29.303	-27.7629	-388.826	2.54158	13.0061	10.7625	-47.5832	-2.70565	-68.478	-15.6007	-21.0077	-15.7108	8.95827	52.2038	32.098	40.7517	-11.4853	-30.4484	451866
12	424.744	-369.891	-12.0758	-41.9145	1.72232	-21.7815	36.3244	217.427	-22.2051	11.8694	-18.0774	-27.6657	-29.6897	18.1111	31.6388	10.4956	6.38599	14.8023	-39.9869	-33.9981	-110.917	2.02999	4.78891	-4.57702	6.78134	-35.0077	-18.2451	-73.266	22.5807	49.5971	397555
13	-100.03	106.937	-78.2652	75.3848	55.9842	-94.2075	89.6789	180.615	-130.625	-23.6678	-63.2726	-302.478	-111.981	58.9622	111.005	15.9532	5.51324	45.4001	43.5009	-31.6958	74.1206	-28.5359	8.38288	-0.845692	55.3195	-23.2075	-7.2757	-211.444	117.368	163.405	327840
14	53.8402	-9.3321	-0.6144	62.2667	31.4001	-25.4535	26.396	90.366	-71.9719	-53.9776	-32.4529	-235.284	-62.113	34.61	58.1169	-9.00986	-14.987	0.797588	28.7526	1.87957	126.735	-11.2578	-4.13693	32.1859	-13.5249	29.0171	13.7408	346.765	-169.779	-222.975	308679
15	17.5812	52.2423	-97.3589	47.7282	26.6354	-84.7459	37.8508	59.1864	-237.052	-56.3773	-70.4634	330.787	-180.909	25.8494	46.2579	2.32472	-8.85908	33.4494	4.21656	-42.9907	52.37	-37.9857	13.2224	24.1366	47.4638	-14.8686	-7.01375	45.0211	-14.9951	-12.7037	249863
16	5.76843	22.4269	-103.433	4.69234	2.14579	-44.8732	16.1402	-13.6107	227.317	2.31834	-25.51	2.65503	-49.6738	4.88368	-0.0206136	15.2144	-5.9032	32.7329	1.84406	-22.8945	-40.5159	-221.741	59.7021	132.513	204.112	-160.907	-46.0258	35.9399	-27.6686	-7.62992	214135
17	12.6536	37.4288	-138.891	1.65378	-0.0765887	-30.1095	-2.16354	3.25148	-202.501	90.3814	9.46903	-19.4521	335.529	-6.12439	1.63212	1.00251	1.90979	14.5277	-9.21693	-17.0637	-75.9233	-23.5843	20.2233	-3.24191	103.848	-75.3064	-20.7301	32.7344	-27.6517	-14.2084	210295
18	-55.2945	-70.5048	267.619	5.67683	0.457347	18.786	-5.19016	3.02507	-128.625	-73.3955	0.763423	0.642471	69.1257	3.33972	-2.65973	2.80122	-14.6124	2.82045	-11.7889	3.01603	7.06263	-225.37	90.0722	163.775	-48.5346	11.2269	-5.44124	-33.539	33.72	-8.97383	197807
19	-62.54	-41.1109	184.823	-34.1048	-11.2801	42.6019	-10.1774	-4.27121	-100.123	126.623	84.5661	-23.0816	-121.572	-11.5066	-16.1319	11.1683	17.5264	-26.6911	35.6294	34.4766	-51.0344	92.5831	-32.2134	-77.319	203.869	-177.617	-23.6548	27.6339	-45.3138	8.24245	190252
20	-4.44202	-20.9979	92.4629	20.8336	9.71886	-31.9289	11.5325	7.84877	54.9492	-288.996	-114.098	29.3452	120.11	13.4352	12.9734	-0.403607	-5.25558	19.3565	-16.5435	-21.1654	58.8487	104.716	-67.7242	-75.8703	139.396	-59.6265	-13.3745	-1.22757	15.4225	10.7043	175361
21	41.4453	26.2441	-95.6055	-26.4302	-8.95021	92.6991	-14.6701	-8.83669	-55.4822	-185.456	297.844	-25.4562	-32.8108	-10.9788	-14.777	6.9018	7.06525	-20.9204	-21.1055	40.785	16.8323	-18.1548	-7.63182	29.1085	24.5119	-26.7164	-2.74349	-22.486	40.7637	-24.989	157735
22	7.66528	0.0776234	6.31849	7.88598	2.42417	-7.22667	-1.27746	0.280336	9.0883	50.0949	-18.7239	0.135468	-7.45271	0.273235	0.933578	-5.60035	5.08682	13.7501	-37.3681	-17.2496	31.3818	0.330133	62.553	-73.6657	37.2766	-9.15334	-24.5018	-33.1901	253.138	-253.285	146892
23	13.1616	3.97538	0.257984	2.11225	-1.61184	60.7264	-5.64361	2.13399	-3.71216	71.539	-14.02	0.694641	8.98131	-1.16033	2.41814	-24.5462	17.9596	-11.4526	-241.863	-46.1394	152.84	14.8312	-119.099	94.9173	6.75987	-68.1902	82.0719	-17.4298	3.54574	15.9418	129795
24	0.887823	-0.217595	-25.6269	-5.88822	-2.57191	40.8776	-1.22178	-3.18205	-23.278	-8.7026	-68.5444	-4.09392	-6.53705	-1.32479	-4.47475	9.61272	13.0035	-42.0665	136.584	63.3753	-84.476	31.8359	-210.712	172.462	-1.2224	-14.8857	38.4269	-11.4985	76.9912	-63.532	126570
25	11.0361	10.8711	-41.651	-3.61808	-3.17472	138.228	-10.0656	-0.571676	-20.5481	-42.9543	-99.3146	-7.90501	-12.883	-4.47493	-6.0417	7.40322	42.6364	-38.157	34.6035	56.7911	-14.2003	-27.0441	112.447	-63.6064	-60.0213	-139.27	193.628	-6.52086	-5.89493	0.273431	119564
26	-16.7118	-8.43599	37.3786	12.0808	8.86069	-197.058	11.5742	6.27322	33.5747	4.48405	106.261	14.6961	20.5521	7.38682	9.30448	-12.5922	-59.075	53.872	34.48	-64.3118	-26.7481	20.8617	-27.0178	3.6822	-65.3876	-88.0895	184.245	5.26711	12.5685	-21.9751	114615
27	-1.44581	0.262381	6.64162	2.2547	1.64982	-98.5729	1.39788	3.7003	7.80069	-9.16723	15.4619	4.5086	7.12943	1.78549	2.47174	-6.71888	223.641	-156.044	-4.80718	-10.5706	5.28409	-7.22689	11.7749	3.86134	-4.99143	1.8303	-2.60062	3.04807	-0.791597	-1.56654	85077
28	-1.28522	1.22873	-3.33553	-3.1498	-1.77542	-28.3065	-0.37454	-0.604656	-1.05432	0.414635	-6.24212	-0.631116	1.65854	-1.47235	-2.5242	221.828	-68.1561	-89.912	-29.7926	12.9295	6.77399	0.742975	1.35505	-4.73395	-4.44466	-0.611103	2.98381	0.452126	1.54497	-3.50627	63987.6
29	2.92736	-0.589278	-3.81059	-3.45698	-1.99408	-78.2895	-2.39689	-1.27628	-4.50791	-3.35686	-12.108	-1.93993	-4.68699	-1.8652	-2.67469	-25.7086	-10.5203	21.6702	-65.9002	208.051	-7.02028	-1.64107	5.27014	-1.4874	0.333188	-2.24908	-0.7685	-1.82533	0.562147	1.2604	55352.6
30	1.39132e-12	-7.74763e-13	-1.08243e-12	1.95245e-12	3.77605e-12	3.10458e-12	1.29264e-12	-5.5884e-13	8.49464e-13	6.47278e-12	1.3454e-12	-7.78104e-13	6.19524e-13	1.14543e-12	-3.65643e-12	2.358e-13	1.53577e-12	-1.36337e-12	2.30163e-12	7.8906e-13	2.43926e-12	-4.18467e-12	-6.08549e-12	-4.4961e-12	-9.10202e-13	2.19628e-13	1.69472e-12	-6.91227e-12	-4.23768e-12	4.11756e-12	3.81305e-23

## Sheet: Fibure 1d
# Genome coverage of ATAC-seq peaks (genic and intergenic) for each stage of development
Stage	Genic peaks	Intergenic peaks
GV	0.0104463	0.012776
2-cell	0.00103703	0.00124884
4-cell	0.00713672	0.00783771
8-cell	0.0131586	0.0136616
Morula	0.0213292	0.0232072
ICM	0.0150538	0.0102292
ESC	0.0150381	0.016573

## Sheet: Figure 1e
# Number of stage-specific and maintained ATAC-seq peaks
Stage	Stage-specific peaks	Total maintained peaks	Peaks maintained from 2-cell stage	Peaks maintained from 4-cell stage	Peaks maintained from 8-cell stage
2-cell	3992	6476	6476	0	0
4-cell	34739	27338	6476	20862	0
8-cell	35064	87470	6476	20862	60132

## Sheet: Figure 2d
# VST gene expression counts
Ensembl ID	Official gene symbol	GV rep1	GV rep2	GV rep3	4-cell rep1	4-cell rep2	4-cell rep3	8-cell rep1	8-cell rep2	8-cell rep3	16-cell rep1	16-cell rep2	16-cell rep3	Blast rep1	Blast rep2	Blast rep3
ENSBTAG00000006017	NFKB2	7.00431	7.01562	7.37765	6.86927	6.50608	6.70108	6.63316	7.67514	7.05947	5.91183	5.97894	6.53084	7.32308	7.27107	6.91818
ENSBTAG00000013895	RELA	7.96284	7.88227	8.50965	7.96547	7.45975	8.24825	7.73021	6.95625	7.30046	7.4199	7.7961	6.82536	7.1543	7.18448	7.24666
ENSBTAG00000015386	REL	7.53907	7.96246	7.7654	7.80702	7.08646	7.89607	8.09177	6.9672	8.04598	8.70241	8.18892	8.31325	7.68117	6.78515	7.57084
ENSBTAG00000020270	NFKB1	6.8427	7.35123	7.52906	7.51536	7.15542	7.28095	7.35096	6.63353	7.71597	7.03231	6.8344	6.86338	7.63894	7.3517	7.57084
ENSBTAG00000038428	RELB	5.63846	6.04988	6.21141	6.41814	6.63925	6.2416	6.09032	5.8959	6.10092	5.91183	5.63846	5.63846	6.46212	6.66496	6.22089

## Sheet: Figure 2f
# VST gene expression counts
Ensembl ID	Official gene symbol	GV rep1	GV rep2	GV rep3	4-cell rep1	4-cell rep2	4-cell rep3	8-cell rep1	8-cell rep2	8-cell rep3	16-cell rep1	16-cell rep2	16-cell rep3	Blast rep1	Blast rep2	Blast rep3
ENSBTAG00000021185	CRX	5.63846	5.63846	5.63846	5.63846	5.63846	5.63846	5.63846	5.63846	5.63846	6.35541	5.63846	5.63846	6.03082	5.63846	5.63846
ENSBTAG00000010407	GSC	5.63846	5.63846	5.63846	5.63846	5.63846	5.63846	5.95862	5.63846	5.81389	6.24614	6.8344	5.8649	6.86155	7.3063	7.03899
ENSBTAG00000009905	NFYA	6.45199	6.19398	5.99076	6.03184	6.42267	6.107	7.94977	7.93398	8.39388	7.38642	8.20304	7.93316	6.96837	6.78515	7.21709
ENSBTAG00000030744	NFYB	6.91656	7.26186	6.65689	7.05708	7.36297	7.04522	7.76515	7.81632	7.87712	7.67292	7.39682	7.32548	6.91635	7.49836	7.31058
ENSBTAG00000021943	NFYC	9.07057	9.09395	9.52175	9.29598	9.32708	9.45309	8.51679	9.63284	8.74623	8.26981	7.87016	7.59845	8.4675	8.76381	8.25489
ENSBTAG00000006760	OTX1	6.02169	5.80689	6.24568	5.86605	5.85844	5.95158	8.67104	7.71625	7.84353	8.02525	8.84354	8.94545	6.22478	6.66496	6.08454
ENSBTAG00000014741	OTX2	6.02169	5.80689	6.13546	6.09223	6.61657	6.15595	7.09728	7.20144	6.66963	7.20329	5.63846	6.23393	8.66478	8.46006	8.67358
ENSBTAG00000014967	PAX7	5.63846	5.63846	5.63846	5.63846	5.63846	5.63846	5.95862	5.63846	5.88641	6.44909	5.63846	5.63846	5.97851	5.63846	5.63846
ENSBTAG00000019168	PHOX2A	6.39836	6.3066	6.53581	6.2776	5.94925	5.90976	6.31286	6.15133	6.58299	6.57056	5.97894	6.08995	5.83509	5.63846	5.87758
ENSBTAG00000044166	PHOX2B	5.63846	5.63846	5.63846	5.63846	5.63846	5.63846	6.8828	6.26497	6.46883	6.60727	5.63846	5.63846	5.63846	5.63846	5.63846
ENSBTAG00000004602	PITX1	6.02169	6.38384	6.39278	5.95998	6.36117	6.27994	6.19075	5.82062	6.21679	6.44909	6.877	5.63846	6.39201	6.12492	5.97624
ENSBTAG00000009059	PITX2	5.88126	5.87653	6.39278	5.95998	6.27524	6.1321	7.57006	7.44683	7.50667	7.20329	6.52726	7.82265	6.56615	6.66496	6.42274
ENSBTAG00000015702	PITX3	6.22975	6.16842	6.13546	5.63846	6.46554	6.08042	6.09032	5.63846	6.28974	5.63846	5.63846	5.63846	5.63846	5.63846	5.80764

## Sheet: Figure 2h
# VST expression count for DUXA (ENSBTAG00000050946)
Stage	Replicate	VST count
16cell	1	11.684
16cell	2	12.2183
16cell	3	12.5564
4cell	1	5.63846
4cell	2	5.85844
4cell	3	6.05207
8cell	1	11.0679
8cell	2	10.6427
8cell	3	11.0147
Blast	1	6.15632
Blast	2	6.68613
Blast	3	6.50497
GV	1	6.02169
GV	2	5.87653
GV	3	6.04492
MII	1	5.63846
MII	2	6.07158
MII	3	5.98011

## Sheet: Figure 3a
# ATAC-seq peaks containing CTCF footprints
Stage	Maintained peaks with footprint	Total maintained peaks	Stage-specific peaks with footprint	Total stage-specific peaks	Maintained peaks with footprint (%)	Stage-specific peaks with footprint (%)
2-cell	649	6476	123	3992	0.100216	0.0308116
4-cell	3200	20862	1283	34739	0.153389	0.0369326
8-cell	3095	60132	660	35064	0.0514701	0.0188227

## Sheet: Figure 3b
# ATAC-seq peaks containing KLF5 footprints
Stage	Maintained peaks with footprint	Total maintained peaks	Stage-specific peaks with footprint	Total stage-specific peaks	Maintained peaks with footprint (%)	Stage-specific peaks with footprint (%)
2-cell	2002	6476	379	3992	0.309141	0.0949399
4-cell	5764	20862	3583	34739	0.276292	0.103141
8-cell	9283	60132	2023	35064	0.154377	0.0576945

## Sheet: Figure 3c
# VST gene expression counts
Ensembl ID	Official gene symbol	GV rep1	GV rep2	GV rep3	4-cell rep1	4-cell rep2	4-cell rep3	8-cell rep1	8-cell rep2	8-cell rep3	16-cell rep1	16-cell rep2	16-cell rep3	Blast rep1	Blast rep2	Blast rep3
ENSBTAG00000002129	KLF5	7.95857	7.86034	7.7654	7.02533	6.6935	6.82023	9.07256	6.93399	8.10318	9.27481	9.30762	10.4652	11.4965	10.1882	11.2314
ENSBTAG00000005852	KLF8	6.20491	6.0826	5.63846	5.63846	5.63846	5.90976	5.63846	5.63846	5.63846	5.63846	5.63846	5.63846	6.15632	5.63846	5.63846
ENSBTAG00000008313	KLF15	5.81025	5.92987	5.92635	5.63846	6.15213	5.86008	5.63846	5.63846	6.02979	5.63846	5.63846	5.63846	5.83509	5.63846	6.17074
ENSBTAG00000014396	KLF10	6.60756	5.63846	5.99076	5.63846	6.19635	5.98836	9.73422	9.52594	9.93648	10.1176	9.90441	10.5564	9.30876	8.58785	8.84036
ENSBTAG00000015188	KLF6	7.29831	6.41938	6.17484	6.61289	6.12846	6.02158	7.22441	6.15133	6.35486	6.64246	6.2255	6.23393	9.03342	9.37549	9.62538
ENSBTAG00000016229	KLF9	5.63846	5.63846	5.84219	5.63846	5.85844	5.63846	7.37472	6.04471	7.08693	7.12107	7.44802	7.12569	6.96837	7.01858	6.56495
ENSBTAG00000017488	KLF3	6.12236	6.1415	6.59854	6.61289	6.01874	6.22143	8.87268	7.69292	8.1619	9.65951	9.24896	9.58688	7.9492	8.08294	7.64674
ENSBTAG00000020355	KLF4	7.33379	7.24749	7.20438	7.02533	6.97412	7.23121	11.1492	10.9587	10.9698	11.2028	11.4058	11.9911	9.76596	9.2338	11.0011
ENSBTAG00000038055	KLF16	5.98143	6.01424	6.21141	5.95998	5.79408	5.86008	5.63846	5.82062	5.88641	5.63846	6.11887	5.63846	5.63846	5.947	5.63846
ENSBTAG00000044007	KLF12	8.18957	8.46331	8.03514	8.08674	8.32138	8.43332	8.11184	8.87062	8.81005	7.76401	7.42269	7.72876	6.92961	6.87483	6.47315
ENSBTAG00000044097	KLF7	6.72646	7.50642	7.17093	7.40475	6.93386	7.31693	7.51882	7.25309	6.83286	6.7403	6.69396	7.0962	7.67423	6.97283	7.23934
ENSBTAG00000046218	KLF11	8.7132	9.15245	9.23119	8.98983	8.87745	9.28794	8.76516	10.0096	9.06014	6.98504	8.10097	7.34972	6.70936	7.83455	6.98495
ENSBTAG00000047871	KLF17	5.63846	5.80689	6.27801	5.86605	5.90774	6.1321	11.4555	10.45	10.4801	10.5584	11.1484	10.6029	6.98098	6.7068	6.52039
ENSBTAG00000051090	KLF13	5.63846	6.0826	5.63846	5.63846	5.63846	5.63846	6.09032	5.63846	5.63846	6.30318	6.39294	6.19031	6.28568	6.01598	5.97624
ENSBTAG00000052504	KLF2	6.20491	7.06772	6.97328	6.03184	6.3926	6.5512	5.95862	5.63846	5.88641	5.91183	5.63846	5.63846	5.83509	5.947	5.63846

## Sheet: Figure 3d
# Genomic localization of stage-specific and maintained peaks
	Maintained				Stage-Specific
	2-cell	4-cell	8-cell		2-cell	4-cell	8-cell
Genic Peaks	4569	11823	24616		1714	14346	14368
Intergenic Peaks	1907	9039	35516		2278	20393	20696
Genic (%)	0.705528	0.566724	0.409366		0.429359	0.412965	0.409765
Intergenic (%)	0.294472	0.433276	0.590634		0.570641	0.587035	0.590235

[truncated: 23 more sheets: Figure 3e, Figure 4a, Figure 4d, Figure 5, Figure 6a, Figure 6b, Figure 7a, Figure 8a, Figure 8b, Supplementary Figure 1, Supplementary Figure 2, Supplementary Figure 3, Supplementary Figure 4, Supplementary Figure 5, Supplementary Figure 6, Supplementary Figure 7b, Supplementary Figure 8, Supplementary Figure 9b, Supplementary Figure 9c, Supplementary Figure 10 …]
